# Supplementary material for: Crystal structures of the polymer precursors 3-(2,5-dimeth­oxy-3,4,6-tri­methyl­phen­yl)propyl methacrylate and 3-(2,4,5-trimethyl-3,6-dioxo­cyclo­hexa-1,4-dien­yl)propyl methacrylate
Source: Acta Crystallogr E Crystallogr Commun. 2017 Apr 4;73(Pt 5):658–63. doi: 10.1107/S2056989017004959 (PMC5418778; doi:10.1107/S2056989017004959)
Supplement: Supplementary file 1 [file e-73-00658-sup1.cif]

##############################################################################
#                                                                            #
# This CIF contains the data in a paper accepted for publication in          #
# Acta Crystallographica Section E. It conforms to the requirements of       #
# Notes for Authors for Acta Crystallographica Section E, and has been       #
# peer reviewed under the auspices of the IUCr Commission on Journals.       #
#                                                                            #
# Full details of the Crystallographic Information File format               #
# are given in the paper "The Crystallographic Information File (CIF):       #
# a New Standard Archive File for Crystallography" by S. R. Hall, F. H.      #
# Allen and I. D. Brown [Acta Cryst. (1991), A47, 655-685].                  #
#                                                                            #
# The current version of the core CIF dictionary is obtainable from          #
# ftp://ftp.iucr.org/pub/cif_core.dic.                                       #
#                                                                            #
# Software is freely available for graphical display of the structure(s)     #
# in this CIF. For information consult the CIF software page                 #
# http://www.iucr.org/resources/cif/software.                                #
#                                                                            #
# This file may be used for bona fide research purposes within the           #
# scientific community so long as proper attribution is given to the journal # 
# article from which it was obtained.                                        #
#                                                                            #
##############################################################################
data_global
_audit_creation_method     <i>SHELXL2014/7</i>
_journal_date_recd_electronic     2017-03-23
_journal_date_accepted     2017-03-30
_journal_name_full     'Acta Crystallographica, Section E'
_journal_year     2017
_journal_volume     73
_journal_issue      5
_journal_page_first     658
_journal_page_last     663
_journal_paper_category     GO
_journal_paper_doi     10.1107/S2056989017004959
_journal_coeditor_code     HG5486
_publ_contact_author_name     'Professor Jim Simpson'
_publ_contact_author_address
;
  Department of Chemistry
  University of Otago
  P.O. Box 56
  Dunedin 9054
  New Zealand
;
_publ_contact_author_email     jsimpson@alkali.otago.ac.nz
_publ_contact_author_fax     '+64-3-04797906'
_publ_contact_author_phone     '+64-3-4794897 '
_publ_section_title
;
Crystal structures of the polymer precursors
3-(2,5-dimethoxy-3,4,6-trimethylphenyl)propyl methacrylate and
3-(2,4,5-trimethyl-3,6-dioxocyclohexa-1,4-dienyl)propyl methacrylate
;
loop_
    _publ_author_name
    _publ_author_address
    'Goswami, Shailesh K. '
;       Department of Chemistry
        University of Otago
        PO Box 56
        Dunedin
        New Zealand
;
    'Hanton, Lyall R.'
;       Department of Chemistry
        University of Otago
        PO Box 56
        Dunedin
        New Zealand
;
    'McAdam, C. John'
;       Department of Chemistry
        University of Otago
        PO Box 56
        Dunedin
        New Zealand
;
    'Moratti, Stephen C. '
;       Department of Chemistry
        University of Otago
        PO Box 56
        Dunedin
        New Zealand
;
    'Simpson, Jim'
;       Department of Chemistry
        University of Otago
        PO Box 56
        Dunedin
        New Zealand
;
_publ_section_synopsis
;
The molecular and crystal structures of
3-(2,5-dimethoxy-3,4,6-trimethylphenyl)propyl methacrylate and
3-(2,4,5-trimethyl-3,6-dioxocyclohexa-1,4-dienyl)propyl methacrylate,
synthesized as precursors to redox-active polymer gel systems, are reported.
;
data_I
_database_code_depnum_ccdc_archive 'CCDC 1541064'
_audit_creation_method     '<i>SHELXL2014/7</i>'
_chemical_name_systematic
;
 3-(2,5-Dimethoxy-3,4,6-trimethylphenyl)propyl methacrylate
;
_chemical_name_common     ?
_chemical_formula_moiety     'C18 H26 O4'
_chemical_formula_sum     'C18 H26 O4'
_chemical_formula_iupac     'C18 H26 O4'
_chemical_formula_weight     306.39
_shelx_space_group_comment
;
The symmetry employed for this shelxl refinement is uniquely defined
by the following loop, which should always be used as a source of
symmetry information in preference to the above space-group names.
They are only intended as comments.
;
_space_group_crystal_system     monoclinic
_space_group_name_H-M_alt     'P 21/n'
_space_group_name_Hall     '-P 2yn'
loop_
    _space_group_symop_operation_xyz
    'x, y, z'
    '-x+1/2, y+1/2, -z+1/2'
    '-x, -y, -z'
    'x-1/2, -y-1/2, z-1/2'
_cell_length_a     5.1833(7)
_cell_length_b     30.341(4)
_cell_length_c     10.6339(15)
_cell_angle_alpha     90
_cell_angle_beta     97.910(9)
_cell_angle_gamma     90
_cell_volume     1656.4(4)
_cell_formula_units_Z     4
_cell_measurement_reflns_used     1289
_cell_measurement_theta_min     4.707
_cell_measurement_theta_max     40.318
_cell_measurement_temperature     91(2)
_exptl_crystal_description     'needle'
_exptl_crystal_colour     'colourless'
_exptl_crystal_size_max     0.650
_exptl_crystal_size_mid     0.040
_exptl_crystal_size_min     0.040
_exptl_crystal_density_diffrn     1.229
_exptl_crystal_density_meas     ?
_exptl_crystal_density_method     'not measured'
_exptl_crystal_F_000     664
_exptl_absorpt_coefficient_mu     0.085
_exptl_absorpt_correction_type     multi-scan
_exptl_absorpt_process_details
;
(SADABS; Bruker, 2013)
;
_shelx_estimated_absorpt_T_min     0.947
_shelx_estimated_absorpt_T_max     0.997
_exptl_absorpt_correction_T_min     0.775439
_exptl_absorpt_correction_T_max     1.00
_diffrn_ambient_temperature     91(2)
_diffrn_radiation_type     MoK\a
_diffrn_radiation_wavelength     0.71073
_diffrn_radiation_source     'fine-focus sealed tube'
_diffrn_radiation_monochromator     graphite
_diffrn_measurement_device_type     'Bruker APEXII CCD area detector'
_diffrn_measurement_method     '\w scans'
_diffrn_detector_area_resol_mean     ?
_diffrn_reflns_number     11585
_diffrn_reflns_av_R_equivalents     0.0813
_diffrn_reflns_theta_min     2.354
_diffrn_reflns_theta_max     20.689
_diffrn_reflns_theta_full     20.689
_diffrn_measured_fraction_theta_max     0.990
_diffrn_measured_fraction_theta_full     0.990
_diffrn_reflns_limit_h_min     -5
_diffrn_reflns_limit_h_max     5
_diffrn_reflns_limit_k_min     -29
_diffrn_reflns_limit_k_max     29
_diffrn_reflns_limit_l_min     -10
_diffrn_reflns_limit_l_max     10
_diffrn_standards_number     0
_refine_special_details
;
One low angle reflection with Fo << Fc, that may have been affected by the
beam-stop, was omitted from the final refinement cycles.
;
_reflns_number_total     1681
_reflns_number_gt     1254
_reflns_threshold_expression     'I > 2\s(I)'
_refine_ls_structure_factor_coef     Fsqd
_refine_ls_matrix_type     full
_refine_ls_R_factor_all     0.0758
_refine_ls_R_factor_gt     0.0518
_refine_ls_wR_factor_gt     0.1238
_refine_ls_wR_factor_ref     0.1382
_refine_ls_goodness_of_fit_ref     1.030
_refine_ls_restrained_S_all     1.030
_refine_ls_number_reflns     1681
_refine_ls_number_parameters     203
_refine_ls_number_restraints     0
_refine_ls_hydrogen_treatment     constr
_refine_ls_weighting_scheme     calc
_refine_ls_weighting_details
              'w=1/[\s^2^(Fo^2^)+(0.0683P)^2^+1.3102P] where P=(Fo^2^+2Fc^2^)/3'
_atom_sites_solution_hydrogens     geom
_atom_sites_solution_primary     ?
_atom_sites_solution_secondary     ?
_refine_ls_shift/su_max     0.000
_refine_ls_shift/su_mean     0.000
_refine_diff_density_max     0.343
_refine_diff_density_min     -0.241
_refine_ls_extinction_method     none
_refine_ls_extinction_coef     .
loop_
    _atom_type_symbol
    _atom_type_description
    _atom_type_scat_dispersion_real
    _atom_type_scat_dispersion_imag
    _atom_type_scat_source
    'C' 'C' 0.0033 0.0016
                         'International Tables Vol C Tables 4.2.6.8 and 6.1.1.4'
    'H' 'H' 0.0000 0.0000
                         'International Tables Vol C Tables 4.2.6.8 and 6.1.1.4'
    'O' 'O' 0.0106 0.0060
                         'International Tables Vol C Tables 4.2.6.8 and 6.1.1.4'
_computing_data_collection
;
APEX2 (Bruker, 2013)
;
_computing_cell_refinement
;
APEX2 and SAINT (Bruker, 2013)
;
_computing_data_reduction
;
SAINT (Bruker, 2013)
;
_computing_structure_solution
;
SHELXS2013 (Sheldrick, 2008)
;
_computing_structure_refinement
;
<i>SHELXL2014/7</i> (Sheldrick, 2015) and
<i>TITAN</i> (Hunter & Simpson, 1999)
;
_computing_molecular_graphics
;
Mercury (Macrae <i>et al.</i>,  2008)
;
_computing_publication_material
;
<i>SHELXL2014/7</i> (Sheldrick, 2015), enCIFer (Allen <i>et al.</i>,
2004),
PLATON (Spek, 2009),  PublCIF (Westrip 2010)
;
loop_
    _atom_site_type_symbol
    _atom_site_label
    _atom_site_fract_x
    _atom_site_fract_y
    _atom_site_fract_z
    _atom_site_U_iso_or_equiv
    _atom_site_adp_type
    _atom_site_calc_flag
    _atom_site_occupancy
    _atom_site_disorder_assembly
    _atom_site_disorder_group
    C C1 0.5070(7) 0.13988(12) 0.9190(3) 0.0223(10) Uani d 1 . .
    O O1 0.6011(5) 0.17928(8) 0.9780(2) 0.0255(7) Uani d 1 . .
    C C111 0.4922(8) 0.18964(12) 1.0910(4) 0.0324(11) Uani d 1 . .
    H H11A 0.3020 0.1872 1.0741 0.049 Uiso calc 1 . .
    H H11B 0.5403 0.2198 1.1176 0.049 Uiso calc 1 . .
    H H11C 0.5595 0.1690 1.1585 0.049 Uiso calc 1 . .
    C C2 0.2886(7) 0.14223(11) 0.8270(3) 0.0213(10) Uani d 1 . .
    C C21 0.1425(7) 0.18507(12) 0.7978(4) 0.0296(10) Uani d 1 . .
    H H21A -0.0289 0.1831 0.8265 0.044 Uiso calc 1 . .
    H H21B 0.1204 0.1904 0.7061 0.044 Uiso calc 1 . .
    H H21C 0.2414 0.2094 0.8420 0.044 Uiso calc 1 . .
    C C3 0.2007(7) 0.10363(12) 0.7625(3) 0.0198(10) Uani d 1 . .
    C C31 -0.0362(7) 0.10426(12) 0.6621(3) 0.0263(10) Uani d 1 . .
    H H31A -0.0762 0.0742 0.6321 0.039 Uiso calc 1 . .
    H H31B -0.0008 0.1227 0.5908 0.039 Uiso calc 1 . .
    H H31C -0.1850 0.1163 0.6984 0.039 Uiso calc 1 . .
    C C4 0.3397(7) 0.06474(11) 0.7918(3) 0.0189(10) Uani d 1 . .
    O O4 0.2485(5) 0.02580(7) 0.7301(2) 0.0235(7) Uani d 1 . .
    C C41 0.3680(8) 0.01709(13) 0.6187(3) 0.0309(11) Uani d 1 . .
    H H41A 0.3442 0.0426 0.5617 0.046 Uiso calc 1 . .
    H H41B 0.2869 -0.0089 0.5750 0.046 Uiso calc 1 . .
    H H41C 0.5545 0.0116 0.6432 0.046 Uiso calc 1 . .
    C C5 0.5615(7) 0.06238(11) 0.8830(3) 0.0185(9) Uani d 1 . .
    C C51 0.7126(7) 0.01998(11) 0.9032(3) 0.0240(10) Uani d 1 . .
    H H51A 0.8608 0.0242 0.9700 0.036 Uiso calc 0.5 . .
    H H51B 0.5991 -0.0032 0.9287 0.036 Uiso calc 0.5 . .
    H H51C 0.7763 0.0114 0.8241 0.036 Uiso calc 0.5 . .
    H H51D 0.6300 -0.0026 0.8452 0.036 Uiso calc 0.5 . .
    H H51E 0.8918 0.0248 0.8865 0.036 Uiso calc 0.5 . .
    H H51F 0.7145 0.0101 0.9911 0.036 Uiso calc 0.5 . .
    C C6 0.6460(7) 0.10094(12) 0.9490(3) 0.0211(10) Uani d 1 . .
    C C7 0.8823(7) 0.10066(11) 1.0496(3) 0.0229(10) Uani d 1 . .
    H H7A 0.9480 0.1312 1.0626 0.028 Uiso calc 1 . .
    H H7B 1.0210 0.0829 1.0188 0.028 Uiso calc 1 . .
    C C8 0.8279(7) 0.08205(12) 1.1773(3) 0.0233(9) Uani d 1 . .
    H H8A 0.6784 0.0980 1.2044 0.028 Uiso calc 1 . .
    H H8B 0.7780 0.0507 1.1660 0.028 Uiso calc 1 . .
    C C9 1.0568(7) 0.08561(12) 1.2801(3) 0.0268(10) Uani d 1 . .
    H H9A 1.0197 0.0700 1.3574 0.032 Uiso calc 1 . .
    H H9B 1.2130 0.0722 1.2517 0.032 Uiso calc 1 . .
    O O9 1.1017(5) 0.13212(8) 1.3071(2) 0.0266(7) Uani d 1 . .
    C C10 1.3096(8) 0.14204(13) 1.3916(4) 0.0243(10) Uani d 1 . .
    O O10 1.4618(5) 0.11468(9) 1.4395(2) 0.0335(8) Uani d 1 . .
    C C11 1.3351(7) 0.19019(12) 1.4190(3) 0.0248(10) Uani d 1 . .
    C C12 1.1719(8) 0.21884(13) 1.3569(4) 0.0330(11) Uani d 1 . .
    H H12A 1.0364 0.2088 1.2941 0.040 Uiso calc 1 . .
    H H12B 1.1902 0.2494 1.3753 0.040 Uiso calc 1 . .
    C C13 1.5513(8) 0.20272(14) 1.5203(4) 0.0391(11) Uani d 1 . .
    H H13A 1.6460 0.1762 1.5525 0.059 Uiso calc 0.5 . .
    H H13B 1.6707 0.2228 1.4850 0.059 Uiso calc 0.5 . .
    H H13C 1.4791 0.2174 1.5898 0.059 Uiso calc 0.5 . .
    H H13D 1.5512 0.2347 1.5324 0.059 Uiso calc 0.5 . .
    H H13E 1.5265 0.1881 1.5999 0.059 Uiso calc 0.5 . .
    H H13F 1.7181 0.1936 1.4951 0.059 Uiso calc 0.5 . .
loop_
    _atom_site_aniso_label
    _atom_site_aniso_U_11
    _atom_site_aniso_U_22
    _atom_site_aniso_U_33
    _atom_site_aniso_U_12
    _atom_site_aniso_U_13
    _atom_site_aniso_U_23
    C1 0.027(2) 0.023(2) 0.020(2) -0.006(2) 0.012(2) -0.0020(18)
    O1 0.0321(16) 0.0217(16) 0.0244(16) -0.0032(12) 0.0100(13) -0.0026(12)
    C111 0.042(3) 0.030(3) 0.028(3) 0.002(2) 0.013(2) -0.0046(19)
    C2 0.022(2) 0.022(2) 0.022(2) 0.0017(19) 0.010(2) 0.0053(18)
    C21 0.025(2) 0.030(2) 0.034(2) 0.0009(19) 0.0036(19) 0.0006(19)
    C3 0.022(2) 0.026(2) 0.013(2) -0.0025(19) 0.0075(18) -0.0001(18)
    C31 0.031(3) 0.027(2) 0.022(2) -0.0015(19) 0.007(2) 0.0011(17)
    C4 0.026(2) 0.017(2) 0.015(2) -0.0043(19) 0.009(2) -0.0017(17)
    O4 0.0286(15) 0.0231(15) 0.0205(16) -0.0024(13) 0.0097(12) -0.0029(12)
    C41 0.039(3) 0.032(3) 0.024(3) -0.003(2) 0.014(2) -0.0054(19)
    C5 0.017(2) 0.020(2) 0.020(2) 0.0001(18) 0.0082(19) 0.0013(18)
    C51 0.025(2) 0.024(2) 0.025(2) -0.0010(18) 0.0067(18) -0.0010(17)
    C6 0.022(2) 0.024(2) 0.019(2) -0.0029(19) 0.0097(19) 0.0001(18)
    C7 0.026(2) 0.020(2) 0.023(2) 0.0012(18) 0.0058(19) 0.0003(17)
    C8 0.026(2) 0.023(2) 0.021(2) -0.0020(19) 0.0056(18) 0.0022(18)
    C9 0.034(2) 0.022(2) 0.025(2) -0.004(2) 0.0046(19) -0.0003(19)
    O9 0.0300(17) 0.0213(16) 0.0274(16) -0.0022(12) 0.0001(14) -0.0027(12)
    C10 0.024(3) 0.033(3) 0.018(2) -0.002(2) 0.011(2) -0.002(2)
    O10 0.0331(17) 0.0316(17) 0.0347(18) 0.0013(15) 0.0005(14) 0.0017(14)
    C11 0.025(2) 0.027(3) 0.024(2) 0.001(2) 0.009(2) -0.0012(19)
    C12 0.036(3) 0.026(3) 0.037(3) -0.006(2) 0.008(2) -0.011(2)
    C13 0.039(3) 0.037(3) 0.041(3) -0.008(2) 0.005(2) -0.007(2)
_geom_special_details
;
 All esds (except the esd in the dihedral angle between two l.s. planes)
 are estimated using the full covariance matrix.  The cell esds are taken
 into account individually in the estimation of esds in distances, angles
 and torsion angles; correlations between esds in cell parameters are only
 used when they are defined by crystal symmetry.  An approximate (isotropic)
 treatment of cell esds is used for estimating esds involving l.s. planes.
;
loop_
    _geom_bond_atom_site_label_1
    _geom_bond_atom_site_label_2
    _geom_bond_site_symmetry_2
    _geom_bond_distance
    _geom_bond_publ_flag
    C1 C2 . 1.393(5) ?
    C1 C6 . 1.398(5) ?
    C1 O1 . 1.406(4) ?
    O1 C111 . 1.431(4) ?
    C111 H11A . 0.9800 ?
    C111 H11B . 0.9800 ?
    C111 H11C . 0.9800 ?
    C2 C3 . 1.401(5) ?
    C2 C21 . 1.515(5) ?
    C21 H21A . 0.9800 ?
    C21 H21B . 0.9800 ?
    C21 H21C . 0.9800 ?
    C3 C4 . 1.395(5) ?
    C3 C31 . 1.512(5) ?
    C31 H31A . 0.9800 ?
    C31 H31B . 0.9800 ?
    C31 H31C . 0.9800 ?
    C4 C5 . 1.400(5) ?
    C4 O4 . 1.402(4) ?
    O4 C41 . 1.435(4) ?
    C41 H41A . 0.9800 ?
    C41 H41B . 0.9800 ?
    C41 H41C . 0.9800 ?
    C5 C6 . 1.403(5) ?
    C5 C51 . 1.506(5) ?
    C51 H51A . 0.9800 ?
    C51 H51B . 0.9800 ?
    C51 H51C . 0.9800 ?
    C51 H51D . 0.9800 ?
    C51 H51E . 0.9800 ?
    C51 H51F . 0.9800 ?
    C6 C7 . 1.512(5) ?
    C7 C8 . 1.532(5) ?
    C7 H7A . 0.9900 ?
    C7 H7B . 0.9900 ?
    C8 C9 . 1.503(5) ?
    C8 H8A . 0.9900 ?
    C8 H8B . 0.9900 ?
    C9 O9 . 1.452(4) ?
    C9 H9A . 0.9900 ?
    C9 H9B . 0.9900 ?
    O9 C10 . 1.339(4) ?
    C10 O10 . 1.209(4) ?
    C10 C11 . 1.492(5) ?
    C11 C12 . 1.324(5) ?
    C11 C13 . 1.493(5) ?
    C12 H12A . 0.9500 ?
    C12 H12B . 0.9500 ?
    C13 H13A . 0.9800 ?
    C13 H13B . 0.9800 ?
    C13 H13C . 0.9800 ?
    C13 H13D . 0.9800 ?
    C13 H13E . 0.9800 ?
    C13 H13F . 0.9800 ?
loop_
    _geom_angle_atom_site_label_1
    _geom_angle_atom_site_label_2
    _geom_angle_atom_site_label_3
    _geom_angle_site_symmetry_1
    _geom_angle_site_symmetry_3
    _geom_angle
    _geom_angle_publ_flag
    C2 C1 C6 . . 123.2(3) ?
    C2 C1 O1 . . 118.0(3) ?
    C6 C1 O1 . . 118.7(3) ?
    C1 O1 C111 . . 114.2(3) ?
    O1 C111 H11A . . 109.5 ?
    O1 C111 H11B . . 109.5 ?
    H11A C111 H11B . . 109.5 ?
    O1 C111 H11C . . 109.5 ?
    H11A C111 H11C . . 109.5 ?
    H11B C111 H11C . . 109.5 ?
    C1 C2 C3 . . 118.6(3) ?
    C1 C2 C21 . . 121.5(3) ?
    C3 C2 C21 . . 119.8(3) ?
    C2 C21 H21A . . 109.5 ?
    C2 C21 H21B . . 109.5 ?
    H21A C21 H21B . . 109.5 ?
    C2 C21 H21C . . 109.5 ?
    H21A C21 H21C . . 109.5 ?
    H21B C21 H21C . . 109.5 ?
    C4 C3 C2 . . 118.3(3) ?
    C4 C3 C31 . . 120.8(3) ?
    C2 C3 C31 . . 120.8(3) ?
    C3 C31 H31A . . 109.5 ?
    C3 C31 H31B . . 109.5 ?
    H31A C31 H31B . . 109.5 ?
    C3 C31 H31C . . 109.5 ?
    H31A C31 H31C . . 109.5 ?
    H31B C31 H31C . . 109.5 ?
    C3 C4 C5 . . 123.2(3) ?
    C3 C4 O4 . . 118.5(3) ?
    C5 C4 O4 . . 118.2(3) ?
    C4 O4 C41 . . 112.7(3) ?
    O4 C41 H41A . . 109.5 ?
    O4 C41 H41B . . 109.5 ?
    H41A C41 H41B . . 109.5 ?
    O4 C41 H41C . . 109.5 ?
    H41A C41 H41C . . 109.5 ?
    H41B C41 H41C . . 109.5 ?
    C4 C5 C6 . . 118.3(3) ?
    C4 C5 C51 . . 120.3(3) ?
    C6 C5 C51 . . 121.3(3) ?
    C5 C51 H51A . . 109.5 ?
    C5 C51 H51B . . 109.5 ?
    H51A C51 H51B . . 109.5 ?
    C5 C51 H51C . . 109.5 ?
    H51A C51 H51C . . 109.5 ?
    H51B C51 H51C . . 109.5 ?
    C5 C51 H51D . . 109.5 ?
    H51A C51 H51D . . 141.1 ?
    H51B C51 H51D . . 56.3 ?
    H51C C51 H51D . . 56.3 ?
    C5 C51 H51E . . 109.5 ?
    H51A C51 H51E . . 56.3 ?
    H51B C51 H51E . . 141.1 ?
    H51C C51 H51E . . 56.3 ?
    H51D C51 H51E . . 109.5 ?
    C5 C51 H51F . . 109.5 ?
    H51A C51 H51F . . 56.3 ?
    H51B C51 H51F . . 56.3 ?
    H51C C51 H51F . . 141.1 ?
    H51D C51 H51F . . 109.5 ?
    H51E C51 H51F . . 109.5 ?
    C1 C6 C5 . . 118.4(3) ?
    C1 C6 C7 . . 120.5(3) ?
    C5 C6 C7 . . 121.1(3) ?
    C6 C7 C8 . . 113.6(3) ?
    C6 C7 H7A . . 108.9 ?
    C8 C7 H7A . . 108.9 ?
    C6 C7 H7B . . 108.9 ?
    C8 C7 H7B . . 108.9 ?
    H7A C7 H7B . . 107.7 ?
    C9 C8 C7 . . 113.3(3) ?
    C9 C8 H8A . . 108.9 ?
    C7 C8 H8A . . 108.9 ?
    C9 C8 H8B . . 108.9 ?
    C7 C8 H8B . . 108.9 ?
    H8A C8 H8B . . 107.7 ?
    O9 C9 C8 . . 107.6(3) ?
    O9 C9 H9A . . 110.2 ?
    C8 C9 H9A . . 110.2 ?
    O9 C9 H9B . . 110.2 ?
    C8 C9 H9B . . 110.2 ?
    H9A C9 H9B . . 108.5 ?
    C10 O9 C9 . . 116.3(3) ?
    O10 C10 O9 . . 123.1(3) ?
    O10 C10 C11 . . 123.7(4) ?
    O9 C10 C11 . . 113.1(3) ?
    C12 C11 C10 . . 120.8(4) ?
    C12 C11 C13 . . 123.8(4) ?
    C10 C11 C13 . . 115.3(3) ?
    C11 C12 H12A . . 120.0 ?
    C11 C12 H12B . . 120.0 ?
    H12A C12 H12B . . 120.0 ?
    C11 C13 H13A . . 109.5 ?
    C11 C13 H13B . . 109.5 ?
    H13A C13 H13B . . 109.5 ?
    C11 C13 H13C . . 109.5 ?
    H13A C13 H13C . . 109.5 ?
    H13B C13 H13C . . 109.5 ?
    C11 C13 H13D . . 109.5 ?
    H13A C13 H13D . . 141.1 ?
    H13B C13 H13D . . 56.3 ?
    H13C C13 H13D . . 56.3 ?
    C11 C13 H13E . . 109.5 ?
    H13A C13 H13E . . 56.3 ?
    H13B C13 H13E . . 141.1 ?
    H13C C13 H13E . . 56.3 ?
    H13D C13 H13E . . 109.5 ?
    C11 C13 H13F . . 109.5 ?
    H13A C13 H13F . . 56.3 ?
    H13B C13 H13F . . 56.3 ?
    H13C C13 H13F . . 141.1 ?
    H13D C13 H13F . . 109.5 ?
    H13E C13 H13F . . 109.5 ?
loop_
    _geom_torsion_atom_site_label_1
    _geom_torsion_atom_site_label_2
    _geom_torsion_atom_site_label_3
    _geom_torsion_atom_site_label_4
    _geom_torsion_site_symmetry_1
    _geom_torsion_site_symmetry_2
    _geom_torsion_site_symmetry_3
    _geom_torsion_site_symmetry_4
    _geom_torsion
    _geom_torsion_publ_flag
    C2 C1 O1 C111 . . . . 90.7(4) ?
    C6 C1 O1 C111 . . . . -93.5(4) ?
    C6 C1 C2 C3 . . . . 1.0(5) ?
    O1 C1 C2 C3 . . . . 176.7(3) ?
    C6 C1 C2 C21 . . . . 179.6(3) ?
    O1 C1 C2 C21 . . . . -4.7(5) ?
    C1 C2 C3 C4 . . . . -1.3(5) ?
    C21 C2 C3 C4 . . . . -179.9(3) ?
    C1 C2 C3 C31 . . . . 179.7(3) ?
    C21 C2 C3 C31 . . . . 1.1(5) ?
    C2 C3 C4 C5 . . . . 0.4(5) ?
    C31 C3 C4 C5 . . . . 179.4(3) ?
    C2 C3 C4 O4 . . . . 178.3(3) ?
    C31 C3 C4 O4 . . . . -2.7(5) ?
    C3 C4 O4 C41 . . . . 93.9(4) ?
    C5 C4 O4 C41 . . . . -88.1(4) ?
    C3 C4 C5 C6 . . . . 0.8(5) ?
    O4 C4 C5 C6 . . . . -177.1(3) ?
    C3 C4 C5 C51 . . . . -175.7(3) ?
    O4 C4 C5 C51 . . . . 6.4(5) ?
    C2 C1 C6 C5 . . . . 0.1(5) ?
    O1 C1 C6 C5 . . . . -175.5(3) ?
    C2 C1 C6 C7 . . . . 179.8(3) ?
    O1 C1 C6 C7 . . . . 4.2(5) ?
    C4 C5 C6 C1 . . . . -1.0(5) ?
    C51 C5 C6 C1 . . . . 175.4(3) ?
    C4 C5 C6 C7 . . . . 179.3(3) ?
    C51 C5 C6 C7 . . . . -4.2(5) ?
    C1 C6 C7 C8 . . . . 101.6(4) ?
    C5 C6 C7 C8 . . . . -78.7(4) ?
    C6 C7 C8 C9 . . . . -174.8(3) ?
    C7 C8 C9 O9 . . . . 66.7(4) ?
    C8 C9 O9 C10 . . . . -176.0(3) ?
    C9 O9 C10 O10 . . . . 3.5(5) ?
    C9 O9 C10 C11 . . . . -177.2(3) ?
    O10 C10 C11 C12 . . . . 175.3(4) ?
    O9 C10 C11 C12 . . . . -4.0(5) ?
    O10 C10 C11 C13 . . . . -5.4(5) ?
    O9 C10 C11 C13 . . . . 175.3(3) ?
loop_
    _geom_hbond_atom_site_label_D
    _geom_hbond_atom_site_label_H
    _geom_hbond_atom_site_label_A
    _geom_hbond_site_symmetry_A
    _geom_hbond_distance_DH
    _geom_hbond_distance_HA
    _geom_hbond_distance_DA
    _geom_hbond_angle_DHA
    C8 H8B O4 3_657 0.99 2.58 3.456(4) 147.3
    C12 H12B O1 4_666 0.95 2.50 3.388(4) 156.5
    C21 H21A O1 1_455 0.98 2.67 3.614(5) 161.3
    C41 H41A O10 1_454 0.98 2.66 3.590(5) 159.1
    C51 H51E O4 1_655 0.98 2.65 3.541(4) 151.1
    C7 H7B Cg 1_655 0.99 2.97 3.709(4) 134
    C31 H31C Cg 1_455 0.98 2.85 3.693(4) 148
_shelx_hkl_file
;
   1   0   0    3.32    2.97
   1   0   0    0.81    3.58
  -1   0   0   -3.34    2.45
  -1   0   0   -0.19    2.45
  -1   0   0   -3.51    3.46
   2   0   0   11.17    6.49
  -2   0   0    9.65    5.49
  -2   0   0    1.25    5.05
  -2   0   0    6.01    4.48
  -3   0   0   -2.54    5.99
  -3   0   0  -10.38    7.06
  -3   0   0  -10.69    6.07
  -4   0   0   15.07    9.46
  -4   0   0    1.23    9.25
  -4   0   0    3.22    7.33
   5   0   0   -7.27    7.84
  -5   0   0    6.59   11.60
  -5   0   0   25.35   13.90
  -5   0   0   10.61   11.89
  -5   0   1   54.23   14.44
  -5   0   1   43.72   16.16
  -5   0   1   35.58   12.92
  -4   0   1    6.38    8.84
  -4   0   1   -2.61    7.20
  -4   0   1    5.01    8.49
  -3   0   1  437.20   32.88
  -3   0   1  495.42   33.75
  -3   0   1  429.35   30.91
  -2   0   1    1.76    4.95
  -2   0   1   -0.47    4.69
   2   0  -1   -6.28    5.65
  -2   0   1   -0.31    4.16
   1   0  -1  879.94   52.83
  -1   0   1  874.79   51.96
  -1   0   1  837.60   52.84
  -1   0   1  869.39   52.43
   1   0  -1  838.13   52.33
   0   0  -1   -2.65    1.13
   0   0  -1    0.23    0.79
   0   0   1    0.47    0.53
   0   0   1   -0.03    0.63
   0   0  -1   -2.16    0.98
   0   0   1    0.57    1.61
  -1   0  -1   25.68    4.52
   1   0   1   25.04    5.74
   1   0   1   34.35    5.25
   1   0   1   38.64    4.76
  -1   0  -1   35.25    5.16
  -1   0  -1   24.95    3.78
   1   0   1   25.91    3.53
  -1   0  -1   34.18    6.43
  -2   0  -1   -7.50    4.39
  -2   0  -1   -1.20    5.17
  -2   0  -1    8.33    6.18
   2   0   1    4.25    6.32
   2   0   1   -4.25    3.82
  -3   0  -1  760.00   50.47
  -3   0  -1  739.28   57.09
  -3   0  -1  790.19   51.30
   3   0   1  756.85   49.56
  -4   0  -1    1.33    9.96
   4   0   1   -0.65    5.81
  -4   0  -1    1.37    8.27
  -4   0  -1    2.66   11.51
   5   0   1   57.44   12.20
  -5   0   2   -3.81   11.41
  -5   0   2   -0.80   12.11
  -5   0   2    6.10   11.92
  -4   0   2   74.44   12.18
  -4   0   2   72.04   14.58
  -4   0   2   75.59   13.45
  -3   0   2   -4.18    5.27
  -3   0   2   -8.94    6.04
  -3   0   2   -1.33    9.60
  -2   0   2   -2.28    5.01
  -2   0   2    2.46    3.40
  -2   0   2    1.43    5.38
   2   0  -2   -1.42    2.95
   2   0  -2    2.53    3.25
  -1   0   2  -11.75    3.95
   1   0  -2   -1.30    3.59
   1   0  -2   -4.96    5.15
  -1   0   2   -4.66    3.19
   1   0  -2   -8.11    2.81
  -1   0   2    6.14    4.06
   0   0   2   50.10    6.03
   0   0  -2   53.70    6.19
   0   0   2   57.81    5.67
   1   0   2    0.62    2.97
   1   0   2    1.77    2.83
  -1   0  -2    0.88    2.85
  -1   0  -2    9.78    4.88
  -1   0  -2    2.39    3.62
   2   0   2 3073.12  183.48
   2   0   2 3056.36  192.67
  -2   0  -2 3038.10  190.26
  -2   0  -2 3060.97  204.09
   2   0   2 3074.08  184.47
  -2   0  -2 3196.96  185.80
  -3   0  -2    2.09    6.88
   3   0   2    4.16    5.09
  -3   0  -2  -12.95    6.31
  -4   0  -2   -2.23   10.79
   4   0   2   16.82    6.66
  -4   0  -2   -2.62    8.25
  -5   0   3   10.46   13.33
  -5   0   3    3.93   10.21
  -5   0   3    4.34   11.05
  -4   0   3   15.82    8.86
  -4   0   3    7.59    9.50
  -4   0   3    0.16    5.00
  -3   0   3   20.26    8.84
  -3   0   3   16.84    7.99
  -2   0   3   -2.40    4.17
  -2   0   3   10.08    5.98
   2   0  -3   -2.79    4.09
  -2   0   3   -3.40    4.78
  -1   0   3 7993.73  528.50
   1   0  -3 7817.01  464.38
   1   0  -3 8065.34  528.09
   1   0  -3 8013.49  481.01
   1   0  -3 8284.05  552.18
  -1   0   3 7934.11  481.08
   0   0   3   -7.20    3.76
   0   0   3    2.57    3.44
   0   0  -3    1.41    4.16
   0   0  -3    3.49    3.86
   0   0   3    0.66    3.41
   1   0   3  344.35   23.80
  -1   0  -3  375.88   24.19
  -1   0  -3  394.45   25.22
   2   0   3   20.90    7.21
   2   0   3    7.21    3.93
   2   0   3   -1.60    3.14
  -2   0  -3   -4.37    6.28
  -2   0  -3  -10.97    4.80
  -2   0  -3   31.86    8.42
   3   0   3  319.50   22.26
  -3   0  -3  308.69   27.96
   3   0   3  294.61   20.96
  -3   0  -3  306.81   21.08
  -3   0  -3  243.56   24.88
  -4   0  -3   -6.84   11.06
   4   0   3    2.01    6.50
  -4   0  -3   -1.15   10.21
  -4   0   4   -1.60    5.75
  -4   0   4    3.78   10.27
  -4   0   4    5.80    9.54
  -3   0   4    0.70    4.90
  -3   0   4   -0.13    7.56
  -3   0   4   -1.26    6.54
  -2   0   4    1.27    4.63
  -2   0   4   -5.47    4.34
  -2   0   4   -4.26    5.99
   1   0  -4   -7.34    5.18
  -1   0   4   -9.66    4.32
  -1   0   4   -3.07    5.70
   0   0   4   56.82    8.08
   0   0   4   40.78    7.76
   0   0   4   58.20    7.56
   0   0  -4   47.58    8.05
  -1   0  -4   -1.39    4.19
   1   0   4    1.36    3.99
   2   0   4  154.60   15.34
  -2   0  -4  159.39   17.12
   2   0   4  162.95   13.32
  -2   0  -4  160.60   18.28
   2   0   4  163.25   14.07
   3   0   4   -4.06    4.81
  -3   0  -4   -4.46    7.83
  -3   0  -4   -2.84    8.73
   3   0   4   -3.64    4.19
  -4   0  -4   61.69   16.86
  -4   0  -4   28.54   13.42
   4   0   4   49.25   10.49
  -4   0   5   -9.67    7.69
  -4   0   5   12.32   10.35
  -4   0   5    3.71    7.04
  -3   0   5  474.54   34.12
  -3   0   5  472.74   35.63
  -3   0   5  504.88   37.46
  -2   0   5   -1.51    5.19
  -1   0   5   66.23   10.25
  -1   0   5   90.88   12.88
   0   0   5   -0.45    4.55
   0   0   5    1.83    4.88
   0   0   5   -3.20    4.38
   1   0   5   15.06    5.87
   1   0   5    1.72    4.98
   2   0   5    1.29    4.59
  -2   0  -5   -3.11    6.20
  -2   0  -5  -12.87    6.90
  -3   0  -5   12.17   10.91
   3   0   5    4.44    4.75
  -3   0  -5    6.23    9.46
   3   0   5   10.99    5.59
  -4   0  -5   -8.87   12.00
  -4   0  -5    2.60   11.12
   4   0   5    1.02    6.34
   4   0   5    2.81    4.89
  -4   0   6   93.39   17.99
  -4   0   6   70.69   12.91
  -4   0   6   67.10   14.85
  -3   0   6   10.14    9.31
  -3   0   6    3.70    7.65
  -2   0   6   50.69    9.63
  -2   0   6   27.67   10.75
   2   0  -6   44.46    6.70
  -1   0   6    0.18    6.49
  -1   0   6   -4.79    6.06
  -1   0   6   -9.68    4.59
   0   0   6  101.49   15.79
   0   0   6  128.13   14.72
   0   0   6  178.75   15.57
   1   0   6   34.22    7.23
   1   0   6   14.80    6.68
   1   0   6   -2.10    4.64
   2   0   6   68.08   11.34
  -2   0  -6   92.72   14.27
  -2   0  -6   77.47   13.73
   2   0   6   69.50   10.66
   3   0   6   -1.24    6.16
  -3   0  -6    3.67    9.55
  -3   0  -6    2.51   10.36
  -4   0   7   10.05   13.60
  -4   0   7   -6.35    7.76
  -4   0   7    2.86    9.55
  -3   0   7  136.08   20.47
   2   0  -7    1.09    5.85
  -2   0   7    3.28    7.04
   2   0  -7    6.46    6.04
  -2   0   7   13.87   10.20
  -1   0   7    7.25    7.56
  -1   0   7   -1.30    7.20
  -1   0   7    4.69    6.43
   0   0   7    2.81    6.78
   0   0   7   -4.24    5.94
   1   0   7   20.62    7.89
   1   0   7   17.01    6.68
   1   0   7   17.10    7.82
  -2   0  -7    3.65    8.45
   2   0   7    3.00    6.47
   2   0   7    5.99    7.12
  -2   0  -7   -0.26    9.53
   3   0   7    4.06    7.29
  -3   0  -7   -7.84   12.98
  -3   0  -7    4.02   11.47
   3   0   7    2.34    6.77
  -3   0   8    9.91   11.80
  -3   0   8   -2.97    7.09
  -2   0   8  161.97   23.00
  -1   0   8   -5.01    7.31
   0   0   8   46.41   13.24
   0   0   8   88.21   13.84
   0   0   8   94.24   13.59
   1   0   8    1.76    7.49
   1   0   8   -1.19    6.93
  -1   0  -8  -13.18    9.85
   1   0   8   -3.59    7.03
  -2   0  -8    3.49    9.10
   2   0   8   -6.54    7.23
  -2   0  -8   -3.23    9.73
   2   0   8    3.08    7.90
  -3   0   9    2.31   10.74
  -3   0   9   -5.96    7.54
  -2   0   9   11.84    9.00
  -2   0   9    0.65    9.94
  -1   0   9   20.46   10.91
  -1   0   9   20.43    9.38
   0   0   9    4.77    7.93
   0   0   9  -10.41    8.41
   0   0   9   -2.05    8.03
   1   0   9   18.62   10.71
  -1   0  -9   -0.82   11.55
   1   0   9   21.56    8.84
   1   0   9   12.05    9.25
   2   0   9   -4.14    8.83
  -2   0  -9   19.82   11.85
   2   0   9   -2.71    7.67
  -2   0  -9   23.25   13.58
  -2   0  10   47.49   12.22
  -2   0  10   28.95   14.91
   2   0 -10   17.52   12.18
  -1   0  10    1.25    8.25
   1   0 -10  -11.50   11.39
  -1   0  10    1.06   10.74
   0   0  10   51.49   13.16
   0   0  10   26.09   11.76
   0   0  10   33.07   14.20
   0   0 -10   23.18   13.62
   0   1  10   -8.13    9.54
   0   1  10   15.13   12.14
   0   1  10    3.21    8.47
  -1   1  10   20.71   12.37
  -1   1  10    2.28    8.12
  -2   1  10    0.60    6.89
   2   1   9   70.22   12.89
  -2  -1  -9   70.47   15.83
  -2  -1  -9   74.83   17.38
   1   1   9   47.29   12.01
   1   1   9   16.11    9.24
   1   1   9   21.19   10.67
  -1  -1  -9   38.88   13.93
   0   1   9   14.20    9.72
   0   1   9   14.85   10.05
   0   1   9    6.77    9.63
  -1   1   9   36.45   12.97
  -1   1   9   16.47    9.58
  -1   1   9   42.86   14.21
  -2   1   9   31.08   10.99
  -3   1   9   34.67   11.53
  -3   1   9    5.34   12.62
   2   1   8   10.65    8.81
   2   1   8   30.96    8.86
   2   1   8   25.32   10.11
  -2  -1  -8    8.73   10.68
   2   1   8   29.83    8.93
  -2  -1  -8   37.15   13.05
   1   1   8    1.49    7.14
   1   1   8   -2.56    5.84
   1   1   8    2.02    7.64
   0   1   8   46.96   11.08
   0   1   8   52.77   11.09
   0   1   8   40.64   11.85
  -1   1   8   48.12   12.52
  -1   1   8   77.36   15.93
  -1   1   8   37.74   12.52
  -2   1   8   24.43    9.08
  -3   1   8   82.98   15.13
  -3   1   8   71.22   16.92
  -3  -1  -7   13.80   13.47
   3   1   7    8.45    8.19
   3   1   7   25.30    8.40
  -3  -1  -7   11.21   11.49
   2   1   7    1.11    6.65
  -2  -1  -7    6.74    8.05
  -2  -1  -7   -9.91    8.47
   2   1   7   -0.09    6.38
   1   1   7   90.85   13.80
   1   1   7  115.48    9.98
   1   1   7   97.37   14.31
   1   1   7  103.30   12.53
   0   1   7    0.83    6.21
   0   1   7   11.30    6.90
   0   1   7    3.19    6.20
  -1   1   7  120.34   16.48
  -1   1   7   97.58   17.08
   2  -1  -7   -7.52    5.95
   2  -1  -7   -5.02    5.44
  -3   1   7  183.79   23.61
  -3   1   7  203.58   21.16
  -4   1   7   -6.24   10.67
  -4   1   7    8.57    8.50
  -4   1   7    5.72   10.70
   3   1   6   90.48   11.49
   3   1   6   72.77   11.07
  -3  -1  -6  106.25   16.83
  -3  -1  -6  125.32   19.86
   2   1   6    6.72    6.30
  -2  -1  -6    9.03    8.14
   2   1   6    2.41    5.50
  -2  -1  -6    5.60    8.21
   1   1   6  576.58   39.87
   1   1   6  530.00   39.89
   1   1   6  543.38   43.59
   0   1   6  144.71   17.74
   0   1   6  150.76   15.22
  -1   1   6   13.41    8.39
  -1   1   6   19.35    7.97
   2  -1  -6  278.08   19.69
   2  -1  -6  276.37   21.87
  -3   1   6  181.74   21.68
  -3   1   6  161.19   17.27
  -3   1   6  144.18   18.97
  -4   1   6    8.37    8.04
  -4   1   6    5.82    9.43
  -4   1   6   -5.29    9.99
  -4  -1  -5   31.08   13.15
   4   1   5   36.68    7.60
   4   1   5   43.81    9.97
  -4  -1  -5   39.53   15.98
   3   1   5    5.24    5.48
   3   1   5   -5.05    4.97
  -3  -1  -5  -11.00    7.93
  -3  -1  -5   -1.81    9.68
   2   1   5   11.44    7.98
  -2  -1  -5   18.74    7.70
   2   1   5    5.16    4.88
   1   1   5  216.09   18.09
   1   1   5  196.52   18.91
   0   1   5    5.31    4.97
   0   1   5    3.38    5.13
  -1   1   5   29.05    8.04
  -1   1   5   22.44    7.61
  -1   1   5   16.22    6.62
  -2   1   5  755.60   51.87
  -2   1   5  835.25   53.51
  -3   1   5  198.37   20.55
  -3   1   5  183.81   20.84
  -3   1   5  167.39   17.06
  -4   1   5   88.90   11.93
  -4   1   5   52.20   14.53
  -4   1   5   83.87   17.02
   4   1   4   13.16    6.79
  -4  -1  -4   16.71   12.41
  -4  -1  -4   -0.69   12.13
   3   1   4   32.45    6.44
  -3  -1  -4   59.95   11.52
  -3  -1  -4   47.57   13.00
   3   1   4   52.80    8.67
  -2  -1  -4  124.98   15.78
   2   1   4  138.63   11.95
   2   1   4  115.17   11.88
   2   1   4  116.01   12.98
   1   1   4  140.64   12.69
   1   1   4  104.91   11.91
   0  -1  -4   31.62    7.02
   0   1   4   41.87    6.53
   0   1   4   23.05    6.46
  -1   1   4 1637.63  119.28
  -1   1   4 1745.78  113.87
   1  -1  -4 1724.58  113.35
   1  -1  -4 1598.69  105.11
  -1   1   4 1649.10  103.20
  -2   1   4  298.56   22.65
  -2   1   4  319.26   23.57
  -2   1   4  307.22   24.69
  -3   1   4   -2.04    3.94
  -3   1   4   -2.11    6.68
  -3   1   4    1.37    7.22
  -4   1   4    5.80    9.23
  -4   1   4   16.37    6.45
  -4   1   4   13.57   10.98
   4   1   3   -3.24    6.13
  -4  -1  -3   15.86   12.95
  -4  -1  -3    8.83   10.91
  -3  -1  -3   13.75    8.86
   3   1   3   13.49    6.28
  -3  -1  -3   15.17    8.62
  -3  -1  -3   17.25    5.73
   3   1   3    9.32    3.82
   2   1   3  790.01   50.21
  -2  -1  -3  835.30   57.36
  -2  -1  -3  818.99   50.51
   2   1   3  781.97   50.57
   2   1   3  779.12   52.16
   1   1   3    6.75    3.95
  -1  -1  -3    1.86    4.04
  -1  -1  -3    6.26    3.75
   1   1   3    4.26    3.32
   0  -1  -3   83.07    8.76
   0  -1  -3   88.51    7.84
   0  -1  -3   87.95    9.27
   0   1   3   90.42    8.54
   0   1   3   76.05    8.77
   0   1   3   67.81    9.29
  -1   1   3   -0.36    5.13
   1  -1  -3   -0.65    4.49
   1  -1  -3   -1.68    3.59
   1  -1  -3   -3.21    3.99
  -1   1   3    0.18    3.98
   1  -1  -3  -15.05    5.50
  -2   1   3  189.49   16.82
   2  -1  -3  153.60   13.33
  -2   1   3  160.37   13.68
  -2   1   3  198.57   16.61
  -3   1   3   24.94    8.53
  -3   1   3   20.41    5.78
   3  -1  -3   19.69    5.46
  -3   1   3    6.71    6.32
   3  -1  -3   20.55    5.41
  -3   1   3   19.02    5.21
  -4   1   3   51.33    7.91
  -4   1   3   71.41   14.23
  -4   1   3   72.59   15.22
  -4   1   3   77.97   10.09
  -5   1   3    8.69   11.92
  -5   1   3   36.52   14.76
  -5   1   3   18.23   10.88
   4   1   2   20.77    8.82
  -4  -1  -2   42.67   14.61
  -4  -1  -2   33.68   10.07
  -3  -1  -2   22.26    8.49
   3   1   2   28.64    7.88
  -3  -1  -2   20.43    9.97
  -2  -1  -2   62.63    7.17
  -2  -1  -2   63.53    9.68
   2   1   2   76.31    8.32
  -2  -1  -2  103.98   12.48
   1   1   2  629.85   41.15
  -1  -1  -2  605.29   39.69
  -1  -1  -2  671.38   39.43
   1   1   2  637.09   39.08
  -1  -1  -2  617.10   43.68
   1  -1  -2 2361.17  136.87
  -1   1   2 2325.78  138.55
  -1   1   2 2322.52  140.79
  -1   1   2 2360.99  136.80
   1  -1  -2 2353.28  138.63
   1  -1  -2 2285.09  140.70
   1  -1  -2 2275.12  155.36
  -2   1   2  365.03   22.17
  -2   1   2  330.27   24.67
   2  -1  -2  338.47   22.47
   2  -1  -2  311.89   22.28
  -2   1   2  349.94   25.16
  -3   1   2    6.25    6.43
  -3   1   2    1.26    5.85
  -3   1   2    8.55    6.11
  -3   1   2    8.56    3.88
  -4   1   2  -12.02    7.74
  -4   1   2    3.60    7.36
  -4   1   2   13.47    8.95
  -5   1   2   -6.71   10.79
  -5   1   2    8.55   11.80
   5   1   1   -0.07    8.44
   4   1   1   72.01   11.82
  -4  -1  -1   67.31   12.40
  -4  -1  -1   70.62   17.15
  -4  -1  -1   47.18   11.97
  -3  -1  -1  173.32   18.20
   3   1   1  223.47   17.48
  -3  -1  -1  226.59   23.82
  -3  -1  -1  207.64   18.51
  -2  -1  -1   95.23   10.35
  -2  -1  -1   88.81    9.86
   2   1   1   91.37   10.82
  -2  -1  -1   99.81   12.86
   2   1   1   83.73    9.48
   1   1   1  485.13   32.54
  -1  -1  -1  498.57   32.88
  -1  -1  -1  513.28   29.52
   1   1   1  392.59   28.93
   1   1   1  449.44   28.92
  -1  -1  -1  482.95   29.88
  -1  -1  -1  450.65   28.82
   1   1   1  449.00   29.81
   0  -1  -1  194.89   13.59
   1  -1  -1 1322.79   81.91
  -1   1   1 1357.88   80.50
   1  -1  -1 1406.51   81.52
   1  -1  -1 1344.09   82.94
   2  -1  -1   12.03    4.50
  -2   1   1   15.40    6.01
  -2   1   1   24.87    3.27
  -2   1   1   36.42    7.01
  -2   1   1   23.69    5.44
  -3   1   1   62.14   11.71
  -3   1   1   61.57    9.56
  -3   1   1   69.95   11.02
  -4   1   1   15.08   10.42
  -4   1   1   19.15    8.62
  -4   1   1   13.02    8.99
  -5   1   1   74.87   16.08
  -5   1   1   56.46   16.55
  -5   1   1   75.95   16.28
  -5  -1   0   16.61   12.79
  -5  -1   0   52.98   14.34
   5   1   0    4.17    8.93
  -5  -1   0   29.37   14.05
  -4  -1   0   67.69   15.68
  -4  -1   0   36.16   11.72
  -4  -1   0   37.85   13.16
  -3  -1   0    7.85    6.83
  -3  -1   0   32.36    9.50
  -3  -1   0   10.87    7.20
  -2  -1   0  347.05   27.54
   2   1   0  332.73   24.85
  -2  -1   0  354.89   24.56
  -2  -1   0  349.35   24.05
   1   1   0  283.08   19.17
  -1  -1   0  299.89   21.56
   0  -1   0   -0.01    0.21
   0  -1   0    1.00    0.51
   0   1   0   -0.50    0.35
   0   1   0   -0.08    0.24
   1  -1   0  309.69   20.06
  -1   1   0  335.42   22.62
   1  -1   0  306.26   20.22
  -1   1   0  268.65   20.03
  -2   1   0  334.84   23.88
  -2   1   0  333.00   24.12
   2  -1   0  351.91   25.04
  -2   1   0  326.57   27.11
  -3   1   0   12.31    7.22
  -3   1   0   23.24   10.00
  -3   1   0    3.53    6.75
  -4   1   0   58.49   11.95
  -4   1   0   65.37   13.04
  -4   1   0   33.28   12.70
  -5   1   0   19.97   12.43
   5  -1   0   12.48    9.77
  -5   1   0   22.03   12.40
  -5   1   0   49.12   14.68
  -5  -1   1   65.00   15.98
  -5  -1   1   72.28   15.17
  -5  -1   1   38.84   13.47
  -4  -1   1    6.91    8.78
  -4  -1   1    3.65    9.83
  -4  -1   1    4.58    9.01
  -3  -1   1   51.85    8.46
  -3  -1   1   51.45   10.02
  -3  -1   1   55.00    9.92
  -2  -1   1   24.70    5.17
  -2  -1   1   25.56    6.59
  -2  -1   1   20.75    3.78
  -2  -1   1   16.21    5.97
  -1  -1   1 1345.14   77.21
  -1  -1   1 1334.65   78.81
   1   1  -1 1211.50   78.63
   1   1  -1 1321.51   87.72
  -1   1  -1  461.34   29.23
   1  -1   1  492.97   30.01
  -1   1  -1  458.11   33.57
   1  -1   1  482.69   29.32
   1  -1   1  473.48   29.35
  -1   1  -1  474.58   31.03
  -2   1  -1  103.12   10.82
  -2   1  -1   74.62   11.69
   2  -1   1   95.08   11.12
  -2   1  -1   81.84    9.97
   2  -1   1   81.86    8.73
  -3   1  -1  201.58   22.14
  -3   1  -1  190.37   18.00
  -3   1  -1  184.45   18.05
   3  -1   1  177.47   16.21
   4  -1   1   56.70   10.37
  -4   1  -1   63.67   17.28
  -4   1  -1   82.07   14.08
  -4   1  -1   57.79   12.45
   5  -1   1   12.38    9.85
  -5  -1   2   -7.00    9.50
  -5  -1   2   -1.59   12.78
  -5  -1   2   16.01   12.37
  -4  -1   2    6.24    8.55
  -4  -1   2   -2.31    9.32
  -4  -1   2   12.08    8.66
  -3  -1   2    2.14    6.48
  -3  -1   2   -0.39    3.99
  -3  -1   2    5.56    4.99
  -3  -1   2    7.18    6.34
   2   1  -2  340.11   22.72
  -2  -1   2  331.64   22.77
  -2  -1   2  344.06   24.78
  -2  -1   2  370.60   25.60
  -1  -1   2 2251.73  133.12
  -1  -1   2 2265.86  151.67
   1   1  -2 2287.69  151.45
   1   1  -2 2278.60  137.24
  -1  -1   2 2199.88  137.16
   1   1  -2 2318.27  133.31
  -1   1  -2  633.34   40.07
   1  -1   2  636.43   39.11
  -1   1  -2  628.64   41.72
  -1   1  -2  647.89   39.41
  -1   1  -2  641.63   44.30
   1  -1   2  645.56   40.06
   2  -1   2   61.98    6.68
  -2   1  -2   78.88    7.27
  -2   1  -2  125.26   13.51
   2  -1   2   73.07    8.10
  -2   1  -2   97.71   10.85
   3  -1   2    9.22    5.44
  -3   1  -2   36.29   10.31
  -3   1  -2   21.23    8.65
   4  -1   2   42.66    9.92
  -4   1  -2   28.37   11.00
  -4   1  -2   11.14   12.01
  -5  -1   3   22.40   11.45
  -5  -1   3   -1.77   10.26
  -4  -1   3   65.88    8.33
  -4  -1   3   32.96   11.71
  -4  -1   3   66.52   14.47
  -3  -1   3   10.58    9.77
  -3  -1   3   18.65    7.76
  -3  -1   3   19.48    5.71
  -2  -1   3  156.64   16.15
  -2  -1   3  181.03   16.04
   2   1  -3  156.03   13.68
  -2  -1   3  179.10   13.96
  -1  -1   3   -0.46    3.94
   1   1  -3   -1.09    5.84
   1   1  -3    4.81    5.67
   1   1  -3    3.73    4.41
  -1  -1   3   -1.88    5.23
   1   1  -3   -2.01    3.51
   0  -1   3   99.80    9.07
   0  -1   3   97.88    9.18
   0  -1   3   64.21    9.09
   0   1  -3   77.94    9.08
   0   1  -3  106.36    9.53
  -1   1  -3   18.14    6.23
  -1   1  -3   10.91    3.33
   1  -1   3    1.30    3.93
  -1   1  -3    6.88    4.58
   2  -1   3  817.92   51.21
   2  -1   3  811.34   52.09
  -2   1  -3  807.93   51.04
  -2   1  -3  831.18   50.42
  -2   1  -3  757.70   53.13
   2  -1   3  833.81   49.96
  -2   1  -3  708.61   56.84
  -3   1  -3    6.97    8.44
   3  -1   3   17.07    5.97
  -3   1  -3   19.01    5.88
   3  -1   3   10.30    3.79
  -3   1  -3   16.72    9.13
   4  -1   3   -6.66    5.57
  -4   1  -3   -4.77   10.93
  -4   1  -3   17.27   10.87
  -4  -1   4   -2.85    8.79
  -4  -1   4    3.46    9.41
  -3  -1   4    1.72    6.90
  -3  -1   4    6.47    7.25
  -3  -1   4    1.42    5.56
  -2  -1   4  308.58   22.47
  -2  -1   4  295.27   22.87
  -1  -1   4 1654.76  102.25
  -1  -1   4 1646.02  112.62
   0  -1   4   24.43    6.11
   0  -1   4   25.24    6.25
   0  -1   4   28.12    6.04
   0   1  -4   28.04    6.59
   1  -1   4   81.57   10.49
  -1   1  -4  101.25    9.24
   1  -1   4   98.29   10.21
   2  -1   4   94.46   10.39
  -2   1  -4  116.30   15.90
   2  -1   4  128.81   11.44
  -2   1  -4  141.84   14.95
   3  -1   4   51.27    8.38
   3  -1   4   32.58    6.25
  -3   1  -4   64.13    9.09
  -3   1  -4   32.88   11.74
  -3   1  -4   58.45   12.46
  -4   1  -4    7.58   11.48
   4  -1   4   -3.24    6.39
  -4   1  -4    6.12   12.45
  -4  -1   5   79.07   17.00
  -4  -1   5   86.25   16.61
  -3  -1   5  174.04   16.84
  -3  -1   5  189.05   19.77
  -3  -1   5  168.86   20.94
  -2  -1   5  776.81   51.86
  -2  -1   5  794.38   59.07
  -1  -1   5   29.92    7.88
  -1  -1   5   30.41    8.57
   0  -1   5    0.08    4.83
   0  -1   5    2.64    5.28
   0  -1   5   -0.03    4.47
   1  -1   5  216.38   19.77
   1  -1   5  228.90   18.42
  -2   1  -5   21.45    8.42
   2  -1   5    7.16    5.27
  -2   1  -5    2.75    7.93
   3  -1   5    8.54    5.52
  -3   1  -5   16.05   10.72
  -3   1  -5   -0.51    8.64
   3  -1   5    0.62    4.45
  -4   1  -5   24.80   12.87
   4  -1   5   22.04    7.79
  -4   1  -5   15.35   13.56
  -4  -1   6   11.87   10.02
  -4  -1   6    7.62    9.83
  -3  -1   6  192.15   19.43
  -3  -1   6  121.94   19.45
  -3  -1   6  156.33   16.46
  -2  -1   6  291.80   26.83
  -2  -1   6  265.42   22.72
  -1  -1   6   26.59    8.75
  -1  -1   6    4.56    5.92
   0  -1   6  155.79   15.47
   0  -1   6  116.33   16.65
   0  -1   6  157.11   15.54
  -1   1  -6  531.91   39.25
   1  -1   6  535.17   36.93
   1  -1   6  567.76   43.04
  -2   1  -6    8.58    7.72
   2  -1   6   -0.20    5.09
  -2   1  -6    4.31    7.46
   2  -1   6    6.19    6.69
   3  -1   6   91.48   12.59
  -3   1  -6  121.34   17.76
  -3   1  -6  101.02   18.85
  -4  -1   7    4.32    9.89
  -4  -1   7    1.51   11.38
  -4  -1   7   -0.39    8.20
  -3  -1   7  156.08   22.45
  -3  -1   7  213.00   20.28
  -2  -1   7   -2.46    7.44
  -2  -1   7   -5.83    6.10
  -1  -1   7  128.50   15.80
  -1  -1   7  126.97   17.42
   0  -1   7   -3.28    6.12
   0  -1   7    5.13    6.55
   0  -1   7   -5.69    5.76
   1  -1   7   87.09   13.46
   1  -1   7  105.79   14.41
  -1   1  -7   91.97   15.17
   1  -1   7  116.66   12.85
   2  -1   7   12.58    6.93
  -2   1  -7   11.27    9.98
  -2   1  -7   -4.00    7.70
   2  -1   7    1.01    6.50
  -3   1  -7    0.68   13.33
   3  -1   7   17.70    8.53
  -3   1  -7   10.01   11.43
   3  -1   7   15.29   10.46
  -3  -1   8   33.54   12.64
  -2  -1   8   14.27    8.86
  -2  -1   8   13.98   10.67
  -1  -1   8   56.28   13.11
  -1  -1   8   79.70   13.82
   0  -1   8   39.66   11.63
   0  -1   8   37.83   10.13
   1  -1   8   17.65    8.60
   1  -1   8    0.64    7.57
   1  -1   8   -0.56    6.26
  -1   1  -8   -2.63   10.24
   2  -1   8   30.74    9.64
  -2   1  -8   24.13   10.99
  -2   1  -8   19.71   10.91
   2  -1   8    4.94    8.99
   3   1  -9   25.74    9.23
  -3  -1   9   24.38   12.00
  -2  -1   9   13.66   12.27
   2   1  -9   27.35   10.41
  -1  -1   9   24.56   11.51
   1   1  -9   30.70   11.39
   0  -1   9   25.50   10.87
   0  -1   9   27.23   10.34
   0   1  -9   13.57   10.78
   0  -1   9   15.72   10.88
   1  -1   9   18.22   10.10
   1  -1   9   27.04    9.88
   1  -1   9    5.84    8.95
  -1   1  -9   16.66   12.72
   2  -1   9   83.88   13.87
  -2   1  -9   57.92   15.38
  -2   1  -9   86.80   18.22
   2   1 -10   25.70   11.49
  -2  -1  10   -3.27   12.73
  -2  -1  10   -1.49    7.15
   1   1 -10   24.62   13.11
  -1  -1  10   18.46    9.95
  -1  -1  10   30.70   14.05
   0   1 -10    5.45   11.44
   0  -1  10    2.24   10.02
   0  -1  10    0.22    9.82
   0  -1  10   -2.91    7.78
   0   2  10    0.90    9.97
   0   2  10   -9.28    8.47
   0   2  10    0.18    9.96
  -1   2  10  101.69   23.03
  -1   2  10  145.26   21.49
  -1   2  10  121.80   19.00
  -2   2  10    6.29    7.01
  -2   2  10    7.40   10.88
  -2  -2  -9    2.67   12.66
   1   2   9    1.26    7.90
   1   2   9   -2.43    8.24
   1   2   9    0.92    8.30
   0   2   9  111.78   16.50
   0   2   9  113.74   17.59
   0   2   9   95.86   18.77
  -1   2   9   75.66   14.89
  -1   2   9   82.24   18.43
  -1   2   9   67.46   15.40
  -2   2   9   16.89   10.19
  -3   2   9  -11.86   11.14
  -3   2   9    9.03    9.20
   2   2   8   14.77    7.59
   2   2   8    6.64    7.25
   2   2   8   17.31    9.54
   2   2   8    2.99    9.03
  -2  -2  -8   34.83   12.65
  -2  -2  -8    2.28    9.28
   1   2   8  102.18   15.09
   1   2   8   61.39   13.75
   1   2   8   52.18   10.01
   0   2   8   24.20   10.28
   0   2   8   22.91    9.29
   0   2   8   19.67    8.61
  -1   2   8   34.69   11.40
  -1   2   8   45.38   13.21
  -1   2   8   46.73   12.49
  -2   2   8    9.26    7.82
  -3   2   8   53.91   14.17
  -3   2   8   22.15   10.55
   3   2   7   22.06    8.26
  -3  -2  -7   22.37   13.84
   3   2   7   25.11   10.08
  -3  -2  -7   44.26   14.09
  -2  -2  -7    1.46    8.48
   2   2   7   28.12    8.58
   2   2   7    0.49    7.53
   1   2   7   -0.97    6.56
   1   2   7    3.97    6.80
   1   2   7    3.61    5.84
   0   2   7    0.14    6.40
   0   2   7   -5.77    5.76
   0   2   7   -3.03    6.09
  -1   2   7   25.64    9.44
  -1   2   7    8.17    9.30
  -1   2   7   42.23    9.92
   2  -2  -7    7.39    5.90
  -2   2   7   -0.12    6.15
   2  -2  -7    6.92    6.91
  -2   2   7    1.46    7.70
  -3   2   7  377.10   30.85
  -3   2   7  344.51   32.48
  -4   2   7   55.57   12.56
  -4   2   7  102.20   18.30
  -4   2   7   60.41   16.59
   3   2   6   13.95    6.48
   3   2   6    7.91    7.20
  -3  -2  -6   18.18   11.77
  -3  -2  -6    4.68    9.90
   2   2   6   -0.96    4.80
   2   2   6    8.32    6.08
  -2  -2  -6    4.73    7.66
   1   2   6   50.26    6.83
   1   2   6   40.77    7.43
   1   2   6   38.20    8.47
   1   2   6   51.00   10.19
   0   2   6  180.75   16.56
   0   2   6  189.62   17.92
   0   2   6  131.65   18.02
  -1   2   6  209.31   21.10
  -1   2   6  203.90   19.72
  -1   2   6  195.91   23.03
   2  -2  -6  249.28   19.62
  -2   2   6  290.00   25.30
  -2   2   6  329.49   24.39
   2  -2  -6  262.75   21.65
  -3   2   6   -3.65    5.73
  -3   2   6   19.25    8.51
  -3   2   6    4.08    8.19
  -4   2   6    9.32    7.28
  -4   2   6  -17.37    8.99
  -4   2   6   -5.52    8.96
   4   2   5    6.08    7.80
  -4  -2  -5   17.88   14.02
  -4  -2  -5   29.35   12.95
   3   2   5    6.44    5.17
   3   2   5    4.89    6.11
  -3  -2  -5    8.32    9.91
  -3  -2  -5    6.08   10.09
  -2  -2  -5    6.22    7.79
   2   2   5    6.14    5.18
   2   2   5   13.46    8.03
   2   2   5   -4.11    4.09
   1   2   5    6.86    5.25
   1   2   5   -3.31    4.02
   0   2   5   -5.58    4.25
   0   2   5    7.79    5.53
   0   2   5   -1.97    4.04
  -1   2   5  220.46   21.26
  -1   2   5  207.62   19.74
  -2   2   5  994.23   66.45
  -2   2   5  988.02   64.85
  -2   2   5 1012.61   62.95
   2  -2  -5  973.34   60.74
  -3   2   5   10.23    6.66
  -3   2   5   25.95    9.41
  -3   2   5   11.85    8.25
  -4   2   5   -7.25    8.41
  -4   2   5   11.96   10.38
  -4   2   5    7.29    6.95
   4   2   4   -0.05    6.80
  -4  -2  -4   -2.81   12.61
  -4  -2  -4   -4.33   10.08
   3   2   4    5.34    5.15
   3   2   4    3.69    4.52
  -3  -2  -4   10.99    9.36
  -3  -2  -4    1.95    7.91
   2   2   4    9.90    6.55
   2   2   4    4.48    4.08
   2   2   4   20.34    5.84
  -2  -2  -4    8.91    6.49
   1   2   4  810.49   62.25
   1   2   4  911.61   57.17
   0   2   4   -3.52    3.59
   0   2   4    0.31    3.87
   0   2   4   -3.62    3.87
   0  -2  -4    5.14    3.48
   0  -2  -4    3.20    4.69
  -1   2   4 1150.28   84.08
   1  -2  -4 1193.85   79.53
  -1   2   4 1135.05   79.75
   1  -2  -4 1125.06   73.19
   2  -2  -4  670.27   40.89
  -2   2   4  642.07   44.90
  -2   2   4  691.37   45.00
  -2   2   4  625.84   43.42
  -3   2   4    2.65    7.10
   3  -2  -4   -6.21    4.69
  -3   2   4    8.97    4.56
  -3   2   4    9.58    7.41
  -4   2   4  176.65   22.83
  -4   2   4  171.53   23.42
  -4   2   4  190.50   16.52
  -4  -2  -3   -3.64   10.70
  -4  -2  -3    1.69   10.60
   4   2   3   -1.19    6.12
  -3  -2  -3  156.53   20.07
  -3  -2  -3  123.46   16.23
  -3  -2  -3  145.83   12.45
   3   2   3  135.78   14.17
  -2  -2  -3    4.24    4.97
  -2  -2  -3   15.72    6.64
   2   2   3   13.14    6.12
   2   2   3    5.54    4.13
   2   2   3    1.13    3.45
  -1  -2  -3    3.56    4.14
   1   2   3   -1.79    3.62
   1   2   3    2.76    3.84
  -1  -2  -3    5.22    4.20
   0   2   3  206.98   16.08
   0  -2  -3  219.26   15.69
   0   2   3  197.82   16.34
   0   2   3  196.94   17.63
   0  -2  -3  231.97   17.68
   0  -2  -3  201.38   15.87
   1  -2  -3   22.26    5.52
  -1   2   3   17.98    6.76
  -1   2   3   27.62    6.49
   1  -2  -3   26.93    4.97
   1  -2  -3   40.12    4.94
   1  -2  -3   30.15    7.47
  -1   2   3   27.79    6.05
   1  -2  -3   25.06    6.05
   1  -2  -3   43.09    8.21
  -1   2   3   38.82    6.38
   2  -2  -3 1100.55   67.77
  -2   2   3 1098.00   70.69
  -2   2   3 1056.05   68.06
   2  -2  -3 1063.17   67.97
  -2   2   3 1107.48   66.21
  -2   2   3 1116.84   69.25
  -3   2   3   66.03   11.76
  -3   2   3   76.65    8.90
   3  -2  -3   70.62    8.72
   3  -2  -3   77.04    8.65
  -3   2   3   87.18    8.73
  -3   2   3   81.51   12.95
  -4   2   3   28.73    8.10
  -4   2   3   22.42   10.69
  -4   2   3   15.46    5.64
  -4   2   3   25.48    9.60
  -5   2   3    5.26   12.42
  -5   2   3   12.53   10.71
  -5   2   3   10.78   13.65
   4   2   2    7.48    7.36
  -4  -2  -2   15.00   12.72
  -4  -2  -2   21.93    9.96
   3   2   2  194.02   16.43
  -3  -2  -2  135.15   19.32
  -3  -2  -2  145.09   16.18
  -3  -2  -2  160.68   15.69
   2   2   2  164.56   14.17
   2   2   2  153.31   13.07
  -2  -2  -2  171.96   17.10
   2   2   2  161.02   12.33
   1   2   2  165.13   12.50
  -1  -2  -2  159.70   12.23
   1   2   2  163.97   11.77
  -1  -2  -2  164.56   13.84
  -1  -2  -2  149.04   12.47
   1   2   2  158.54   11.36
   0  -2  -2 1136.07   73.20
   0   2   2 1079.60   74.20
   0   2   2 1085.12   70.85
   0   2   2 1037.42   73.10
   0  -2  -2 1231.94   78.18
   0  -2  -2 1123.83   74.07
  -1   2   2 4855.11  293.78
   1  -2  -2 5038.31  296.63
  -1   2   2 5081.82  290.53
  -1   2   2 5034.36  311.36
   1  -2  -2 4999.01  344.86
   1  -2  -2 4999.48  290.54
  -1   2   2 5020.34  296.72
   1  -2  -2 4950.61  300.06
   2  -2  -2  129.38   10.69
  -2   2   2  126.93   13.77
  -2   2   2  141.08   11.19
   2  -2  -2  120.11   10.46
  -2   2   2  153.51   14.20
  -2   2   2  148.29   11.01
  -3   2   2   17.75    7.84
  -3   2   2   14.74    6.00
  -3   2   2   11.91    4.01
   3  -2  -2   17.69    5.95
  -4   2   2   41.61   10.22
  -4   2   2   14.48   10.09
  -4   2   2    6.55    8.70
  -5   2   2   49.84   16.11
  -5   2   2   19.71   14.86
   5   2   1   10.01    9.74
  -4  -2  -1    5.97    8.38
   4   2   1   13.15    7.69
  -4  -2  -1   12.83    9.23
  -4  -2  -1   11.76   11.33
  -3  -2  -1   90.88   11.87
  -3  -2  -1   68.64   10.95
  -3  -2  -1   93.70   15.36
   3   2   1  105.72   12.16
  -2  -2  -1  526.90   35.97
   2   2   1  557.33   36.47
  -2  -2  -1  550.23   40.86
   2   2   1  574.22   36.32
  -2  -2  -1  556.28   35.70
  -1  -2  -1  759.47   47.09
   1   2   1  768.93   50.05
  -1  -2  -1  756.80   45.70
   1   2   1  726.74   44.68
   1   2   1  678.05   45.38
  -1  -2  -1  711.14   44.67
   1   2   1  734.94   47.06
  -1  -2  -1  777.94   50.26
  -1   2   1  395.08   26.75
  -1   2   1  410.16   27.22
   1  -2  -1  439.69   27.42
   1  -2  -1  420.81   26.76
  -1   2   1  431.03   26.29
   2  -2  -1    5.20    4.18
  -2   2   1   -1.74    5.01
  -2   2   1    7.01    5.15
  -2   2   1   -1.87    4.49
  -3   2   1   72.38   11.77
  -3   2   1   65.66   10.05
  -3   2   1   56.99   11.16
  -4   2   1   64.83   12.20
  -4   2   1   63.83   14.07
  -4   2   1   70.70   13.74
  -5   2   1    5.63   13.41
  -5   2   1    6.99   11.35
  -5   2   1    1.86   12.57
  -5  -2   0   16.81   13.68
  -5  -2   0    5.37   11.47
  -5  -2   0   -2.97   12.10
   5   2   0    9.27    9.63
  -4  -2   0    5.76    9.48
  -4  -2   0   10.80   10.56
  -4  -2   0   24.28   10.36
  -3  -2   0  117.28   17.03
  -3  -2   0  117.12   14.35
  -3  -2   0  141.96   13.49
   2   2   0  381.83   26.12
  -2  -2   0  364.68   25.18
  -2  -2   0  350.69   28.58
  -2  -2   0  368.50   25.52
  -1  -2   0  754.80   48.94
   1   2   0  686.92   48.65
  -1   2   0  753.11   48.03
   1  -2   0  779.04   47.10
  -1   2   0  768.86   52.14
   1  -2   0  761.81   48.04
  -2   2   0  345.28   26.09
   2  -2   0  372.94   26.85
  -2   2   0  390.99   26.04
   2  -2   0  375.17   25.89
  -2   2   0  369.47   29.52
  -3   2   0  150.57   18.91
  -3   2   0  141.76   14.60
  -3   2   0  123.83   15.23
  -4   2   0   -1.03    9.03
  -4   2   0   21.90   10.20
  -4   2   0    5.52   10.00
  -5   2   0    3.36   13.32
  -5   2   0   -0.34   12.10
   5  -2   0    0.65    8.15
  -5   2   0    6.63   10.94
  -5  -2   1   -2.34   12.00
  -5  -2   1   -4.33   12.10
  -5  -2   1    6.07   12.90
  -4  -2   1   71.15   13.43
  -4  -2   1   56.81   11.53
  -4  -2   1   58.62   12.97
  -3  -2   1   58.44   10.47
  -3  -2   1   61.59   11.11
  -3  -2   1   73.97    9.71
  -2  -2   1   13.86    3.69
  -2  -2   1   -2.29    4.98
  -2  -2   1    4.49    5.44
   2   2  -1    8.92    7.44
  -2  -2   1    8.41    4.29
   1   2  -1  370.31   24.22
  -1  -2   1  379.08   24.29
   1   2  -1  361.31   27.66
  -1  -2   1  399.32   24.20
   0   2  -1   85.43    6.03
   0  -2   1   87.57    6.73
   0  -2   1   92.93    6.61
   0   2  -1   83.84    7.01
   1  -2   1  768.71   46.47
  -1   2  -1  688.67   46.27
   1  -2   1  689.09   49.52
   1  -2   1  749.52   44.82
   1  -2   1  747.71   44.19
   1  -2   1  733.13   44.52
  -1   2  -1  716.27   49.78
   2  -2   1  528.13   35.07
  -2   2  -1  523.69   36.02
   2  -2   1  574.53   36.79
  -2   2  -1  558.77   37.15
  -2   2  -1  567.04   41.03
   3  -2   1  119.15   11.72
  -3   2  -1   79.99   12.35
  -3   2  -1   88.32   13.02
  -3   2  -1  103.62   16.43
  -4   2  -1   34.50   13.86
  -4   2  -1    9.81    9.49
  -4   2  -1   10.64   10.06
   4  -2   1   15.49    7.48
   5  -2   1   41.64   11.69
  -5  -2   2   28.40   13.16
  -5  -2   2   31.09   13.72
  -5  -2   2   27.73   13.39
  -4  -2   2   24.50   10.65
  -4  -2   2   25.44    9.19
  -4  -2   2   22.04    9.35
  -3  -2   2   14.17    7.23
  -3  -2   2   23.87    4.92
  -3  -2   2   20.63    6.02
  -3  -2   2   14.50    8.01
  -2  -2   2  108.56    9.63
  -2  -2   2  133.71   12.88
  -2  -2   2  114.05   13.02
  -1  -2   2 4898.90  313.88
   1   2  -2 4699.53  284.97
   1   2  -2 4829.93  313.45
  -1  -2   2 4631.51  275.44
  -1  -2   2 4594.39  284.91
   1   2  -2 4820.56  275.69
   0  -2   2 1036.41   60.60
   0   2  -2 1041.72   61.97
   0  -2   2  863.09   68.89
   0   2  -2  987.16   68.95
   1  -2   2  173.09   11.14
  -1   2  -2  153.25   12.31
  -1   2  -2  163.08   11.48
  -1   2  -2  152.46   14.06
  -1   2  -2  145.34   13.68
   1  -2   2  167.56   12.09
  -2   2  -2  162.33   17.38
   2  -2   2  163.98   11.99
  -2   2  -2  151.83   11.95
  -2   2  -2  168.93   15.49
   2  -2   2  161.88   12.42
   2  -2   2  160.12   15.16
   3  -2   2  183.21   15.37
  -3   2  -2  130.11   16.95
  -3   2  -2  190.93   21.90
  -4   2  -2   32.24   13.06
  -4   2  -2    9.88   10.17
   4  -2   2   10.70    6.75
  -5  -2   3    4.81   12.66
  -5  -2   3   18.72   13.56
  -4  -2   3   28.27   11.52
  -4  -2   3   21.25   10.91
  -3  -2   3   74.53   12.11
  -3  -2   3   76.36   12.39
  -3  -2   3   70.52    8.62
   2   2  -3 1019.78   65.42
  -2  -2   3 1078.72   65.29
  -2  -2   3 1048.06   65.51
   1   2  -3   40.57    7.92
   1   2  -3   39.99    6.48
  -1  -2   3   32.23    6.31
  -1  -2   3   38.55    7.92
   1   2  -3   24.04    6.01
   0  -2   3  204.95   15.69
   0   2  -3  211.30   15.50
   0   2  -3  214.36   16.61
   0   2  -3  179.11   15.25
   0  -2   3  182.91   15.22
   0  -2   3  183.07   16.60
  -1   2  -3   14.36    5.88
  -1   2  -3   -0.03    2.76
  -1   2  -3   10.18    4.45
   1  -2   3    7.46    3.82
   1  -2   3    2.99    4.08
  -2   2  -3   -4.38    5.17
   2  -2   3    4.02    3.13
   2  -2   3   -3.77    3.54
  -2   2  -3   15.91    7.39
  -2   2  -3    1.42    5.88
  -2   2  -3   -3.29    6.26
  -3   2  -3  170.33   20.66
   3  -2   3  135.46   12.94
   3  -2   3  135.02   11.00
  -3   2  -3  133.39   16.30
  -4   2  -3   -5.02    9.81
   4  -2   3    3.17    5.85
  -4   2  -3   -1.04   10.90
  -4  -2   4  173.52   22.78
  -4  -2   4  189.99   23.90
  -4  -2   4  193.21   16.64
  -3  -2   4    2.75    7.21
  -3  -2   4    5.58    5.62
  -3  -2   4   12.42    7.49
  -2  -2   4  645.29   43.01
  -2  -2   4  647.07   42.87
  -2  -2   4  674.39   50.03
  -1  -2   4 1149.09   79.18
  -1  -2   4 1125.04   71.65
   0   2  -4    2.26    4.39
   0  -2   4   -0.18    4.61
   0  -2   4    3.39    4.03
   0  -2   4    1.86    4.08
  -1   2  -4  927.39   59.92
  -1   2  -4  933.34   56.19
   1  -2   4  933.24   58.30
   1  -2   4  867.53   65.56
  -2   2  -4    4.55    6.79
   2  -2   4    0.73    3.58
  -2   2  -4   -6.43    6.52
   2  -2   4    5.62    4.23
  -3   2  -4   -1.46    7.84
  -3   2  -4    8.39    8.89
   3  -2   4    1.22    4.38
  -3   2  -4    2.27    6.50
   3  -2   4   -0.20    3.77
   4  -2   4    5.22    6.25
  -4   2  -4   12.93   12.35
  -4   2  -4   13.28   12.58
  -4  -2   5   -0.43    7.07
  -4  -2   5   11.23   10.20
  -4  -2   5   34.29   12.43
  -3  -2   5   18.11    8.08
  -3  -2   5   24.81    9.44
  -3  -2   5   18.68    7.58
  -2  -2   5  932.68   69.65
  -2  -2   5  956.86   61.53
  -1  -2   5  233.57   20.78
  -1  -2   5  209.97   18.27
   0  -2   5    1.15    4.76
   0  -2   5    0.49    5.28
   0  -2   5    5.20    4.75
  -1   2  -5   13.67    7.95
   1  -2   5   10.45    5.38
   1  -2   5    1.48    5.04
   1  -2   5   18.51    5.65
   2  -2   5    6.06    4.92
   2  -2   5    6.88    5.32
  -2   2  -5   -2.90    7.60
  -2   2  -5    5.78    6.95
   3  -2   5   11.55    5.93
  -3   2  -5  -11.37    7.90
   3  -2   5    6.43    5.43
  -3   2  -5    0.77    8.94
  -4   2  -5   19.49   13.92
  -4   2  -5    8.38   12.89
   4  -2   5   16.65    8.43
  -4  -2   6   -3.80    8.60
  -4  -2   6   -7.27   10.04
  -3  -2   6    6.03    7.19
  -3  -2   6   10.49    7.48
  -3  -2   6   -3.48    7.08
  -2  -2   6  290.60   24.18
  -2  -2   6  313.89   30.34
  -1  -2   6  243.77   23.11
  -1  -2   6  215.37   20.10
   0  -2   6  194.91   17.75
   0   2  -6  215.33   18.26
   0  -2   6  152.00   19.19
   0  -2   6  192.86   17.98
   1  -2   6   46.92    9.21
  -1   2  -6   15.91    8.52
   1  -2   6   31.62    7.42
   1  -2   6   62.75    7.77
  -2   2  -6   11.64    8.22
   2  -2   6    5.27    6.37
  -2   2  -6   -3.06    7.28
   2  -2   6   -4.45    4.52
   3  -2   6    7.71    7.13
  -3   2  -6   23.59   11.22
  -3   2  -6   12.32   11.80
  -4  -2   7   46.72   15.58
  -4  -2   7   61.42   13.96
  -3  -2   7  343.64   28.30
  -3  -2   7  344.24   32.33
   2   2  -7    5.06    5.96
  -2  -2   7   -6.61    7.12
   2   2  -7   -5.68    4.76
  -2  -2   7    2.46    6.81
  -1  -2   7   39.45   10.70
   1   2  -7   23.47    8.46
  -1  -2   7   15.92    8.01
   0  -2   7    4.42    6.45
   0  -2   7    9.87    7.80
   0  -2   7    3.99    6.74
   0   2  -7  -11.18    7.55
  -1   2  -7    8.84    8.97
   1  -2   7   17.06    7.31
   1  -2   7    4.62    6.66
   2  -2   7   13.68    7.50
  -2   2  -7   -3.53    8.31
  -2   2  -7   21.21   11.58
   2  -2   7   14.44    7.76
   3  -2   7   28.02    9.61
  -3   2  -7   38.36   15.51
  -3   2  -7   37.98   14.09
   3  -2   7   28.95   10.29
  -3  -2   8   36.83   10.36
  -3  -2   8   42.17   13.49
  -2  -2   8    8.20    7.67
  -2  -2   8   24.40   12.42
   2   2  -8    0.34    7.48
   1   2  -8   44.06   10.65
  -1  -2   8   45.49   12.72
  -1  -2   8   32.98   10.18
   0  -2   8   21.24    8.86
   0  -2   8   12.37    7.10
   0   2  -8   53.09   10.99
   0  -2   8   17.20    8.99
  -1   2  -8   76.43   15.18
   1  -2   8   80.89   12.66
   1  -2   8   66.28   13.44
   2  -2   8    7.51    8.02
  -2   2  -8   18.56   10.49
  -2   2  -8    8.10   10.64
   2  -2   8    0.36    8.43
  -3  -2   9    1.86   10.82
   3   2  -9   14.42    8.24
  -2  -2   9   33.46   13.54
  -2  -2   9   25.39   10.51
   2   2  -9   28.99   10.72
  -1  -2   9   71.02   14.07
  -1  -2   9   63.48   15.41
   1   2  -9   70.45   13.68
   0   2  -9  115.53   16.72
   0  -2   9   82.05   16.43
   0  -2   9   86.92   15.68
   1  -2   9    2.57    7.94
   1  -2   9    2.03    8.37
  -1   2  -9   19.68   11.84
   1  -2   9    3.14    8.32
  -2   2  -9   11.54   13.03
   2   2 -10    4.71   10.74
  -2  -2  10   -7.49   11.64
  -1  -2  10  145.51   23.05
   1   2 -10  142.13   18.93
   0  -2  10   -5.61   10.26
   0   2 -10   -0.54   11.14
   0  -2  10    1.03    9.57
   0  -2  10   -5.76    7.38
   0   3  10   19.70   12.50
   0   3  10   29.33   12.20
   0   3  10   10.65   10.00
  -1   3  10    8.30    8.50
  -1   3  10   32.31   13.27
  -1   3  10    2.98   11.86
  -2   3  10    8.76   10.28
  -2   3  10    5.42    7.97
   1   3   9   43.25   12.33
   1   3   9   24.67   11.37
   1   3   9   26.51   10.51
   0   3   9    4.90    9.05
   0   3   9   13.79    9.41
   0   3   9   -0.08    8.66
  -1   3   9  102.39   18.35
  -1   3   9  153.03   19.84
  -1   3   9   84.56   18.60
  -2   3   9    1.99    8.52
  -2   3   9   -2.56    9.91
  -3   3   9   16.79   11.86
  -3   3   9   34.00   11.90
   2   3   8   41.20   11.21
   2   3   8   41.70    9.50
   2   3   8   26.69    8.68
   2   3   8   18.80    9.46
  -2  -3  -8   30.32   11.39
   1   3   8  104.30   12.99
   1   3   8   71.97   14.37
   1   3   8  106.36   15.98
   0   3   8  204.53   21.40
   0   3   8  183.11   24.38
   0   3   8  275.89   24.63
  -1   3   8  210.18   26.48
  -1   3   8  211.62   23.29
  -1   3   8  182.99   22.10
  -2   3   8   -3.86    6.52
  -2   3   8   -1.06    7.64
  -3   3   8   12.28   10.01
  -3   3   8   -0.79    8.45
  -3  -3  -7   37.21   13.15
   3   3   7   45.43   10.53
   3   3   7   28.40   10.84
  -3  -3  -7   48.10   15.83
  -2  -3  -7   -1.53    7.75
   2   3   7    9.46    8.01
   2   3   7   -0.60    6.99
   2   3   7    2.40    6.48
   1   3   7   13.95    5.24
   1   3   7   14.85    7.67
   1   3   7   21.57    8.36
   1   3   7   13.30    6.18
   0   3   7   11.15    6.80
   0   3   7   23.38    8.17
   0   3   7   11.40    7.38
  -1   3   7   91.05   15.99
  -1   3   7   77.66   13.59
  -1   3   7  107.37   15.79
   2  -3  -7    2.69    5.89
  -2   3   7    7.13    7.94
  -2   3   7   -2.31    5.95
  -3   3   7  467.77   37.63
  -3   3   7  490.21   38.39
  -4   3   7  154.92   23.54
  -4   3   7  184.01   23.79
  -4   3   7  156.50   18.68
  -3  -3  -6   24.73   12.56
  -3  -3  -6   20.72   11.63
   3   3   6   12.26    6.66
   3   3   6   12.82    6.83
  -2  -3  -6  123.64   17.45
   2   3   6  144.47   14.73
   2   3   6  158.71   15.86
   2   3   6  133.39   17.01
   1   3   6   58.02    8.14
   1   3   6   67.44    7.66
   1   3   6   39.21    9.52
   1   3   6   58.66   10.52
   0   3   6  122.84   15.74
   0   3   6   99.58   13.59
   0   3   6   99.83   12.56
  -1   3   6  103.32   16.51
  -1   3   6  135.16   15.40
  -1   3   6  124.59   15.91
  -2   3   6   77.21   13.17
   2  -3  -6   48.13    9.32
  -2   3   6   73.09   11.87
   2  -3  -6   64.14    8.68
  -3   3   6   69.71   14.20
  -3   3   6   72.58   13.35
  -3   3   6   62.54   11.17
  -4   3   6    4.72    7.15
  -4   3   6   17.51   10.85
  -4   3   6    7.97   11.28
   4   3   5   11.82    7.75
  -4  -3  -5   -1.22   10.53
  -4  -3  -5  -14.49   10.88
   3   3   5   23.23    6.62
   3   3   5   10.83    6.74
  -3  -3  -5   12.03    9.97
  -3  -3  -5   -4.61    9.54
   2   3   5   -0.49    6.16
   2   3   5    2.07    5.16
  -2  -3  -5    2.11    7.30
   2   3   5   -0.92    4.38
   1   3   5    6.24    5.36
   1   3   5   17.36    6.21
   1   3   5   20.41    4.99
   1   3   5   14.01    5.01
   0   3   5   93.14   12.96
   0   3   5   93.63   12.00
   0   3   5  103.33   11.23
   1  -3  -5    8.85    3.46
  -1   3   5   -1.38    6.16
  -1   3   5   24.09    7.93
  -1   3   5   -1.22    5.00
   2  -3  -5 1684.94  103.46
  -2   3   5 1753.40  106.63
  -2   3   5 1692.70  104.20
  -2   3   5 1723.19  110.92
  -3   3   5    4.66    6.65
  -3   3   5    2.42    7.68
   3  -3  -5    9.71    5.89
  -3   3   5   17.10    8.73
  -4   3   5   16.80    7.40
  -4   3   5   -4.04    9.48
  -4   3   5   14.69   10.01
  -4  -3  -4  149.85   24.00
  -4  -3  -4  125.75   19.16
   4   3   4  130.51   15.80
  -3  -3  -4    5.07    9.22
  -3  -3  -4   -8.64    8.37
   3   3   4    1.92    5.73
   3   3   4    6.34    4.21
  -2  -3  -4    2.56    5.82
   2   3   4    7.13    4.61
   2   3   4   -2.93    5.77
   2   3   4   -1.91    3.96
   1   3   4  219.96   19.20
   1   3   4  216.63   17.98
   0   3   4  229.85   18.37
   0  -3  -4  235.15   17.69
   0   3   4  223.39   20.19
   0   3   4  255.52   19.30
  -1   3   4   10.81    6.24
   1  -3  -4    8.54    5.90
   1  -3  -4    0.11    3.60
  -1   3   4    5.00    4.85
  -2   3   4   95.48   13.25
  -2   3   4   95.46   12.75
  -2   3   4  105.48   11.67
   2  -3  -4  121.06    9.84
  -3   3   4    7.30    4.78
  -3   3   4    2.84    4.06
  -3   3   4   10.29    7.34
  -3   3   4    8.76    8.19
   3  -3  -4    0.76    5.06
  -4   3   4    6.66    5.84
  -4   3   4   -1.23    9.07
  -4   3   4   -3.33    9.63
   4  -3  -4   11.70    8.04
  -4  -3  -3   10.38   10.85
   4   3   3    9.20    7.34
  -4  -3  -3    7.54   12.65
   3   3   3   22.60    6.60
  -3  -3  -3    8.03    8.68
  -3  -3  -3    6.33    8.40
  -3  -3  -3   14.86    5.98
   2   3   3  386.32   27.54
   2   3   3  387.31   26.76
  -2  -3  -3  398.21   26.94
   2   3   3  397.75   26.90
  -2  -3  -3  401.31   31.20
  -1  -3  -3   15.88    5.00
   1   3   3   21.90    4.72
   1   3   3   15.75    4.36
   0   3   3   36.07    5.47
   0   3   3   37.53    3.82
   0  -3  -3   32.84    6.20
   0  -3  -3   25.64    3.45
   0   3   3   27.14    6.05
   0   3   3   25.17    5.65
   0  -3  -3   30.18    4.72
  -1   3   3   10.70    4.47
   1  -3  -3   11.07    4.29
   1  -3  -3   17.43    6.34
   1  -3  -3   13.52    4.81
  -1   3   3   18.42    6.25
  -1   3   3   15.48    5.20
  -1   3   3   25.39    6.26
   1  -3  -3   14.26    5.45
   1  -3  -3   18.53    4.46
   1  -3  -3   20.84    6.77
  -2   3   3  136.29   13.39
   2  -3  -3  177.26   12.78
  -2   3   3  152.10   12.29
  -2   3   3  187.76   16.59
  -2   3   3  175.31   16.43
   2  -3  -3  161.62   13.34
   3  -3  -3   27.24    6.48
  -3   3   3   23.84    6.18
   3  -3  -3   22.16    6.10
  -3   3   3   23.43    8.45
  -3   3   3   23.13    9.60
  -3   3   3   17.49    5.35
  -4   3   3  142.93   13.95
  -4   3   3  114.60   18.27
  -4   3   3  151.68   20.18
  -4   3   3  131.88   11.93
  -5   3   3   17.38   13.77
  -5   3   3   -3.55   12.17
  -5   3   3    6.64   10.95
  -4  -3  -2  193.68   20.55
  -4  -3  -2  207.56   26.40
   4   3   2  169.07   18.59
  -4  -3  -2  181.19   19.62
   3   3   2    9.91    6.59
  -3  -3  -2    4.49    4.95
  -3  -3  -2    5.83    8.75
  -3  -3  -2   12.66    7.29
  -3  -3  -2   10.40    8.02
  -2  -3  -2  327.01   22.49
  -2  -3  -2  351.34   23.09
   2   3   2  322.60   22.99
   2   3   2  312.68   23.15
   2   3   2  322.92   22.77
  -2  -3  -2  331.42   26.64
   1   3   2   29.26    4.61
  -1  -3  -2   24.55    4.71
  -1  -3  -2   37.63    6.18
   1   3   2   21.02    3.66
  -1  -3  -2   16.44    4.29
   1   3   2   22.13    4.33
   0   3   2  159.34   10.99
   0   3   2  160.96   11.81
   0   3   2  158.11   12.10
   0  -3  -2  138.42   10.86
   0  -3  -2  140.64   11.41
   0   3   2  140.04   12.69
   0  -3  -2  194.61   13.24
  -1   3   2 9386.72  554.52
  -1   3   2 9268.81  588.48
  -1   3   2 9269.15  561.37
   1  -3  -2 9999.95  651.12
  -1   3   2 9511.90  548.14
   1  -3  -2 9693.09  554.50
   1  -3  -2 9283.92  561.20
   1  -3  -2 9434.34  589.46
   1  -3  -2 9438.85  548.11
  -2   3   2   61.28   10.20
   2  -3  -2   94.91    8.33
  -2   3   2   77.19    7.71
  -2   3   2   97.74    8.51
   2  -3  -2   74.60    7.57
  -2   3   2   68.11   10.07
   3  -3  -2    2.25    3.60
   3  -3  -2   -4.00    5.60
  -3   3   2    2.74    6.75
  -3   3   2    1.98    6.18
  -3   3   2   -0.85    3.38
  -4   3   2   38.87   13.11
  -4   3   2   40.70   11.96
  -5   3   2   10.78   12.80
  -5   3   2    3.80   10.87
   4   3   1   40.55   10.30
  -4  -3  -1   36.96   10.38
  -4  -3  -1   62.85   11.87
  -4  -3  -1   41.74   14.30
  -3  -3  -1  355.76   25.82
  -3  -3  -1  311.39   25.06
  -3  -3  -1  352.16   29.67
   3   3   1  311.85   24.53
  -2  -3  -1  164.51   13.57
   2   3   1  138.34   13.68
  -2  -3  -1  161.10   11.92
  -2  -3  -1  173.70   16.71
   2   3   1  163.30   13.68
  -1  -3  -1   -1.58    3.30
   1   3   1   -4.45    2.62
   1   3   1    0.36    2.59
   1   3   1    2.11    3.13
  -1  -3  -1    0.00    2.51
  -1  -3  -1    1.26    3.97
   1   3   1    0.64    3.84
  -1  -3  -1   -2.05    2.69
   0   3   1    5.99    2.39
   0   3   1    2.45    1.69
   0  -3  -1   -0.34    1.16
   0   3   1    1.03    1.29
   0  -3  -1   -3.31    1.41
   0  -3  -1   -1.00    1.66
   0  -3  -1   -1.13    0.63
   0   3   1   -0.87    1.07
  -1   3   1 1954.31  116.97
   1  -3  -1 1958.15  124.28
  -1   3   1 2002.47  124.39
  -1   3   1 2063.25  119.06
   1  -3  -1 2000.91  118.42
  -1   3   1 1934.09  118.31
  -2   3   1   -0.13    5.16
   2  -3  -1   10.86    4.86
  -2   3   1   -0.06    2.49
  -2   3   1    1.61    4.88
  -2   3   1    3.96    5.26
  -3   3   1   22.80    8.43
  -3   3   1   11.24    6.70
  -3   3   1   22.87   11.64
  -4   3   1    5.31    9.41
  -4   3   1   13.14    7.57
  -4   3   1   15.82   10.87
  -5   3   1   15.06   13.69
  -5   3   1   27.34   14.89
  -5   3   1   13.45   12.39
   5   3   0   47.44   12.68
  -5  -3   0   63.93   17.34
  -5  -3   0   39.60   14.62
  -5  -3   0   20.37   12.55
  -4  -3   0   -0.05    8.99
  -4  -3   0    3.63    7.33
   4   3   0    8.85    7.80
  -4  -3   0   16.89    8.92
  -3  -3   0  133.78   17.61
  -3  -3   0  144.34   13.57
  -3  -3   0  108.03   14.10
  -2  -3   0  263.89   21.39
  -2  -3   0  232.81   18.54
   1   3   0  185.63   13.40
  -1  -3   0  146.11   13.19
   1   3   0  157.45   13.32
   0  -3   0    1.08    1.78
   0   3   0   -2.31    1.29
   0  -3   0   -0.01    0.54
   0   3   0    0.08    0.72
   0   3   0    0.53    0.55
   0  -3   0   -0.67    0.77
  -1   3   0  178.98   14.20
   1  -3   0  161.05   12.31
  -1   3   0  151.03   12.39
   1  -3   0  171.44   13.12
   2  -3   0  254.98   18.71
  -2   3   0  236.28   21.50
  -2   3   0  259.55   19.20
  -2   3   0  225.82   18.44
  -3   3   0  122.87   15.90
  -3   3   0  179.09   21.03
  -3   3   0  168.83   15.80
  -4   3   0   12.88    8.15
  -4   3   0   16.28    9.51
  -4   3   0   19.26   11.51
  -5   3   0   44.29   15.65
  -5   3   0   94.13   17.94
  -5   3   0   55.17   17.09
   5  -3   0   19.94   10.36
  -5  -3   1   -2.25   11.26
  -5  -3   1  -12.29   11.40
  -5  -3   1    5.50   11.51
  -4  -3   1    2.30    8.71
  -4  -3   1    3.86    8.27
  -4  -3   1    3.33    7.93
  -3  -3   1   13.76    7.32
  -3  -3   1   22.03    6.77
  -3  -3   1    8.55    6.99
  -2  -3   1   -2.51    3.17
  -2  -3   1   11.18    5.10
   2   3  -1   10.76    7.54
  -2  -3   1    5.39    4.12
  -2  -3   1   -4.20    4.60
   1   3  -1 1894.33  120.78
  -1  -3   1 1570.21  120.63
   1   3  -1 1908.65  106.13
  -1  -3   1 1851.05  106.17
   0   3  -1   -1.07    1.27
   0  -3   1    0.11    2.44
   0   3  -1    1.74    1.34
   0  -3   1    0.78    1.27
   1  -3   1    1.72    2.52
  -1   3  -1   -8.28    4.17
  -1   3  -1    5.79    4.74
   1  -3   1   -0.52    4.16
   1  -3   1   -1.76    3.58
   1  -3   1    0.04    2.15
  -2   3  -1  179.75   17.97
  -2   3  -1  163.27   15.62
   3  -3   1  303.42   22.69
  -3   3  -1  342.33   29.45
  -3   3  -1  310.24   24.56
  -3   3  -1  299.93   25.01
  -4   3  -1   48.47   11.11
   4  -3   1   59.62   10.35
  -4   3  -1   53.53   13.52
  -4   3  -1   68.49   16.30
  -5  -3   2    3.32   12.71
  -5  -3   2   -3.01   11.53
  -5  -3   2   -0.07   11.20
  -4  -3   2   34.01    9.09
  -4  -3   2   34.34    9.98
  -4  -3   2   39.39   11.73
  -3  -3   2    4.18    6.09
  -3  -3   2    5.27    7.16
  -3  -3   2    4.11    4.37
  -3  -3   2    4.41    4.82
  -2  -3   2   65.54    9.72
  -2  -3   2   68.79    7.61
  -2  -3   2   61.25    9.00
  -1  -3   2 9136.66  586.24
   1   3  -2 8733.93  515.03
  -1  -3   2 8802.93  514.99
  -1  -3   2 8810.31  533.55
   1   3  -2 8950.04  533.45
   1   3  -2 9007.88  585.80
   0   3  -2  143.74   10.43
   0  -3   2  158.78   12.38
   0  -3   2  158.46   11.68
   0  -3   2  132.50   11.61
   0   3  -2  152.38   12.46
   0   3  -2  150.33   11.47
  -1   3  -2   27.79    3.78
  -1   3  -2   20.57    5.82
   1  -3   2   25.45    3.38
  -1   3  -2   21.47    4.50
   1  -3   2   18.56    4.40
   1  -3   2   18.89    6.08
  -1   3  -2   20.14    6.06
  -2   3  -2  296.62   25.99
   2  -3   2  330.15   21.13
  -2   3  -2  294.05   23.89
   2  -3   2  318.57   20.53
  -3   3  -2    3.94    8.32
  -3   3  -2   12.76    9.84
   3  -3   2   13.31    5.90
  -4   3  -2  212.12   22.33
  -4   3  -2  224.83   27.91
   4  -3   2  195.46   18.45
  -5  -3   3   -2.93   12.14
  -5  -3   3  -11.92   11.24
  -4  -3   3  164.98   20.69
  -4  -3   3  128.40   19.25
  -4  -3   3  120.78   12.28
  -3  -3   3   27.39    8.16
  -3  -3   3   23.06    8.20
  -3  -3   3   23.74    5.92
  -2  -3   3  131.39   12.25
  -2  -3   3  171.23   18.21
  -2  -3   3  130.45   13.79
   1   3  -3   10.38    4.66
   1   3  -3    4.69    5.47
   1   3  -3   15.09    5.39
  -1  -3   3   16.05    5.93
  -1  -3   3   11.94    4.61
   0   3  -3   30.47    5.41
   0  -3   3   26.21    5.65
   0   3  -3   18.58    3.49
   0  -3   3   33.11    3.61
   0   3  -3   22.66    5.88
   0  -3   3   37.19    5.74
   0  -3   3   43.73    6.26
   0   3  -3   27.64    6.09
  -1   3  -3   20.01    5.22
   1  -3   3   11.99    5.15
   1  -3   3   14.02    4.01
  -1   3  -3   18.05    3.69
   1  -3   3    2.39    4.38
  -1   3  -3   10.78    6.48
   2  -3   3  416.35   26.13
  -2   3  -3  410.74   26.90
  -2   3  -3  378.75   29.67
   2  -3   3  420.14   26.59
  -2   3  -3  337.01   31.53
   3  -3   3   17.36    5.68
   3  -3   3    9.88    3.28
  -3   3  -3   15.45    9.42
  -3   3  -3   14.43    8.40
  -4   3  -3    6.95   12.52
  -4   3  -3   30.73   13.55
   4  -3   3   11.17    6.63
  -4  -3   4   -2.64   10.09
  -4  -3   4   -1.96    6.19
  -4  -3   4   -7.20    8.24
  -3  -3   4   -2.93    7.01
  -3  -3   4   25.60    8.82
  -3  -3   4    3.18    4.78
  -2  -3   4   97.41   12.33
  -2  -3   4  126.26   16.77
  -2  -3   4  108.14   11.73
   1   3  -4    2.73    3.68
   1   3  -4   -4.64    3.96
  -1  -3   4   -0.09    5.38
  -1  -3   4   -1.09    4.54
   0   3  -4  216.67   18.11
   0  -3   4  229.67   18.73
   0  -3   4  227.80   18.44
   0  -3   4  255.51   20.77
   0   3  -4  256.80   20.31
  -1   3  -4  215.60   19.27
  -1   3  -4  217.88   15.98
   1  -3   4  232.83   18.99
   1  -3   4  237.65   17.89
   1  -3   4  225.04   17.55
  -2   3  -4   -1.63    6.94
  -2   3  -4   -3.27    6.48
  -2   3  -4   -1.84    5.33
   2  -3   4   -5.38    2.72
   3  -3   4    6.34    4.94
   3  -3   4    4.96    4.11
  -3   3  -4    8.40    8.92
  -3   3  -4    0.82    8.49
  -4   3  -4  175.97   21.64
   4  -3   4  119.03   13.86
  -4   3  -4  153.60   24.48
  -4  -3   5    5.40    7.45
  -4  -3   5    1.82    9.54
  -4  -3   5   -4.31    8.93
  -3  -3   5    6.30    8.06
  -3  -3   5   12.22    7.11
  -3  -3   5   17.99    8.67
  -2  -3   5 1605.29  102.83
  -2  -3   5 1690.52  115.46
   1   3  -5   16.70    5.54
  -1  -3   5   -6.43    5.80
  -1  -3   5   10.91    5.46
   0  -3   5  110.19   12.11
   0   3  -5  111.79   12.06
   0  -3   5   82.08   12.50
   0  -3   5  102.74   11.65
  -1   3  -5    3.65    7.20
   1  -3   5    6.79    5.38
   1  -3   5   12.46    5.44
   1  -3   5   13.11    5.64
   2  -3   5    3.35    5.52
  -2   3  -5   12.24    8.84
  -2   3  -5    2.82    6.84
   3  -3   5   27.47    6.78
  -3   3  -5   38.33   13.68
   3  -3   5   18.88    6.30
  -3   3  -5   15.49   10.45
   4  -3   5   -2.95    6.76
  -4   3  -5   -8.96   12.44
  -4   3  -5   -1.87   12.61
  -4  -3   6    3.85   10.46
  -4  -3   6    7.12    8.49
  -4  -3   6   17.07   10.81
  -3  -3   6   75.95   15.44
  -3  -3   6   78.35   12.53
  -3  -3   6   88.66   13.60
  -2  -3   6   91.77   12.82
  -2  -3   6   96.48   16.48
  -1  -3   6  126.31   16.34
  -1  -3   6  128.11   14.29
   1   3  -6  117.96   12.27
   0  -3   6   80.92   11.89
   0  -3   6   87.13   13.47
   0   3  -6   88.94   12.30
   0  -3   6  112.92   13.18
   1  -3   6   34.96    6.98
   1  -3   6   45.13    8.81
  -1   3  -6   59.67   10.99
   1  -3   6   48.48    9.26
   2  -3   6  155.57   16.53
  -2   3  -6  139.26   18.79
  -2   3  -6  132.46   17.60
  -3   3  -6    9.15    9.95
  -3   3  -6   13.39   10.33
   3  -3   6   28.27    8.26
   3  -3   6   13.65    7.75
  -4  -3   7  169.43   20.88
  -4  -3   7  116.20   20.75
  -4  -3   7  151.53   18.04
  -3  -3   7  480.24   36.36
  -2  -3   7   -0.69    5.84
  -2  -3   7    9.59    9.00
   2   3  -7   -2.73    4.49
   1   3  -7  107.85   12.63
  -1  -3   7  112.25   16.46
  -1  -3   7  103.27   14.68
   0  -3   7   15.32    7.04
   0  -3   7    7.28    7.76
   0   3  -7    6.69    8.05
   0  -3   7    4.53    6.00
  -1   3  -7    9.81    9.28
   1  -3   7   21.07    7.46
   1  -3   7   13.68    7.52
   1  -3   7   18.45    7.81
   1  -3   7    4.71    5.83
  -2   3  -7   -4.21    8.17
   2  -3   7    0.64    6.20
   2  -3   7    1.38    6.66
  -2   3  -7   -5.15    9.36
  -3   3  -7   32.10   14.88
  -3   3  -7   29.63   13.84
   3  -3   7   27.89   10.32
   3  -3   7   52.01   10.80
   3   3  -8    2.85    8.93
  -3  -3   8   -8.82    7.54
  -2  -3   8    8.31    7.61
   2   3  -8   -5.57    7.34
  -2  -3   8   -0.91    8.53
  -1  -3   8  178.78   21.60
   1   3  -8  175.86   17.28
  -1  -3   8  138.86   18.15
   0  -3   8  212.21   23.32
   0  -3   8  241.16   26.75
   0   3  -8  252.32   22.55
   0  -3   8  229.26   22.55
   1  -3   8   92.73   14.89
  -1   3  -8   62.59   15.37
   1  -3   8  109.43   14.53
   2  -3   8   25.09    9.59
   2  -3   8   24.60    9.97
  -2   3  -8   26.43   12.23
  -2   3  -8   22.11   11.88
   3   3  -9   32.96    9.38
  -3  -3   9   24.21   10.91
   2   3  -9   -2.31    9.29
  -2  -3   9    7.08   11.79
  -2  -3   9    3.73    8.99
  -1  -3   9  123.36   17.31
  -1  -3   9  111.70   18.92
   1   3  -9  105.32   15.95
   0  -3   9   -1.83    7.79
   0  -3   9    0.88    8.66
   0  -3   9   -6.51    7.60
   0   3  -9   -1.77   10.22
  -1   3  -9   39.33   12.93
   1  -3   9   32.43   11.28
   1  -3   9   26.37   10.83
  -2  -3  10   -1.15   11.59
   2   3 -10   16.08   11.15
  -2  -3  10   12.23    9.56
  -1  -3  10    8.56    9.59
  -1  -3  10   10.48   10.33
   1   3 -10   11.05   11.72
   0  -3  10   15.78   10.40
   0   3 -10   34.41   13.67
   0  -3  10   24.45   14.34
   0   4  10   35.61   12.12
   0   4  10   22.40   11.66
   0   4  10    1.21   11.01
  -1   4  10   14.58   13.76
  -1   4  10    7.69    8.60
  -2   4  10    1.91    7.75
  -2   4  10    1.44   11.47
   1   4   9   -6.65    7.57
   1   4   9   -2.96    8.49
   1   4   9    2.12    8.42
   0   4   9   16.98    8.97
   0   4   9    4.58    7.93
   0   4   9    7.10   11.18
  -1   4   9   -2.26    8.57
  -1   4   9    1.46    9.30
  -2   4   9   26.16   11.99
  -2   4   9   38.42   12.78
  -3   4   9   81.71   16.04
  -3   4   9   93.05   18.04
   2   4   8    4.21    6.64
   2   4   8    2.56    7.72
   2   4   8    5.98    8.46
  -2  -4  -8    8.52    9.31
   2   4   8    6.18    8.38
   1   4   8  108.24   13.22
   1   4   8   86.33   15.71
   1   4   8  117.16   16.66
   0   4   8  553.71   41.90
   0   4   8  559.17   42.11
   0   4   8  499.67   45.94
  -1   4   8  105.74   19.42
  -1   4   8  122.94   17.85
  -1   4   8  122.09   17.35
   2  -4  -8   66.86    8.75
  -2   4   8   60.82   13.23
  -2   4   8   98.86   15.04
  -3   4   8   12.25   10.77
  -3   4   8  -12.35    7.11
  -3  -4  -7   40.75   13.14
   3   4   7   26.53   10.98
  -3  -4  -7   45.95   15.77
   3   4   7   15.26    8.61
   2   4   7   15.69    8.00
   2   4   7   18.26   10.36
   2   4   7   20.70    7.15
   2   4   7   24.40    8.80
   2   4   7   36.28    8.32
  -2  -4  -7   37.52   10.92
   1   4   7    5.98    6.89
   1   4   7    4.14    4.86
   1   4   7    1.13    6.10
   1   4   7    1.73    5.45
   0   4   7  709.22   58.42
   0   4   7  719.20   53.42
   0   4   7  796.08   53.52
  -1   4   7   38.76   11.04
  -1   4   7   27.94    9.41
  -1   4   7   21.05    9.69
  -2   4   7  180.42   19.79
   2  -4  -7  181.35   15.63
  -2   4   7  153.14   19.23
  -3   4   7   15.87    9.95
  -3   4   7    9.71    8.54
  -4   4   7   11.15   11.16
  -4   4   7    0.67    7.60
  -4   4   7    6.27   10.92
   3   4   6    0.70    7.08
   3   4   6    8.01    6.67
  -3  -4  -6    5.38   10.34
  -3  -4  -6   13.04   11.49
   2   4   6  109.37   12.29
   2   4   6   77.54   10.71
   2   4   6   51.17   11.09
   2   4   6   66.03   10.72
  -2  -4  -6   72.24   13.42
   1   4   6    7.62    4.46
   1   4   6   20.50    5.16
   1   4   6    1.48    5.65
   1   4   6   18.95    7.08
   0   4   6    0.41    5.03
   0   4   6    5.35    5.45
   0   4   6   -2.86    5.30
  -1   4   6   17.55    8.39
  -1   4   6   23.60    7.59
  -2   4   6  900.50   62.35
   2  -4  -6  969.25   59.39
  -2   4   6  949.18   64.82
  -3   4   6  221.19   24.58
  -3   4   6  282.30   23.21
  -3   4   6  278.65   27.21
  -4   4   6   24.28   13.39
  -4   4   6   26.58   12.38
  -4   4   6   22.76    8.81
  -4  -4  -5   25.38   12.75
   4   4   5   16.85    8.62
  -4  -4  -5    0.53   12.12
   3   4   5   38.37    8.78
   3   4   5   35.86    7.63
  -3  -4  -5   49.64   13.58
   2   4   5   23.20    7.12
   2   4   5    7.81    5.79
  -2  -4  -5   17.32    8.06
   2   4   5    4.62    4.51
   1   4   5  327.67   22.65
   1   4   5  266.66   25.37
   1   4   5  316.50   22.32
   1   4   5  294.63   24.12
   0   4   5   46.07    7.85
   0   4   5   49.47    9.23
   0   4   5   24.45    6.85
   0  -4  -5   53.17    6.89
  -1   4   5   10.88    6.08
   1  -4  -5    7.20    3.08
  -1   4   5    9.92    6.82
  -1   4   5   10.51    5.90
  -2   4   5 1348.96   84.48
  -2   4   5 1346.56   87.80
   2  -4  -5 1281.11   81.59
  -2   4   5 1388.27   82.99
   3  -4  -5   -2.04    5.29
  -3   4   5    0.66    7.02
  -3   4   5    3.77    6.27
  -3   4   5   -2.65    7.09
  -4   4   5   -3.51    9.90
  -4   4   5    3.76    6.75
  -4   4   5    4.11   11.27
  -4  -4  -4  143.48   19.53
  -4  -4  -4  127.14   22.23
   4   4   4  111.26   15.03
   3   4   4  212.30   17.14
  -3  -4  -4  203.08   24.14
   3   4   4  192.36   18.07
   2   4   4   53.63    7.70
   2   4   4   53.13    8.40
   2   4   4   53.65    8.07
  -2  -4  -4   81.68   11.57
   1   4   4  638.44   43.92
   1   4   4  639.23   44.08
   0   4   4   83.32   11.59
   0  -4  -4   95.37    9.20
   0   4   4   88.48   10.74
   0  -4  -4   93.81    7.90
   0   4   4  105.55   10.26
  -1   4   4 1316.60   89.03
  -1   4   4 1361.33   84.32
   1  -4  -4 1431.31   87.47
   1  -4  -4 1410.14   84.00
  -1   4   4 1308.35   99.30
   1  -4  -4 1398.64   94.30
  -2   4   4   36.55    6.82
   2  -4  -4   16.08    5.27
  -2   4   4   25.05    7.68
  -2   4   4   20.08    8.00
  -3   4   4  125.31   11.85
  -3   4   4  146.52   18.02
  -3   4   4  122.87   12.80
  -3   4   4  134.39   17.52
   3  -4  -4  135.76   12.40
  -4   4   4   19.15   11.18
  -4   4   4   17.73   11.66
  -4   4   4   31.50    7.29
  -4   4   4   34.94    9.06
  -4  -4  -3    8.05   12.30
  -4  -4  -3   16.16   11.29
   4   4   3    9.30    8.83
  -3  -4  -3    1.74    6.25
  -3  -4  -3    0.58    7.97
   3   4   3    0.25    5.43
   2   4   3   10.85    5.14
  -2  -4  -3   34.60    8.14
   2   4   3    8.02    5.21
   2   4   3   -0.05    2.99
   1   4   3  251.25   18.34
   1   4   3  263.77   19.63
  -1  -4  -3  291.68   19.16
   1   4   3  239.23   19.54
  -1  -4  -3  271.47   19.91
   0  -4  -3  375.78   25.52
   0  -4  -3  424.47   29.12
   0   4   3  367.63   28.83
   0   4   3  350.21   26.46
   0  -4  -3  377.29   26.27
   0  -4  -3  367.30   26.44
   0   4   3  366.08   25.41
   0   4   3  374.64   26.57
   1  -4  -3  263.76   19.04
  -1   4   3  304.79   23.26
  -1   4   3  232.69   19.45
   1  -4  -3  272.43   19.31
   1  -4  -3  263.80   19.02
  -1   4   3  236.04   19.02
   1  -4  -3  266.64   21.51
   1  -4  -3  257.53   18.07
   1  -4  -3  289.71   22.76
  -1   4   3  261.54   18.84
  -2   4   3    3.51    5.67
  -2   4   3   -0.17    4.00
  -2   4   3   -5.70    3.76
   2  -4  -3   -4.06    4.19
  -2   4   3    7.28    6.13
  -3   4   3  115.20   10.78
  -3   4   3   82.94    9.50
   3  -4  -3  100.18   10.83
   3  -4  -3   87.89    9.61
  -3   4   3  117.98   15.79
  -3   4   3   84.26   13.41
  -4   4   3   59.59    7.87
  -4   4   3   52.67   13.36
  -4   4   3   77.17   15.00
  -4   4   3   82.75   11.19
  -5   4   3   42.07   12.56
  -5   4   3   33.46   14.88
  -5   4   3   63.75   17.59
  -4  -4  -2   90.37   18.41
  -4  -4  -2  131.11   15.96
  -4  -4  -2  133.39   17.08
   4   4   2   91.70   14.44
   3   4   2  165.92   15.91
  -3  -4  -2  151.73   15.50
  -3  -4  -2  166.91   20.31
   2   4   2   11.41    5.02
  -2  -4  -2   25.38    7.84
  -2  -4  -2   16.13    4.32
  -2  -4  -2   18.83    5.19
   2   4   2   15.22    5.77
   2   4   2   10.74    3.89
   1   4   2  403.48   27.17
   1   4   2  432.11   28.83
  -1  -4  -2  440.60   30.28
  -1  -4  -2  411.69   27.65
  -1  -4  -2  426.62   28.80
   0   4   2    7.08    2.67
   0   4   2   11.37    3.64
   0  -4  -2    8.23    2.36
   0   4   2    3.65    2.35
   0   4   2    1.41    3.32
   0  -4  -2    7.68    3.32
   0  -4  -2    0.92    2.94
  -1   4   2 1084.15   68.00
  -1   4   2 1108.00   67.75
   1  -4  -2 1112.19   71.81
   1  -4  -2 1110.23   67.82
   1  -4  -2 1193.16   79.79
   1  -4  -2 1170.13   68.19
  -1   4   2 1105.87   67.30
   1  -4  -2 1076.05   71.14
  -1   4   2 1116.09   71.40
   1  -4  -2 1114.43   67.38
  -1   4   2 1089.71   79.74
   2  -4  -2   42.21    6.71
  -2   4   2   22.26    7.46
  -2   4   2   22.39    7.32
  -2   4   2   52.82    6.87
   2  -4  -2   45.31    5.71
  -2   4   2   50.71    6.02
  -3   4   2  116.72   15.39
   3  -4  -2   89.88    9.08
  -3   4   2  150.11   12.67
   3  -4  -2  115.72   11.74
  -3   4   2  103.53    9.41
  -3   4   2  117.57   15.11
  -4   4   2  107.28   16.92
  -4   4   2   94.04   16.20
  -5   4   2   -1.18   11.06
  -5   4   2  -21.26   11.49
  -5   4   2   -5.59   10.35
  -4  -4  -1   12.20    8.58
   4   4   1   10.94    7.13
  -4  -4  -1   -0.15   10.37
  -4  -4  -1    6.22    8.82
  -3  -4  -1  210.56   14.85
  -3  -4  -1  165.17   21.13
   3   4   1  203.19   18.33
  -3  -4  -1  203.70   18.14
  -3  -4  -1  179.68   17.80
   2   4   1    5.76    5.40
   2   4   1    9.97    5.05
  -2  -4  -1   14.75    5.04
  -2  -4  -1    4.14    3.54
  -2  -4  -1   16.51    6.56
  -1  -4  -1  117.49    9.34
  -1  -4  -1  120.13   10.79
  -1  -4  -1  127.50   10.31
   1   4   1  101.65    9.55
   1   4   1  117.37    9.64
  -1  -4  -1   94.48    8.43
   1   4   1  132.58   10.65
   0  -4  -1  498.73   31.45
   0   4   1  465.83   33.80
   0  -4  -1  542.93   31.05
   0  -4  -1  522.07   30.41
   0   4   1  500.47   32.98
   1  -4  -1   33.80    5.95
  -1   4   1   28.86    5.75
   1  -4  -1   31.41    5.07
  -1   4   1   27.62    4.78
  -1   4   1   26.87    3.95
  -1   4   1   33.48    5.81
   1  -4  -1   21.52    5.12
   1  -4  -1   24.22    5.28
   1  -4  -1   28.69    3.88
  -2   4   1  132.57   14.37
   2  -4  -1  129.49   12.55
  -2   4   1  160.05   11.14
  -2   4   1  161.94   13.42
  -2   4   1  168.83   15.28
  -3   4   1   62.63   10.79
  -3   4   1   72.66   12.73
  -3   4   1   76.87   12.04
  -4   4   1   77.09   15.18
  -4   4   1   44.51   12.66
  -4   4   1   65.60   13.21
  -5   4   1   32.70   15.23
  -5   4   1   46.56   17.80
  -5   4   1   32.33   14.38
  -5  -4   0   38.92   13.11
   5   4   0   57.78   13.22
  -5  -4   0   46.04   14.82
  -5  -4   0   58.00   17.44
  -4  -4   0  -10.25    7.91
   4   4   0   -3.06    5.64
  -4  -4   0   -0.58    7.96
  -4  -4   0    2.85    8.46
  -3  -4   0    8.00    6.46
  -3  -4   0   12.30    3.91
  -3  -4   0    6.50    6.78
  -2  -4   0  592.92   39.55
  -2  -4   0  630.24   44.21
   2   4   0  602.77   44.38
  -1  -4   0  325.98   23.90
   1   4   0  323.55   24.13
   1   4   0  355.40   23.94
  -1  -4   0  330.40   24.38
   1  -4   0  324.03   24.19
  -1   4   0  351.64   22.32
   1  -4   0  335.28   22.61
  -1   4   0  354.41   24.91
   1  -4   0  340.74   22.55
  -1   4   0  339.90   22.73
   1  -4   0  291.07   23.62
  -2   4   0  646.48   42.15
  -2   4   0  624.72   46.49
  -2   4   0  605.14   41.54
   2  -4   0  656.32   41.95
  -3   4   0    4.14    7.41
  -3   4   0   15.80    7.47
  -4   4   0    2.03    9.53
  -4   4   0    9.62    8.00
  -4   4   0    7.13    9.80
  -5   4   0   32.14   15.31
   5  -4   0   66.94   12.23
  -5   4   0   13.50   14.90
  -5   4   0   82.33   16.57
  -5  -4   1   61.11   13.35
  -5  -4   1   82.93   18.17
  -5  -4   1   62.48   16.40
  -4  -4   1   79.49   14.63
  -4  -4   1   69.22   11.71
  -4  -4   1   49.28   17.23
  -3  -4   1   86.29   12.57
  -3  -4   1   52.55   11.09
  -3  -4   1   71.53    7.62
  -3  -4   1   82.84    9.51
  -2  -4   1  160.24   13.90
   2   4  -1  143.52   15.84
  -2  -4   1  132.20   13.64
  -1  -4   1   26.04    3.46
  -1  -4   1   25.13    4.82
  -1  -4   1   30.91    6.10
   1   4  -1   17.53    4.29
   1   4  -1   22.91    5.96
   1  -4   1  120.68   11.05
  -1   4  -1  129.06   11.98
  -1   4  -1  132.82   11.09
   1  -4   1  110.22    8.17
   1  -4   1  132.63   11.46
   1  -4   1  116.95   11.19
  -2   4  -1   10.86    6.95
  -2   4  -1    2.15    6.19
   3  -4   1  188.04   15.23
  -3   4  -1  197.73   18.60
  -3   4  -1  162.78   21.47
  -4   4  -1    9.87   11.33
   4  -4   1    5.73    6.62
  -4   4  -1   24.57   10.69
  -5  -4   2   -3.19   12.00
  -5  -4   2   -1.64   12.20
  -5  -4   2  -12.92   10.44
  -4  -4   2   70.60   11.00
  -4  -4   2   58.66   12.60
  -4  -4   2   84.50   14.99
  -3  -4   2  121.48   10.46
  -3  -4   2  100.73   14.20
  -3  -4   2  117.55   14.48
  -3  -4   2   99.57    9.91
  -2  -4   2   33.48    6.29
  -2  -4   2   45.28    7.88
  -1  -4   2 1080.84   66.06
  -1  -4   2 1068.74   63.91
   1   4  -2 1102.23   73.09
   1   4  -2 1029.50   71.30
  -1  -4   2 1069.34   73.28
   1   4  -2 1055.29   64.07
   0  -4   2    5.38    4.21
   0   4  -2    5.46    2.38
   0  -4   2    4.38    2.76
   0   4  -2   10.62    4.16
   0   4  -2    6.81    3.67
   0  -4   2   -0.01    4.11
   1  -4   2  424.18   29.66
  -1   4  -2  490.74   27.01
   1  -4   2  426.10   30.13
   1  -4   2  414.03   27.93
  -1   4  -2  405.70   29.82
  -1   4  -2  404.98   31.17
   2  -4   2   17.86    3.91
   2  -4   2   17.22    4.02
  -2   4  -2   19.32    7.59
  -2   4  -2   10.30    7.16
  -3   4  -2  150.81   17.22
   3  -4   2  173.30   14.31
  -3   4  -2  142.37   20.55
   4  -4   2  115.15   12.84
  -4   4  -2   98.06   16.61
  -4   4  -2  112.56   21.14
  -5  -4   3   42.73   16.01
  -5  -4   3   25.31   15.55
  -4  -4   3   86.84   15.68
  -4  -4   3   50.07    8.82
  -4  -4   3   84.90   15.52
  -3  -4   3  105.93   10.87
  -3  -4   3  102.26   14.39
  -3  -4   3   98.70   13.98
  -2  -4   3    0.46    3.90
  -2  -4   3   13.27    7.62
  -2  -4   3    8.34    5.25
   1   4  -3  256.07   19.06
   1   4  -3  268.95   18.60
   1   4  -3  269.15   20.95
  -1  -4   3  238.62   18.59
   1   4  -3  234.06   17.72
  -1  -4   3  241.37   20.87
   0   4  -3  377.71   25.15
   0  -4   3  328.35   27.57
   0  -4   3  374.09   24.96
   0  -4   3  376.41   24.76
   0  -4   3  369.69   25.03
   0   4  -3  374.46   25.02
   0   4  -3  360.56   27.65
   0   4  -3  353.27   24.04
   1  -4   3  257.70   20.10
   1  -4   3  257.45   18.96
  -1   4  -3  265.36   17.18
  -1   4  -3  245.62   20.46
   1  -4   3  272.19   20.12
  -1   4  -3  255.38   20.95
  -1   4  -3  286.31   19.16
   2  -4   3    5.36    3.64
   2  -4   3    4.28    4.49
  -2   4  -3   12.00    7.65
  -2   4  -3    9.09    6.98
   3  -4   3   -2.12    3.33
  -3   4  -3    2.21    9.11
  -3   4  -3    2.25    8.85
   3  -4   3   11.59    5.27
  -4   4  -3    3.68   11.49
  -4   4  -3    6.66   11.19
   4  -4   3   -3.26    6.06
  -4  -4   4   15.63   10.83
  -4  -4   4   25.98    7.68
  -4  -4   4   21.40   10.99
  -3  -4   4  126.77   15.95
  -3  -4   4  117.95   16.46
  -3  -4   4  109.13   12.23
  -2  -4   4   21.91    6.25
  -2  -4   4   20.75    6.61
  -2  -4   4   18.28    8.87
  -1  -4   4 1235.90   79.94
  -1  -4   4 1275.23   88.32
   1   4  -4 1284.06   79.00
   1   4  -4 1298.07   84.60
   0  -4   4   94.39   11.58
   0   4  -4   97.71   11.15
   0  -4   4  103.50   10.90
   0   4  -4  106.31   11.06
   0  -4   4  103.31   11.03
   1  -4   4  668.53   44.63
  -1   4  -4  670.20   45.03
   1  -4   4  668.03   43.33
  -1   4  -4  666.65   41.15
   1  -4   4  643.95   48.24
  -2   4  -4   43.04   10.63
  -2   4  -4   86.39    9.71
  -2   4  -4   60.54   11.11
   2  -4   4   55.89    7.95
   2  -4   4   48.91    6.53
   3  -4   4  194.53   15.33
  -3   4  -4  199.31   21.22
   3  -4   4  196.84   15.51
  -3   4  -4  182.88   23.66
  -4   4  -4   97.87   17.38
  -4   4  -4  131.40   22.86
   4  -4   4   88.97   11.49
  -4  -4   5   -0.48    8.90
  -4  -4   5   -7.54    9.06
  -4  -4   5    1.38    6.98
  -3  -4   5    2.97    6.09
  -3  -4   5   -0.82    7.77
  -3  -4   5   16.41    8.25
  -2  -4   5 1272.99   89.52
  -2  -4   5 1219.78   79.20
  -1  -4   5    9.49    5.51
  -1  -4   5   12.50    6.82
   1   4  -5    9.97    3.34
   1   4  -5    9.74    5.16
   0   4  -5   65.19    9.49
   0  -4   5   45.74    9.11
   0  -4   5   61.08    9.19
   0  -4   5   43.95    8.46
   0   4  -5   34.59    8.35
  -1   4  -5  324.11   25.93
   1  -4   5  334.76   24.54
   1  -4   5  324.56   26.52
   1  -4   5  343.94   24.15
  -1   4  -5  308.18   22.35
  -2   4  -5    2.23    7.64
   2  -4   5   12.79    5.57
   2  -4   5   18.00    6.71
  -2   4  -5    7.15    7.62
  -3   4  -5   54.30   13.17
   3  -4   5   41.28    7.26
   3  -4   5   31.90    6.87
  -3   4  -5   25.26   12.09
  -4   4  -5    8.81   13.01
  -4   4  -5    6.56   14.17
   4  -4   5   10.22    8.14
  -4  -4   6   27.02   10.00
  -4  -4   6   11.06   11.77
  -4  -4   6   16.95   11.84
  -3  -4   6  254.57   22.16
  -3  -4   6  237.06   23.32
  -2  -4   6  870.67   66.49
   2   4  -6  880.67   60.30
  -2  -4   6  885.75   58.54
  -1  -4   6   12.58    6.53
  -1  -4   6   17.55    7.88
   1   4  -6   11.35    6.35
   0  -4   6    9.21    6.07
   0  -4   6   15.96    6.85
   0   4  -6   -1.50    6.99
   0  -4   6    0.79    6.52
   1  -4   6    9.65    5.65
  -1   4  -6   12.09    7.93
   1  -4   6   10.64    6.05
   1  -4   6    7.18    5.77
   2  -4   6   99.54   12.53
  -2   4  -6   63.87   12.63
  -2   4  -6   76.53   13.82
  -3   4  -6  -10.29    8.41
   3  -4   6   11.46    7.68
   3  -4   6    4.88    6.73
  -3   4  -6   -1.05    9.99
  -4  -4   7   -9.27    9.73
  -4  -4   7    9.81    9.23
  -4  -4   7    6.97   11.75
  -3  -4   7   31.69    9.92
  -2  -4   7  146.79   16.83
  -2  -4   7  119.14   19.88
   2   4  -7  147.32   12.54
  -1  -4   7   34.30   10.10
   1   4  -7   20.06    8.36
  -1  -4   7   23.07    8.48
   0  -4   7  763.16   59.25
   0  -4   7  719.40   55.15
   0   4  -7  731.59   51.60
   0  -4   7  817.05   52.40
   1  -4   7    4.02    7.48
  -1   4  -7   12.07    9.60
   1  -4   7    6.66    5.11
   1  -4   7    1.92    6.56
   1  -4   7    4.04    6.66
  -2   4  -7   21.76   10.53
  -2   4  -7   23.06   11.68
   2  -4   7   23.86    9.14
   3  -4   7   35.14   10.02
   3  -4   7   23.69   10.51
  -3   4  -7   24.68   13.62
  -3   4  -7   25.98   12.06
  -3  -4   8   -2.16    8.68
   3   4  -8    0.57    9.05
   2   4  -8   65.18   10.18
  -2  -4   8   32.08   13.28
  -2  -4   8   91.04   14.59
  -1  -4   8  123.52   18.33
  -1  -4   8  112.70   15.87
   1   4  -8  110.71   14.52
   0  -4   8  544.99   40.50
   0   4  -8  543.86   40.18
   0  -4   8  534.49   46.00
   0  -4   8  553.24   43.04
   1  -4   8  129.59   16.23
  -1   4  -8   91.71   16.71
   1  -4   8   71.66   13.82
   1  -4   8   95.55   14.07
   2  -4   8  -11.03    7.52
  -2   4  -8    9.28    9.98
  -2   4  -8   16.44   11.46
   2  -4   8    6.82    7.45
  -3  -4   9   75.77   15.16
   3   4  -9   68.47   11.03
   2   4  -9   34.22   10.48
  -2  -4   9   10.55   11.24
  -2  -4   9   48.20   12.99
  -1  -4   9    3.52    8.35
   1   4  -9  -12.35    9.57
  -1  -4   9    4.65    9.17
   0  -4   9   11.61    8.99
   0   4  -9   18.06   11.32
   0  -4   9   11.20    9.30
   0  -4   9   27.71   10.51
   1  -4   9   -4.75    8.02
   1  -4   9    1.44    8.93
  -1   4  -9   -0.38   10.93
   2   4 -10   11.06   10.85
  -2  -4  10    3.04   12.35
  -2  -4  10   -8.89    8.33
   1   4 -10    8.10   12.13
  -1  -4  10    4.65    9.03
  -1  -4  10    6.54   12.06
   0  -4  10   -5.52   10.13
   0   4 -10   24.30   13.46
   0  -4  10   26.88   12.39
   0   5  10   25.52   11.91
   0   5  10    0.26   11.06
   0   5  10   20.17   11.00
  -1   5  10   15.37   12.54
  -1   5  10    4.21    9.51
  -1   5  10    7.94    9.31
   1   5   9    7.67    9.06
   1   5   9   13.96   10.51
   1   5   9   15.42   10.22
   0   5   9   -0.03    9.60
   0   5   9    7.54    9.18
   0   5   9   12.95    9.53
  -1   5   9   -3.12    9.02
  -1   5   9    3.61   10.16
  -2   5   9   36.61   11.79
  -2   5   9   30.37   10.78
  -3   5   9   79.62   18.38
  -3   5   9  118.63   18.53
   2   5   8   70.13   13.45
   2   5   8   26.63   11.12
   2   5   8   37.21    8.70
  -2  -5  -8   39.25   12.43
   2   5   8   62.37   10.34
   1   5   8    4.64    8.88
   1   5   8   -3.19    8.63
   1   5   8    8.82    7.24
   0   5   8    9.66    9.32
   0   5   8   -0.50    7.31
   0   5   8    4.16    6.77
  -1   5   8  125.78   17.79
  -1   5   8  141.24   21.71
  -2   5   8   12.06    8.27
   2  -5  -8   19.69    5.96
  -2   5   8   30.04   10.13
  -3   5   8   40.62   13.18
  -3   5   8   32.78   11.76
  -3  -5  -7   -1.52   10.12
   3   5   7   -0.95    7.88
   3   5   7    0.20    9.11
   3   5   7    6.38    7.86
   2   5   7   17.34    9.17
   2   5   7   24.96    8.51
   2   5   7   15.35    6.25
   2   5   7   27.23    8.91
  -2  -5  -7   24.31   10.35
   1   5   7   73.76   13.85
   1   5   7   57.77   11.62
   1   5   7   93.16   10.59
   1   5   7   88.57    9.43
   0   5   7    3.76    6.69
   0   5   7   -1.52    6.29
   0   5   7   -4.24    5.17
  -1   5   7   36.39    9.63
  -1   5   7   28.12   10.86
  -2   5   7  224.91   22.45
  -2   5   7  214.99   22.00
  -3   5   7  149.14   21.06
  -3   5   7  129.87   17.64
  -4   5   7   42.52   11.31
  -4   5   7   39.32   14.11
  -4   5   7   30.21   13.55
   3   5   6   91.78   13.08
   3   5   6  104.13   12.91
  -3  -5  -6   53.08   15.67
  -2  -5  -6   28.74   10.01
   2   5   6    6.49    6.55
   2   5   6   16.34    7.34
   2   5   6   26.76    7.75
   2   5   6   38.27    8.93
   1   5   6  185.47   22.06
   1   5   6  235.78   17.50
   1   5   6  219.36   17.62
   1   5   6  239.29   20.41
   0   5   6  278.32   22.34
   0   5   6  234.04   23.93
   0   5   6  246.30   21.16
   1  -5  -6   16.05    4.22
  -1   5   6   -0.48    7.24
  -1   5   6   13.97    6.91
  -1   5   6   26.95    7.94
  -2   5   6  165.25   17.41
  -2   5   6  156.25   18.01
  -3   5   6   52.19   12.94
  -3   5   6   42.56    9.86
  -3   5   6   34.91   11.19
  -4   5   6    1.83   11.21
  -4   5   6    9.60   11.26
  -4   5   6    5.86    7.71
  -4  -5  -5  105.54   19.25
  -4  -5  -5  157.04   24.56
   4   5   5  121.24   15.42
   3   5   5  100.30   13.08
  -3  -5  -5  112.05   19.03
   3   5   5  103.59   12.41
  -2  -5  -5   26.59    8.82
   2   5   5   30.08    6.86
   2   5   5   19.78    6.49
   2   5   5   28.90    6.67
   1   5   5   13.75    5.81
   1   5   5   12.84    6.38
   1   5   5   10.89    5.04
   1   5   5   12.71    4.29
   0  -5  -5   -1.54    3.68
   0   5   5   -3.92    4.41
   0   5   5   -3.41    3.91
   0  -5  -5    0.75    3.73
   0   5   5    1.23    4.64
  -1   5   5    6.13    5.96
  -1   5   5   12.30    6.95
   1  -5  -5   11.26    3.56
  -1   5   5   15.21    6.29
   2  -5  -5   74.64    8.72
  -2   5   5   59.88   11.37
  -2   5   5   55.90   10.33
  -2   5   5   73.28   10.82
  -3   5   5  170.87   17.55
  -3   5   5  191.88   21.17
   3  -5  -5  180.59   15.91
  -3   5   5  240.38   22.58
  -4   5   5  107.21   13.65
  -4   5   5   96.02   18.11
  -4   5   5  131.72   13.03
  -4   5   5  134.18   19.76
   4   5   4    8.10    7.98
  -4  -5  -4   17.28   12.84
  -4  -5  -4   23.23   12.99
  -3  -5  -4   -0.24    7.50
   3   5   4    9.86    5.76
   3   5   4    3.33    4.72
   2   5   4   -3.69    5.22
   2   5   4    4.96    4.91
   2   5   4   -0.69    4.00
  -2  -5  -4   -1.97    5.83
   1   5   4   25.08    6.14
   1   5   4   44.37    6.57
   0  -5  -4    1.21    2.97
   0  -5  -4   -0.17    3.32
   0   5   4    1.22    4.47
   0   5   4    9.19    4.65
   1  -5  -4  185.90   14.30
  -1   5   4  180.34   15.80
  -1   5   4  178.51   18.95
   1  -5  -4  165.47   13.67
  -1   5   4  179.83   15.33
   1  -5  -4  182.27   16.95
  -2   5   4  793.08   52.41
  -2   5   4  752.96   51.31
   2  -5  -4  788.03   48.82
  -2   5   4  747.17   50.33
  -3   5   4    9.86    5.78
  -3   5   4    1.94    5.50
  -3   5   4    0.64    7.31
   3  -5  -4   -5.05    5.84
  -3   5   4    0.83    6.79
  -4   5   4   14.29    9.33
  -4   5   4   31.20    7.35
  -4   5   4   20.04    9.89
  -4   5   4   14.60   11.43
   4   5   3   15.72    8.10
  -4  -5  -3   31.29   12.58
  -4  -5  -3   46.08   16.41
   3   5   3   27.21    8.05
  -3  -5  -3   27.70   10.67
   2   5   3  690.93   44.75
  -2  -5  -3  689.74   46.55
  -2  -5  -3  710.61   50.22
   2   5   3  673.54   46.32
   2   5   3  703.78   43.47
   1   5   3  451.37   32.91
  -1  -5  -3  476.05   33.12
   1   5   3  496.17   31.19
   1   5   3  479.03   33.62
   0   5   3   55.32    5.72
   0   5   3   48.70    7.28
   0  -5  -3   69.41    7.96
   0  -5  -3   59.24    5.82
   0   5   3   57.99    5.90
   0   5   3   60.15    8.62
   0  -5  -3   56.62    6.40
  -1   5   3  159.14   16.08
  -1   5   3  141.10   12.70
   1  -5  -3  144.58   11.96
  -1   5   3  175.18   13.63
   1  -5  -3  127.89   12.76
   1  -5  -3  144.57   12.81
   1  -5  -3  128.73   11.91
   1  -5  -3  157.14   14.69
  -1   5   3  153.58   13.11
  -1   5   3  160.91   12.83
  -2   5   3   -1.74    4.21
   2  -5  -3    3.14    4.42
  -2   5   3    1.41    4.23
  -2   5   3   -1.91    5.39
  -2   5   3   10.01    6.51
   3  -5  -3   24.68    6.22
  -3   5   3    9.18    7.73
   3  -5  -3   10.45    6.37
  -3   5   3   17.97    5.19
  -3   5   3   31.41    9.42
  -3   5   3   11.72    6.13
  -4   5   3   18.08   10.12
  -4   5   3   25.45    8.76
  -4   5   3   36.60   13.29
  -4   5   3   19.84    6.01
   4  -5  -3   26.80    6.50
  -4  -5  -2    8.67   11.51
  -4  -5  -2   16.76    9.15
   4   5   2    6.83    7.71
  -4  -5  -2   27.33   10.59
  -3  -5  -2    0.76    6.05
   3   5   2    5.89    6.00
  -3  -5  -2    1.11    8.01
  -3  -5  -2   -3.72    4.21
  -2  -5  -2    7.53    4.34
   2   5   2   18.54    5.74
  -2  -5  -2   10.98    4.50
   2   5   2   20.86    5.81
  -2  -5  -2   10.84    6.25
   1   5   2  504.85   33.51
  -1  -5  -2  531.19   34.08
  -1  -5  -2  539.82   35.52
   1   5   2  546.96   35.43
   1   5   2  519.91   36.79
  -1  -5  -2  523.29   36.81
   0  -5  -2  498.10   33.28
   0  -5  -2  522.96   31.18
   0   5   2  477.69   33.39
   0  -5  -2  492.23   30.14
   0  -5  -2  477.52   33.43
   0   5   2  506.48   33.33
   0   5   2  491.87   30.05
   0   5   2  497.30   36.24
   1  -5  -2  190.75   14.97
  -1   5   2  195.64   15.01
  -1   5   2  194.16   14.21
   1  -5  -2  190.44   15.24
   1  -5  -2  187.38   14.73
  -1   5   2  195.29   14.75
  -1   5   2  191.91   14.93
  -1   5   2  183.57   15.35
   1  -5  -2  204.11   14.86
   1  -5  -2  203.11   16.92
   1  -5  -2  196.54   14.46
  -1   5   2  193.37   17.10
   2  -5  -2  201.74   15.51
  -2   5   2  201.00   15.20
  -2   5   2  206.57   17.91
   2  -5  -2  209.50   18.83
  -2   5   2  192.88   17.90
  -2   5   2  193.41   15.49
  -3   5   2   94.99   13.67
  -3   5   2   83.27   11.00
  -3   5   2  116.90   15.26
  -3   5   2   93.65    8.42
   3  -5  -2   80.29    8.49
  -4   5   2   30.21   11.80
  -4   5   2    7.77    8.25
  -4   5   2    2.12    7.81
  -5   5   2   71.79   17.85
  -5   5   2   83.46   15.92
  -5   5   2   70.93   17.31
  -4  -5  -1  221.74   27.65
  -4  -5  -1  246.56   22.32
   4   5   1  195.71   20.86
  -4  -5  -1  207.04   20.77
   3   5   1   -7.20    4.73
  -3  -5  -1    4.02    4.13
  -3  -5  -1    5.96    6.02
  -3  -5  -1    9.58    8.04
   2   5   1  325.54   23.93
  -2  -5  -1  354.68   23.52
   2   5   1  356.83   26.45
  -2  -5  -1  305.09   23.00
  -2  -5  -1  333.99   26.68
  -1  -5  -1  155.85   11.92
  -1  -5  -1  161.36   12.55
   1   5   1  146.72   11.61
  -1  -5  -1  143.68   10.60
   1   5   1  160.25   13.02
  -1  -5  -1  146.26   12.93
   1   5   1  145.10   11.64
   1   5   1  155.25   12.58
   0   5   1   27.16    3.48
  -1   5   1  432.74   28.43
  -1   5   1  429.17   29.22
   1  -5  -1  460.79   28.79
  -1   5   1  440.97   28.62
   1  -5  -1  452.83   29.26
  -1   5   1  451.91   28.92
  -1   5   1  423.01   30.70
   1  -5  -1  448.04   32.75
   1  -5  -1  422.50   28.24
   1  -5  -1  432.13   29.01
   1  -5  -1  463.65   30.68
   2  -5  -1   83.70    9.36
  -2   5   1   67.33   10.91
  -2   5   1   97.12   11.30
   2  -5  -1   98.23    8.02
  -3   5   1  270.03   21.40
  -3   5   1  240.64   22.98
  -3   5   1  254.52   23.97
  -4   5   1    5.84    9.74
  -4   5   1   19.82   10.43
  -4   5   1    7.03   10.35
  -5   5   1   11.89   13.61
  -5   5   1    1.09   12.23
  -5   5   1   42.58   15.52
  -5  -5   0    1.72   12.32
  -5  -5   0   13.35   11.29
   5   5   0    6.11    9.51
  -4  -5   0   23.53    9.95
  -4  -5   0    7.80   10.00
  -4  -5   0    7.41    8.79
   4   5   0    5.07    7.12
  -3  -5   0    3.29    4.04
  -3  -5   0   -0.45    5.53
  -3  -5   0   -3.01    5.99
  -2  -5   0   19.84    7.43
  -2  -5   0   35.79    6.69
   2   5   0   24.17    8.45
   1   5   0 1771.54  115.56
  -1  -5   0 1718.76  113.90
  -1  -5   0 1754.38  115.89
   1   5   0 1692.52  115.08
   1   5   0 1720.13  104.56
   1   5   0 1754.23  113.80
   0  -5   0   -5.09    1.42
   0  -5   0    6.06    3.23
   0   5   0    1.70    1.72
   0   5   0   -5.07    1.79
   1  -5   0 1854.55  125.56
   1  -5   0 1840.74  119.41
   1  -5   0 1821.92  115.41
   1  -5   0 1810.36  108.40
  -1   5   0 1823.84  111.96
   1  -5   0 1799.84  111.90
  -1   5   0 1794.83  119.64
  -1   5   0 1737.94  115.41
  -2   5   0   33.95    9.22
   2  -5   0   54.19    7.80
  -2   5   0   38.86    7.82
  -2   5   0   29.22    7.23
  -3   5   0   11.40    7.92
  -3   5   0   -3.82    5.51
  -4   5   0  -17.63    8.02
  -4   5   0  -10.47    7.34
  -4   5   0    5.20    9.08
  -5   5   0   12.51   15.51
  -5  -5   1   22.92   10.97
  -5  -5   1    5.76   11.98
  -5  -5   1   16.13   12.46
  -4  -5   1   13.86    8.66
  -4  -5   1    3.54    8.68
  -4  -5   1    9.78   10.71
  -3  -5   1  256.46   19.27
  -3  -5   1  279.11   21.86
  -3  -5   1  222.97   21.89
  -2  -5   1   57.96    9.48
   2   5  -1   98.69   12.11
  -2  -5   1   76.59    9.94
   1   5  -1  430.15   25.90
  -1  -5   1  402.04   25.78
  -1  -5   1  405.36   25.53
   1   5  -1  429.31   29.75
   1   5  -1  395.30   28.96
  -1  -5   1  394.90   29.80
   0  -5   1   74.30    7.79
   0   5  -1   96.26    7.05
   1  -5   1  150.22   13.09
  -1   5  -1  146.63   13.08
  -1   5  -1  150.77   12.70
   1  -5   1  149.87   13.13
   1  -5   1  147.66   12.76
  -1   5  -1  150.26   13.59
  -2   5  -1  342.04   27.68
   2  -5   1  322.11   21.17
  -2   5  -1  350.09   25.10
  -3   5  -1   -1.07    6.93
  -3   5  -1   -8.81    7.20
  -4   5  -1  195.61   28.20
  -4   5  -1  208.62   22.56
   4  -5   1  231.04   19.01
  -5  -5   2   99.37   18.70
  -5  -5   2  112.95   19.58
  -5  -5   2   84.50   15.72
  -4  -5   2    2.36    7.59
  -4  -5   2   -5.00    6.89
  -4  -5   2   -4.30    9.40
  -4  -5   2    9.38    5.82
  -3  -5   2  104.16    9.63
  -3  -5   2   89.40   12.94
  -3  -5   2  102.37   10.00
  -3  -5   2   85.27   13.57
  -2  -5   2  196.66   15.09
  -2  -5   2  195.88   16.03
  -2  -5   2  189.58   19.60
  -1  -5   2  181.99   14.11
  -1  -5   2  185.62   13.08
   1   5  -2  175.97   15.60
   1   5  -2  177.17   14.09
  -1  -5   2  164.34   15.43
  -1  -5   2  178.24   12.10
   1   5  -2  165.38   13.26
   0  -5   2  459.67   32.20
   0   5  -2  465.08   31.04
   0  -5   2  466.48   31.06
   0   5  -2  494.65   31.01
   0  -5   2  494.27   31.42
   1  -5   2  567.65   38.67
   1  -5   2  557.00   36.12
  -1   5  -2  558.96   37.99
   1  -5   2  552.37   38.02
  -1   5  -2  585.41   34.46
  -1   5  -2  567.19   40.14
  -2   5  -2   17.23    7.85
  -2   5  -2   31.44    8.67
   2  -5   2    6.97    3.39
   2  -5   2   12.84    3.76
   3  -5   2    3.15    4.43
  -3   5  -2   -5.96    8.00
  -3   5  -2    5.64    8.78
  -4   5  -2    3.67   13.04
  -4   5  -2   17.02   11.46
   4  -5   2   -1.82    6.57
  -4  -5   3   26.18    7.64
  -4  -5   3   39.51   12.08
  -4  -5   3   36.30   12.48
  -3  -5   3   15.81    6.19
  -3  -5   3   18.12    8.34
  -3  -5   3   18.11    7.42
  -2  -5   3    1.11    4.78
  -2  -5   3   -6.12    4.44
  -2  -5   3   -5.59    5.88
  -1  -5   3  119.16   13.68
   1   5  -3  126.28   11.28
  -1  -5   3  140.80   10.05
   1   5  -3  132.04    9.77
  -1  -5   3  134.54   12.12
   1   5  -3  129.00   10.98
   1   5  -3  128.03   13.55
   0   5  -3   42.47    5.36
   0  -5   3   62.64    5.68
   0   5  -3   52.59    7.30
   0  -5   3   67.22    7.35
   0   5  -3   49.27    7.20
   0  -5   3   69.42    7.74
   0   5  -3   55.43    7.73
  -1   5  -3  495.88   32.70
   1  -5   3  459.34   32.30
  -1   5  -3  479.41   35.81
   1  -5   3  497.13   35.72
  -1   5  -3  484.00   34.44
   1  -5   3  487.34   34.27
  -1   5  -3  531.26   30.59
  -2   5  -3  670.99   47.67
   2  -5   3  677.21   43.98
   2  -5   3  689.05   42.70
  -2   5  -3  746.57   51.41
   3  -5   3   21.74    4.84
   3  -5   3   30.46    6.00
  -3   5  -3   18.59    9.84
  -3   5  -3   30.39   11.10
  -4   5  -3   39.88   13.46
   4  -5   3   28.59    7.91
  -4   5  -3   31.15   15.08
  -4  -5   4   12.58   10.49
  -4  -5   4    8.02    7.21
  -4  -5   4   17.62   10.99
  -3  -5   4    3.44    6.51
  -3  -5   4    3.98    7.01
  -3  -5   4    0.19    5.36
  -2  -5   4  704.57   47.56
  -2  -5   4  745.24   55.28
  -2  -5   4  743.77   46.98
   1   5  -4  167.03   12.85
  -1  -5   4  162.95   14.55
   1   5  -4  151.77   12.41
  -1  -5   4  184.24   16.51
   0  -5   4   -2.75    2.77
   0   5  -4    2.73    4.67
   0   5  -4    5.54    3.06
   0  -5   4    5.05    5.05
   0  -5   4    1.19    4.38
   0   5  -4   -3.11    5.46
  -1   5  -4   38.97    5.39
   1  -5   4   54.84    6.96
  -1   5  -4   37.53    8.89
   1  -5   4   44.37    7.37
   1  -5   4   35.47    6.94
  -2   5  -4   12.39    8.30
   2  -5   4    1.30    5.03
  -2   5  -4    1.80    7.21
  -2   5  -4   -5.95    6.06
  -3   5  -4    7.12    9.33
   3  -5   4    2.44    4.47
  -3   5  -4   -1.12    9.56
   3  -5   4    2.49    4.70
  -4   5  -4    4.77   12.61
   4  -5   4   16.08    7.48
  -4   5  -4    0.03   12.30
  -4  -5   5   97.32   17.13
  -4  -5   5   99.72   17.91
  -4  -5   5   92.60   12.69
  -3  -5   5  177.99   17.20
  -3  -5   5  184.55   19.54
  -2  -5   5   69.14   13.93
  -2  -5   5   41.11    8.88
   2   5  -5   72.09    9.39
  -1  -5   5   11.83    5.92
  -1  -5   5    5.83    6.08
   1   5  -5    2.36    3.55
   1   5  -5    2.36    5.13
   0  -5   5   11.45    5.70
   0  -5   5   -4.42    4.04
   0  -5   5   -2.39    4.46
   0   5  -5   10.23    6.74
   0   5  -5   -2.20    5.83
   1  -5   5   11.35    6.09
  -1   5  -5    4.44    7.26
   1  -5   5    9.50    5.93
  -1   5  -5   18.51    5.72
   1  -5   5   11.91    5.28
  -2   5  -5   30.93   10.35
   2  -5   5   36.17    7.92
  -2   5  -5   36.38    9.71
   2  -5   5   31.32    7.20
   3  -5   5  109.83   11.18
  -3   5  -5   92.19   15.71
   3  -5   5   85.60    9.79
  -3   5  -5   82.61   17.39
  -4   5  -5  139.33   24.06
   4  -5   5  101.44   13.12
  -4   5  -5  126.27   19.67
  -4  -5   6    7.84   10.18
  -4  -5   6    3.86    8.55
  -4  -5   6    8.21   11.16
  -3  -5   6   32.59    9.76
  -3  -5   6   45.92   14.27
   2   5  -6  136.23   13.58
  -2  -5   6  154.48   16.20
  -2  -5   6  164.68   21.47
   1   5  -6   17.88    6.74
  -1  -5   6   13.78    6.42
  -1  -5   6   10.92    7.23
   0  -5   6  239.34   23.60
   0  -5   6  260.97   21.49
   0  -5   6  286.53   22.70
   0   5  -6  241.47   21.75
   1  -5   6  236.25   17.76
  -1   5  -6  227.75   21.11
   1  -5   6  211.92   19.45
   1  -5   6  196.13   19.91
   2  -5   6   14.75    6.94
  -2   5  -6   11.10    9.34
  -2   5  -6   17.18    8.34
   2  -5   6   14.81    7.32
  -3   5  -6   90.19   18.54
   3  -5   6  105.46   12.62
   3  -5   6  101.94   13.25
  -3   5  -6   64.52   15.69
  -4  -5   7   46.02   15.78
  -4  -5   7   19.39   10.81
  -4  -5   7   52.96   13.50
  -3  -5   7   98.46   15.03
  -3  -5   7  144.54   23.36
   3   5  -7   98.81   14.11
  -2  -5   7  174.96   18.50
   2   5  -7  173.95   14.33
  -2  -5   7  146.88   22.16
  -1  -5   7   41.77   10.89
   1   5  -7   37.91    9.01
  -1  -5   7   22.30    7.75
   0  -5   7    4.04    5.95
   0   5  -7   -3.96    7.69
   0  -5   7   10.06    7.16
   0  -5   7    6.19    6.71
  -1   5  -7   72.90   13.87
   1  -5   7  106.11    9.98
   1  -5   7   60.94   11.88
   1  -5   7  111.92   13.84
  -2   5  -7   17.66   11.81
  -2   5  -7   25.53   10.52
   2  -5   7   39.60    9.39
   2  -5   7   19.49    8.11
  -3   5  -7   19.34   12.68
  -3   5  -7   19.26   14.13
   3  -5   7   -1.04    7.45
   3  -5   7   -6.43    7.18
   3   5  -8   38.62   10.75
  -3  -5   8   31.79   15.32
  -3  -5   8   26.23   11.30
   2   5  -8   10.12    7.51
  -2  -5   8   31.32   10.21
  -2  -5   8    3.45    9.13
  -1  -5   8  122.38   16.97
  -1  -5   8  121.89   18.54
   1   5  -8  129.19   15.31
   0  -5   8   12.02    8.17
   0  -5   8    7.62    7.63
   0   5  -8    7.03    9.32
   0  -5   8   -3.29    6.85
  -1   5  -8   -5.11   10.09
   1  -5   8   -6.14    7.74
   1  -5   8    5.10    8.31
   1  -5   8    1.11    7.58
   2  -5   8   36.11   10.50
  -2   5  -8   14.33   12.22
  -2   5  -8   34.65   12.90
   3   5  -9   68.86   10.90
  -3  -5   9   71.36   19.51
  -3  -5   9   67.12   15.05
  -2  -5   9   25.41   13.25
  -2  -5   9   32.08   11.54
   2   5  -9   16.93    9.44
  -1  -5   9    4.68    9.24
  -1  -5   9    0.06    9.83
   1   5  -9    8.25   10.24
   0   5  -9  -11.67    9.78
   0  -5   9   10.98    8.59
   0  -5   9   -2.94    8.04
  -1   5  -9   27.57   13.22
   1  -5   9   10.05    9.50
   1  -5   9    9.98    9.44
   1  -5   9    4.51   10.40
  -1  -5  10   11.81    9.23
   1   5 -10    2.81   12.32
  -1  -5  10    9.67   11.66
   0  -5  10   12.05   11.38
   0   5 -10   18.22   12.86
   0  -5  10   17.37   12.09
   0   6  10  133.59   20.81
   0   6  10  130.80   23.26
  -1   6  10  115.76   22.33
  -1   6  10   81.95   15.57
  -1   6  10  110.88   19.28
   1   6   9   83.08   12.81
   1   6   9   86.48   15.65
   1   6   9   51.99   14.67
   0   6   9    5.74    9.01
   0   6   9    7.78    9.03
   0   6   9   -6.88    7.45
  -1   6   9   -2.81    7.74
  -1   6   9   15.76   11.03
  -1   6   9    8.09    9.75
  -2   6   9   54.42   13.77
  -2   6   9   35.32   12.12
   2   6   8    2.51    8.12
   2   6   8   14.65    9.13
  -2  -6  -8   34.03   12.00
   2   6   8   14.73    8.82
   1   6   8   28.15    6.75
   1   6   8   47.34   12.20
   1   6   8   27.42    8.39
   1   6   8    9.29    8.71
   0   6   8   31.02   11.48
   0   6   8   35.77   10.40
   0   6   8   33.07    9.97
  -1   6   8    4.35    8.20
  -1   6   8    6.84    7.58
  -1   6   8    0.94    8.64
  -2   6   8    4.90    8.35
  -2   6   8   -4.10    7.40
   2  -6  -8   -4.97    5.18
  -3   6   8   91.02   16.57
  -3   6   8  105.20   18.09
   3   6   7    9.53    9.53
   3   6   7    1.15    7.04
  -3  -6  -7   -3.99   10.72
  -2  -6  -7  135.24   19.55
   2   6   7  190.84   16.71
   2   6   7  146.10   16.99
   2   6   7  119.79   18.57
   1   6   7    3.29    6.86
   1   6   7    5.62    5.99
   1   6   7    8.70    6.21
   1   6   7    8.71    5.57
   0   6   7    9.88    7.29
   0   6   7    8.22    6.60
   0   6   7    7.47    6.70
  -1   6   7   14.95    8.00
  -1   6   7   12.88    9.03
  -1   6   7   20.09    8.16
  -2   6   7  127.25   16.55
  -2   6   7   91.02   15.05
  -3   6   7  268.89   24.92
  -3   6   7  227.77   26.66
  -4   6   7    5.04    8.53
  -4   6   7    3.43    9.36
  -4   6   7    0.77   10.94
   3   6   6   40.43    9.60
   3   6   6   61.20   11.72
   3   6   6   61.74   13.90
  -3  -6  -6   43.61   14.45
   2   6   6   15.61    7.47
   2   6   6   22.69    8.33
   2   6   6   10.49    7.97
  -2  -6  -6   16.53    8.16
   1   6   6   48.91    7.46
   1   6   6   52.04    7.12
   1   6   6   47.07   10.02
   1   6   6   39.91    9.48
   0   6   6   27.10    7.80
   0   6   6    9.85    7.66
   0  -6  -6   16.69    5.59
   0   6   6   23.61    7.27
   0   6   6   30.13    4.74
  -1   6   6   36.64    9.87
   1  -6  -6   35.95    5.67
  -1   6   6   27.35    8.27
  -1   6   6   40.42    8.81
  -2   6   6   -0.13    6.14
  -2   6   6    3.88    6.74
  -3   6   6   63.22   13.94
  -3   6   6   37.68   11.47
  -3   6   6   56.05   11.51
  -4   6   6   64.17   11.80
  -4   6   6   59.40   16.36
  -4   6   6   48.15   15.08
   4   6   5    2.52    8.42
  -4  -6  -5   -1.97   12.90
  -4  -6  -5   -3.46   12.32
  -3  -6  -5   -1.52   10.01
   3   6   5    6.16    6.77
   3   6   5   16.92   10.87
   3   6   5   10.15    6.00
  -2  -6  -5    0.11    6.59
   2   6   5    0.27    5.18
   2   6   5   -0.45    4.52
   2   6   5   -0.99    6.35
   1   6   5   46.54    6.61
   1   6   5   19.64    7.09
   1   6   5   13.90    6.20
   0   6   5  243.53   16.41
   0  -6  -5  228.41   17.43
   0   6   5  266.37   20.87
   0  -6  -5  225.79   18.16
   0   6   5  210.59   21.48
   1  -6  -5   10.84    3.80
  -1   6   5   12.20    6.27
  -1   6   5   20.45    6.33
  -1   6   5   13.91    7.63
  -2   6   5   17.95    5.74
  -2   6   5    7.14    6.55
   2  -6  -5    3.91    5.66
  -2   6   5   17.99    7.79
  -3   6   5  280.81   25.07
  -3   6   5  279.83   25.00
  -3   6   5  221.77   20.36
   3  -6  -5  220.90   19.08
  -4   6   5   12.37   11.23
  -4   6   5   15.97   10.62
  -4   6   5   33.10    9.86
  -4   6   5   35.71    8.72
  -4  -6  -4   35.72   14.78
   4   6   4    3.98    7.85
  -4  -6  -4    3.41   11.98
   3   6   4  168.97   17.26
   3   6   4  156.71   16.14
  -3  -6  -4  147.03   20.91
  -2  -6  -4    1.80    5.64
   2   6   4   10.71    4.66
   2   6   4    8.59    5.92
   2   6   4    8.75    5.34
   1   6   4  291.91   23.40
   1   6   4  324.26   23.06
   0   6   4   99.53    8.68
   0   6   4  102.33   12.60
   0  -6  -4  108.18    9.67
   0  -6  -4   90.81    8.55
   0   6   4   93.90   11.35
  -1   6   4  864.92   57.37
   1  -6  -4  877.72   54.88
  -1   6   4  834.95   65.04
   1  -6  -4  904.09   56.58
  -1   6   4  880.78   55.10
  -1   6   4  822.97   58.28
   1  -6  -4  897.79   61.61
  -2   6   4   26.78    6.79
  -2   6   4   25.69    7.66
  -2   6   4   36.08    8.27
   2  -6  -4   31.92    6.49
  -3   6   4    4.76    7.34
  -3   6   4    9.10    7.58
  -3   6   4   -2.98    4.86
   3  -6  -4    2.99    6.50
  -3   6   4    5.40    5.71
  -4   6   4   17.71    6.38
  -4   6   4   31.32   10.48
  -4   6   4   11.10    9.55
  -4   6   4    2.98   11.66
  -4  -6  -3   10.25   11.50
   4   6   3   18.57    9.63
  -4  -6  -3   24.34   12.92
  -3  -6  -3   -3.54    7.98
   3   6   3    8.19    6.66
   2   6   3   71.15    9.40
   2   6   3   67.27    7.88
  -2  -6  -3   58.92   10.39
   1   6   3  866.36   59.79
   1   6   3  916.31   61.61
   1   6   3  938.20   56.66
   0   6   3    6.21    4.23
   0  -6  -3   11.36    4.84
   0   6   3    4.13    3.10
   0  -6  -3    5.25    3.84
   0   6   3    6.05    4.34
   0  -6  -3    3.90    2.94
   1  -6  -3  247.84   21.96
   1  -6  -3  281.80   18.82
   1  -6  -3  278.26   19.34
   1  -6  -3  235.53   19.74
   1  -6  -3  249.44   19.09
  -1   6   3  246.11   19.81
  -1   6   3  269.14   19.19
  -1   6   3  258.16   22.50
  -1   6   3  271.65   19.96
  -1   6   3  271.59   18.90
  -2   6   3    3.02    4.68
   2  -6  -3    2.27    4.70
  -2   6   3    4.30    5.51
  -2   6   3    1.92    5.81
  -2   6   3    4.41    4.30
   2  -6  -3    3.86    4.56
   3  -6  -3   35.92    6.81
  -3   6   3   42.00    7.06
  -3   6   3   22.10    7.53
  -3   6   3   43.50   10.97
  -3   6   3   41.65    9.82
  -4   6   3   20.10   12.23
  -4   6   3   39.67    9.66
  -4   6   3   28.76   11.61
  -4   6   3   38.89    6.90
   4  -6  -3   19.24    6.84
   4   6   2   -5.64    6.36
  -4  -6  -2   -1.29    8.85
  -4  -6  -2    0.25    8.75
  -4  -6  -2   -2.50   10.08
   3   6   2   13.78    6.42
  -3  -6  -2   15.84    6.56
  -3  -6  -2   17.04    9.03
  -3  -6  -2   18.60    7.04
   2   6   2   44.54    8.25
  -2  -6  -2   59.19    6.99
  -2  -6  -2   56.24   10.02
   2   6   2   50.26    8.07
  -2  -6  -2   54.05    7.16
  -1  -6  -2 1199.66   79.26
   1   6   2 1130.90   79.63
   1   6   2 1190.11   72.58
   1   6   2 1196.97   76.51
  -1  -6  -2 1213.09   73.04
  -1  -6  -2 1205.93   76.49
   0  -6  -2  432.47   31.15
   0  -6  -2  442.22   30.99
   0  -6  -2  469.08   29.06
   0   6   2  461.87   33.79
   0   6   2  465.56   31.11
   0   6   2  462.24   27.90
   0  -6  -2  450.03   27.97
   0   6   2  458.04   31.12
   1  -6  -2  443.31   29.17
  -1   6   2  444.32   29.22
   1  -6  -2  443.98   29.70
   1  -6  -2  462.28   31.13
   1  -6  -2  481.61   34.07
   1  -6  -2  465.17   29.50
  -1   6   2  457.19   34.36
  -1   6   2  416.44   31.08
   1  -6  -2  433.15   30.53
  -1   6   2  417.45   29.35
  -1   6   2  477.30   30.74
  -1   6   2  421.00   29.17
  -2   6   2  123.26   11.82
  -2   6   2  153.26   15.22
   2  -6  -2  152.89   13.10
  -2   6   2  176.85   15.98
  -2   6   2  163.09   13.29
   2  -6  -2  143.68   12.70
   2  -6  -2  160.81   16.03
  -3   6   2   49.37    6.10
   3  -6  -2   35.66    5.96
  -3   6   2   40.30    9.88
  -3   6   2   56.12    9.11
  -3   6   2   40.65   10.86
  -4   6   2    2.56    8.70
  -4   6   2   -2.06    8.20
  -4   6   2    0.42    9.05
  -5   6   2   -3.05   11.74
  -5   6   2   -8.76   11.49
  -5   6   2   14.50   12.61
  -4  -6  -1   24.17    9.28
  -4  -6  -1   10.46   12.42
   4   6   1   23.56   10.02
  -4  -6  -1   15.53    9.88
  -3  -6  -1    5.16    7.34
  -3  -6  -1    1.81    3.93
  -3  -6  -1   -6.26    5.98
   3   6   1    9.08    6.75
   2   6   1   30.25    6.78
  -2  -6  -1   25.84    7.22
  -2  -6  -1   21.16    4.58
   2   6   1   29.28    7.44
  -2  -6  -1   16.79    5.16
   1   6   1   42.27    6.30
  -1  -6  -1   29.20    4.89
  -1  -6  -1   38.21    5.90
  -1  -6  -1   43.43    5.26
   1   6   1   28.28    4.39
   1   6   1   26.97    5.38
  -1  -6  -1   37.70    6.11
   0   6   1  505.07   33.42
   0  -6  -1  486.30   30.34
   0   6   1  475.72   31.06
   0   6   1  494.59   30.37
   0  -6  -1  485.74   31.25
  -1   6   1   22.17    4.53
  -1   6   1   18.04    5.38
  -1   6   1   13.24    5.21
  -1   6   1   29.81    5.57
   1  -6  -1   26.96    5.02
   1  -6  -1   28.59    5.80
   1  -6  -1   25.68    5.28
  -1   6   1   29.65    5.54
   1  -6  -1   25.30    4.20
   1  -6  -1   26.91    5.31
  -1   6   1   32.13    6.50
   1  -6  -1   29.30    6.12
  -2   6   1   -5.81    5.30
   2  -6  -1    0.28    2.97
   2  -6  -1   -0.56    4.35
  -2   6   1   -0.85    5.66
  -2   6   1    3.25    5.09
  -3   6   1  116.67   14.64
  -3   6   1  148.17   17.58
  -3   6   1  134.25   15.98
  -4   6   1   70.73   13.31
  -4   6   1   31.32   12.55
  -4   6   1   82.24   13.83
  -5   6   1   47.49   14.58
  -5   6   1   35.17   16.44
   5   6   0   98.56   17.37
  -4  -6   0    2.53    9.44
   4   6   0    1.46    7.07
  -4  -6   0    9.02    8.65
  -4  -6   0   13.34    8.53
   3   6   0   85.80   11.70
  -3  -6   0   75.91    7.98
  -3  -6   0   52.15    9.85
  -2  -6   0  134.98   14.28
   2   6   0  153.28   14.68
  -2  -6   0  114.12   12.15
   1   6   0   20.70    5.39
   1   6   0   17.55    4.74
   1   6   0   20.65    4.74
   1   6   0   22.96    5.15
  -1  -6   0   16.96    4.55
  -1  -6   0   12.84    5.00
   0  -6   0   53.48    5.97
   0   6   0   43.24    4.54
   0  -6   0   62.30    4.86
   1  -6   0   27.74    5.84
  -1   6   0   21.34    6.05
   1  -6   0   26.16    5.74
   1  -6   0   23.32    5.64
  -1   6   0   13.71    5.55
   1  -6   0   26.87    5.23
   1  -6   0   15.12    3.93
   2  -6   0  144.46   10.30
  -2   6   0  140.72   13.89
  -2   6   0  109.34   15.78
  -2   6   0  139.46   14.01
  -3   6   0  105.11   13.14
  -3   6   0   60.83   11.36
  -4   6   0   -2.24   10.10
  -4   6   0   17.22    8.95
  -4   6   0    2.56   10.11
  -5  -6   1   17.82   12.08
   5   6  -1   33.31   12.49
  -5  -6   1   33.40   14.89
  -5  -6   1   36.94   14.00
  -4  -6   1   50.27    7.74
  -4  -6   1   47.74   10.18
  -4  -6   1   70.10   14.48
  -4  -6   1   63.17   13.05
  -3  -6   1  113.10   14.43
  -3  -6   1  118.20   14.45
   2   6  -1    1.73    6.86
  -2  -6   1    0.10    4.71
   2   6  -1    9.24    5.63
  -1  -6   1   23.14    4.12
  -1  -6   1   14.10    4.15
   1   6  -1   24.14    4.66
   1   6  -1   26.61    5.82
  -1  -6   1   26.07    5.76
   1   6  -1   15.88    4.86
   0  -6   1  442.71   30.48
   0  -6   1  422.26   29.21
   0   6  -1  449.19   28.55
   0   6  -1  466.18   29.21
  -1   6  -1   36.58    7.22
  -1   6  -1   57.00    7.61
   1  -6   1   43.54    6.69
   1  -6   1   42.58    6.89
  -1   6  -1   31.88    7.04
   1  -6   1   43.38    6.95
   2  -6   1   32.95    4.20
  -2   6  -1   30.41    7.65
  -2   6  -1   27.34    9.32
  -3   6  -1    6.08    7.71
  -3   6  -1    8.08    8.93
  -4   6  -1    8.11   12.52
  -4   6  -1   10.96    9.35
   4  -6   1   23.06    8.19
  -5  -6   2    1.00   10.90
  -5  -6   2    4.86   12.03
  -5  -6   2    3.86   12.59
  -4  -6   2   -1.96    9.03
  -4  -6   2    3.80    7.74
  -4  -6   2    2.18    8.31
  -4  -6   2    1.49    5.67
  -3  -6   2   34.83    9.20
  -3  -6   2   38.99    6.13
  -3  -6   2   24.96    8.96
  -3  -6   2   31.52    6.72
  -2  -6   2  153.52   12.72
  -2  -6   2  116.56   15.96
  -2  -6   2  138.83   13.20
   1   6  -2  419.45   30.12
  -1  -6   2  422.20   31.66
   1   6  -2  434.89   26.79
   1   6  -2  422.03   27.37
  -1  -6   2  427.33   26.96
   1   6  -2  439.82   31.55
   0  -6   2  448.67   30.36
   0   6  -2  436.84   29.35
   0  -6   2  437.35   29.42
   0   6  -2  446.93   29.15
  -1   6  -2 1215.88   79.24
  -1   6  -2 1109.53   76.36
   1  -6   2 1148.61   72.36
  -1   6  -2 1219.65   74.81
   1  -6   2 1183.24   74.62
   1  -6   2 1181.61   76.34
  -2   6  -2   55.41    9.97
   2  -6   2   61.36    6.41
  -2   6  -2   59.96   11.04
   2  -6   2   56.78    5.80
  -3   6  -2   10.73    9.06
  -3   6  -2   -3.82    7.22
   3  -6   2   17.54    5.51
   4  -6   2    6.84    6.69
  -4   6  -2    3.64   11.74
  -4   6  -2   15.54   10.08
  -4  -6   3   43.31    8.25
  -4  -6   3   13.45   10.70
  -4  -6   3   18.50   10.27
  -3  -6   3   37.60    9.48
  -3  -6   3   33.50    8.98
  -3  -6   3   30.66    7.07
  -2  -6   3    2.70    4.99
  -2  -6   3   -1.70    5.71
  -2  -6   3   -3.97    4.83
   1   6  -3  242.48   18.44
  -1  -6   3  243.06   20.87
   1   6  -3  237.10   17.61
  -1  -6   3  257.74   17.10
  -1  -6   3  263.49   19.25
   0   6  -3    7.94    3.18
   0  -6   3    9.93    3.35
   0   6  -3    4.34    4.34
   0  -6   3    8.13    4.79
   0   6  -3   13.36    5.12
   0  -6   3    2.32    4.78
   1  -6   3  858.80   56.06
  -1   6  -3  912.99   53.54
  -1   6  -3  842.42   57.93
   1  -6   3  886.83   62.50
  -1   6  -3  876.25   61.19
   1  -6   3  942.57   58.92
  -2   6  -3   42.16   10.86
   2  -6   3   62.46    6.13
   2  -6   3   55.40    7.25
  -2   6  -3   61.47   11.06
   3  -6   3    4.04    4.02
  -3   6  -3    1.85    8.27
  -3   6  -3   -7.00    7.97
  -4   6  -3   14.15   12.60
  -4   6  -3   30.94   14.91
   4  -6   3   16.70    7.14
  -4  -6   4   26.71    8.31
  -4  -6   4   11.07    9.98
  -4  -6   4   13.08   11.66
  -3  -6   4    3.30    7.60
  -3  -6   4    6.26    5.64
  -2  -6   4   35.71    7.45
   2   6  -4   36.45    7.82
  -2  -6   4   32.83    9.97
  -2  -6   4   43.41    7.82
  -1  -6   4  773.37   50.65
   1   6  -4  770.89   52.40
   1   6  -4  779.15   49.04
  -1  -6   4  783.04   55.83
   0   6  -4   80.89    8.20
   0  -6   4  111.48   11.41
   0   6  -4   74.05   10.15
   0  -6   4   96.62   10.45
   0   6  -4   97.80   10.98
   0  -6   4   96.67    8.26
   1  -6   4  322.19   23.77
   1  -6   4  319.05   23.22
  -1   6  -4  325.74   20.80
  -1   6  -4  360.01   25.56
   1  -6   4  291.06   24.53
  -2   6  -4    8.68    6.45
  -2   6  -4   19.86    8.28
   2  -6   4    4.19    5.01
  -2   6  -4   13.30    8.06
  -3   6  -4  140.25   21.09
  -3   6  -4  157.29   19.66
   3  -6   4  147.62   12.37
  -4   6  -4    9.38   13.30
   4  -6   4    2.32    6.59
  -4   6  -4    8.24   11.95
  -4  -6   5   24.95   11.94
  -4  -6   5   28.21    8.77
  -4  -6   5   16.68    9.83
  -3  -6   5  225.88   21.25
  -3  -6   5  220.34   26.90
  -3  -6   5  211.04   19.48
  -2  -6   5   14.23    9.07
   2   6  -5    2.61    5.44
  -2  -6   5   -9.99    4.43
   1   6  -5   11.56    4.15
  -1  -6   5   27.20    6.76
   1   6  -5   12.82    5.36
  -1  -6   5   11.45    6.65
   0   6  -5  248.38   21.16
   0  -6   5  241.38   19.26
   0   6  -5  203.63   16.43
   0   6  -5  221.70   19.08
   0  -6   5  237.41   19.87
   0  -6   5  234.72   16.77
  -1   6  -5   41.49    6.50
   1  -6   5   40.15    8.13
  -1   6  -5   23.18    9.14
   1  -6   5   27.69    6.98
   1  -6   5   35.12    7.68
   2  -6   5    0.27    5.62
  -2   6  -5    4.41    7.94
  -2   6  -5    6.34    6.77
  -2   6  -5    4.23    7.96
   2  -6   5    6.95    4.74
  -3   6  -5   12.65    9.90
  -3   6  -5   10.06   11.61
   4  -6   5    5.11    6.85
  -4   6  -5   13.17   12.68
  -4   6  -5   16.10   14.79
  -4  -6   6   66.57   15.70
  -4  -6   6   60.79   12.56
  -4  -6   6   41.06   13.07
  -3  -6   6   42.88   10.52
   3   6  -6   53.59   10.25
  -3  -6   6   33.09   13.63
   2   6  -6    4.03    5.20
  -2  -6   6    4.18    6.43
  -2  -6   6   14.18    8.92
  -1  -6   6   68.84   10.56
  -1  -6   6   36.47   10.00
   1   6  -6   31.09    7.98
   0   6  -6   14.53    8.08
   0  -6   6   21.04    7.25
   0  -6   6   13.99    7.11
   1  -6   6   37.75    8.88
   1  -6   6   48.16    9.24
  -1   6  -6   58.85   11.08
   1  -6   6   65.14    8.63
   2  -6   6    7.99    6.51
  -2   6  -6   16.43   10.09
  -2   6  -6    7.50    8.60
   2  -6   6   14.22    7.46
   3  -6   6   30.81    9.24
  -3   6  -6   47.03   14.65
  -3   6  -6   36.55   14.66
   3  -6   6   46.43    9.00
  -4  -6   7    6.17    9.60
  -4  -6   7   -4.96   10.70
   4   6  -7    8.74   10.41
  -3  -6   7  291.99   24.41
  -3  -6   7  230.46   30.69
   3   6  -7  236.18   21.65
  -2  -6   7   85.32   16.46
  -2  -6   7  104.16   14.25
   2   6  -7   91.43   10.38
  -1  -6   7    9.54    8.15
   1   6  -7   11.42    7.39
  -1  -6   7    2.87    6.16
   0   6  -7   20.69    9.09
   0  -6   7    4.00    7.28
   0  -6   7   -2.25    5.82
  -1   6  -7   -3.54    7.83
   1  -6   7   -1.40    7.01
   1  -6   7    6.11    7.12
   1  -6   7   -4.90    5.78
   2  -6   7  166.33   16.63
   2  -6   7  106.76   14.90
  -2   6  -7  127.41   18.70
  -2   6  -7  148.10   19.84
  -3   6  -7    6.92   11.93
  -3   6  -7    7.30   11.97
   3  -6   7   -9.61    7.36
   3  -6   7    0.21    7.43
  -3  -6   8   72.88   14.63
   3   6  -8   80.29   12.86
  -3  -6   8   92.68   20.76
  -2  -6   8    0.26    9.63
   2   6  -8    0.79    5.58
   2   6  -8    0.94    7.03
  -2  -6   8   -8.21    6.76
  -1  -6   8    1.12    7.83
   1   6  -8   -3.92    8.69
  -1  -6   8   -3.07    8.79
   0  -6   8   44.09   11.14
   0   6  -8   29.02   10.85
   0  -6   8   42.47   10.61
   1  -6   8   30.57   10.80
  -1   6  -8   22.77   11.24
   1  -6   8   23.17    9.84
   1  -6   8   12.72    9.15
   2  -6   8    8.25    8.71
  -2   6  -8    2.14    9.36
  -2   6  -8   21.16   13.18
  -3  -6   9    0.05   11.12
  -2  -6   9   46.35   15.79
  -2  -6   9   44.43   12.83
   2   6  -9   63.77   11.12
   1   6  -9    9.45   10.38
  -1  -6   9    2.87    9.40
  -1  -6   9    9.11   10.09
   0  -6   9    5.94    8.92
   0   6  -9   11.79   10.88
   0  -6   9    4.46    8.81
   1  -6   9   84.53   15.90
  -1   6  -9  112.36   18.16
   1  -6   9   63.49   14.22
   1  -6   9   70.37   14.79
  -1  -6  10  109.98   17.89
  -1  -6  10   69.18   17.40
   1   6 -10   94.59   17.20
   0  -6  10  143.81   20.74
   0   6 -10  153.38   20.88
   0  -6  10  132.06   21.07
   0   7  10    8.42   10.74
   0   7  10   35.81   13.17
   0   7  10   23.38   11.08
  -1   7  10   52.88   15.57
  -1   7  10   62.86   13.72
  -1   7  10   57.27   17.61
   1   7   9    7.09    9.41
   1   7   9    5.76    8.87
   1   7   9   12.38   10.94
   0   7   9   50.66   13.07
   0   7   9   32.52   12.91
  -1   7   9  498.78   37.33
  -1   7   9  499.86   41.44
  -1   7   9  472.04   45.87
  -2   7   9    7.69   10.19
  -2   7   9    4.88    9.70
   2   7   8   17.44   10.36
  -2  -7  -8   51.34   13.24
   2   7   8   23.11   10.06
   2   7   8   40.02   10.60
   1   7   8   18.73    6.87
   1   7   8   20.17    9.16
   1   7   8   25.21    9.62
   1   7   8   18.25    8.03
   0   7   8   85.11   14.87
   0   7   8   84.73   15.97
  -1   7   8   19.79   10.20
  -1   7   8   11.03    9.35
  -1   7   8    5.51    8.20
  -2   7   8   17.17   10.52
  -2   7   8   22.65    9.96
  -3   7   8  164.50   21.37
  -3   7   8  166.44   23.05
   3   7   7   10.73    8.69
  -3  -7  -7    3.65   11.39
   3   7   7   10.75   10.46
   2   7   7  141.70   16.67
  -2  -7  -7  110.84   17.03
   2   7   7  112.27   16.98
   2   7   7  151.46   15.47
   1   7   7   -0.39    5.70
   1   7   7   -2.57    6.72
   1   7   7    2.87    5.32
   1   7   7    1.66    6.33
   0   7   7   44.76   10.81
   0   7   7   34.87    9.98
  -1   7   7    8.15    8.37
   1  -7  -7   10.77    5.64
  -1   7   7   10.60    8.34
  -1   7   7    4.30    8.23
  -2   7   7   -3.92    6.66
  -2   7   7   -0.77    6.90
  -3   7   7  871.61   62.21
  -3   7   7  875.76   61.43
  -4   7   7  111.58   19.68
  -4   7   7   97.90   19.45
  -4   7   7   94.76   15.42
   3   7   6   27.53    8.11
   3   7   6   30.32    8.98
   3   7   6    9.86   10.54
  -3  -7  -6   13.79   11.51
  -2  -7  -6   55.14   12.69
   2   7   6   59.51   10.39
   2   7   6   73.95   11.06
   1   7   6    0.23    5.82
   1   7   6   -3.96    5.32
   1   7   6    5.50    4.80
   0  -7  -6    8.01    5.20
   0  -7  -6    9.43    5.42
   0   7   6   22.72    6.50
   0   7   6   15.48    7.25
   0   7   6   12.22    4.07
   0   7   6   31.72    8.62
  -1   7   6   48.83   10.34
  -1   7   6   48.30   10.51
  -1   7   6   47.62    9.56
   1  -7  -6   50.64    7.11
  -2   7   6  132.21   16.56
  -2   7   6  156.00   18.00
  -3   7   6   32.57   10.91
  -3   7   6   37.92    9.87
  -3   7   6   32.44   11.63
  -4   7   6  140.80   16.47
  -4   7   6  148.91   22.47
  -4   7   6  129.72   21.44
   3   7   5   20.09    7.86
   3   7   5   13.56    6.39
   3   7   5   20.27   10.22
  -3  -7  -5   24.21   12.20
  -2  -7  -5   48.00   11.14
   2   7   5   80.89   10.68
   2   7   5   75.74   11.17
   2   7   5   60.15    9.83
   1   7   5    9.25    8.86
   1   7   5   11.65    5.42
   1   7   5   13.35    5.24
   0   7   5   18.14    5.52
   0  -7  -5   17.78    5.17
   0  -7  -5   13.29    4.84
   0   7   5    8.76    6.81
   0   7   5    1.87    5.32
   0   7   5   12.21    3.79
  -1   7   5   69.05   10.57
  -1   7   5   56.23    8.76
  -1   7   5   56.77   11.48
   1  -7  -5   67.57    6.84
  -1   7   5   60.73    9.84
  -2   7   5   14.65    6.75
  -2   7   5   27.91    9.06
  -2   7   5   37.43    8.40
  -3   7   5   10.45    9.02
  -3   7   5   11.72    6.66
  -3   7   5   -3.72    8.48
  -4   7   5   17.06    9.18
  -4   7   5    2.46    9.96
  -4   7   5  -16.48    9.02
  -4   7   5    7.81    7.08
   4   7   4    4.42    7.94
  -4  -7  -4    8.51   13.97
  -4  -7  -4   19.84   11.73
  -3  -7  -4  101.22   17.23
   3   7   4  107.99   13.56
   2   7   4  297.49   21.15
   2   7   4  269.89   21.86
  -2  -7  -4  259.88   23.75
   2   7   4  275.17   22.93
   1   7   4  124.99   12.66
   1   7   4  111.26   11.24
   0   7   4   15.16    4.34
   0  -7  -4   13.43    4.28
   0   7   4   17.53    5.63
   0   7   4   21.93    6.71
   0  -7  -4   15.72    4.66
   1  -7  -4   20.33    6.58
   1  -7  -4   20.06    6.82
  -1   7   4   21.55    6.37
  -1   7   4   17.16    6.53
  -1   7   4   18.14    7.22
  -1   7   4   20.60    6.32
   1  -7  -4   15.43    4.57
  -2   7   4   62.63   10.41
  -2   7   4   45.33    8.38
  -2   7   4   64.27    8.13
  -2   7   4   45.39    9.47
   2  -7  -4   43.02    7.98
  -3   7   4  169.05   19.44
  -3   7   4  154.26   15.00
  -3   7   4  147.98   14.68
  -3   7   4  176.48   20.12
  -4   7   4    5.90    8.78
  -4   7   4   -7.54   10.14
  -4   7   4    6.22    9.86
  -4   7   4   -5.19    5.68
  -4  -7  -3   63.02   14.54
   4   7   3   80.64   13.52
  -4  -7  -3   98.86   19.45
  -3  -7  -3   44.93   12.16
   3   7   3   28.73    7.76
   3   7   3    4.36   10.93
   2   7   3    4.41    5.58
   2   7   3    3.09    4.09
   2   7   3   -1.64    5.08
  -2  -7  -3   -5.85    5.19
   2   7   3    4.31    4.52
   1   7   3   70.83    8.59
   1   7   3   63.63    8.44
   1   7   3   70.95    8.40
   0  -7  -3  369.33   23.11
   0  -7  -3  352.62   24.31
   0   7   3  301.46   26.53
   0  -7  -3  325.39   23.94
   0   7   3  338.97   21.57
   0   7   3  347.29   24.98
  -1   7   3   55.40    7.89
  -1   7   3   56.75    9.42
   1  -7  -3   43.16    7.37
  -1   7   3   47.16    7.87
   1  -7  -3   50.54    8.76
  -1   7   3   46.66    7.49
   1  -7  -3   60.33    7.11
  -1   7   3   61.78    8.16
   1  -7  -3   49.15    7.83
  -2   7   3   19.95    6.05
  -2   7   3   14.46    6.92
   2  -7  -3   23.99    6.31
  -2   7   3   24.97    7.38
  -2   7   3   15.85    5.21
  -3   7   3  134.63   18.06
  -3   7   3  187.91   20.13
  -3   7   3  148.52   14.59
  -3   7   3  150.33   13.49
   4  -7  -3    0.96    6.36
  -4   7   3   -0.92    9.70
  -4   7   3    1.47    7.91
  -4   7   3    8.67    9.93
  -4  -7  -2   67.49   13.09
   4   7   2   83.11   14.12
  -4  -7  -2  105.42   15.37
  -4  -7  -2   95.70   18.49
  -3  -7  -2    2.05    8.42
  -3  -7  -2   11.19    6.62
   3   7   2   11.27    6.64
  -3  -7  -2   11.36    6.30
   2   7   2  312.42   24.21
  -2  -7  -2  317.97   21.43
   2   7   2  323.08   23.03
  -2  -7  -2  308.59   25.47
  -2  -7  -2  315.46   23.22
   1   7   2   32.57    6.18
  -1  -7  -2   47.66    6.59
  -1  -7  -2   48.56    6.47
   1   7   2   23.47    5.60
   1   7   2   34.83    5.86
   0  -7  -2   -1.61    4.21
   0  -7  -2    1.47    3.09
   0   7   2   -4.34    3.12
   0  -7  -2    4.77    3.27
   0  -7  -2    3.38    3.14
   0   7   2    0.21    3.00
   0   7   2   -2.22    3.28
   0  -7  -2    0.64    3.54
   1  -7  -2  337.09   22.80
  -1   7   2  323.03   22.51
   1  -7  -2  332.35   22.58
   1  -7  -2  329.22   22.80
   1  -7  -2  322.05   25.63
  -1   7   2  323.78   22.94
  -1   7   2  334.60   26.33
  -1   7   2  310.35   23.20
  -1   7   2  309.06   22.37
  -1   7   2  324.55   24.09
   1  -7  -2  348.33   23.74
   1  -7  -2  330.89   23.36
  -2   7   2   14.96    7.28
   2  -7  -2   46.30    6.21
   2  -7  -2   36.60    7.38
  -2   7   2   32.33    7.21
  -2   7   2   41.25    6.16
  -2   7   2   29.60    8.52
   2  -7  -2   40.92    8.96
  -3   7   2   -5.01    5.65
   3  -7  -2    5.10    4.96
  -3   7   2    1.90    7.68
  -3   7   2    0.64    6.68
  -4   7   2   26.94   10.11
  -4   7   2   14.94   10.16
  -4   7   2   26.96    9.76
  -4  -7  -1   22.98    7.08
  -4  -7  -1   33.12   10.95
   4   7   1   11.35    6.69
  -4  -7  -1   31.81    9.86
  -4  -7  -1   16.78   12.64
  -3  -7  -1   68.71   10.93
  -3  -7  -1   87.50    8.93
   3   7   1   71.86   11.32
  -3  -7  -1   77.40   13.52
  -2  -7  -1   32.66    5.91
   2   7   1   36.09    8.07
  -2  -7  -1   48.89    8.85
   2   7   1   49.33    8.28
  -2  -7  -1   28.15    6.38
   1   7   1   44.60    6.82
  -1  -7  -1   54.69    6.49
   1   7   1   57.74    5.31
  -1  -7  -1   50.44    6.83
  -1  -7  -1   39.04    5.78
  -1  -7  -1   40.27    6.10
  -1  -7  -1   46.48    7.32
   1   7   1   46.70    6.67
   0  -7  -1   28.49    3.40
   0   7   1   19.34    4.66
   0   7   1   25.03    4.05
   0  -7  -1   12.09    4.01
   0  -7  -1   24.69    3.84
   0  -7  -1   19.42    5.18
   0  -7  -1   26.23    4.15
   0   7   1   29.70    4.63
   1  -7  -1    6.90    3.06
   1  -7  -1   -0.49    3.73
  -1   7   1    4.00    4.15
   1  -7  -1    2.29    4.13
  -1   7   1    6.06    4.39
   1  -7  -1    3.47    4.75
   1  -7  -1    4.15    3.88
   1  -7  -1    6.20    3.59
  -1   7   1    5.24    4.17
  -1   7   1   -0.79    3.68
  -1   7   1   -0.15    4.00
   2  -7  -1   60.66    8.51
   2  -7  -1   34.04    7.48
  -2   7   1   29.24    8.15
   2  -7  -1   50.09    5.93
  -2   7   1   43.26    8.66
  -2   7   1   59.89    8.49
  -3   7   1    3.16    8.49
  -3   7   1   -2.05    6.20
  -4   7   1   44.66   12.98
  -4   7   1   56.94   13.11
  -4  -7   0  117.54   14.56
  -4  -7   0  124.42   11.84
   4   7   0  114.47   15.88
  -4  -7   0   86.05   15.02
  -4  -7   0  168.62   20.80
  -3  -7   0   60.26   10.29
   3   7   0   65.60   10.39
  -2  -7   0   42.65    7.81
  -2  -7   0   37.26    8.45
   2   7   0   44.09    7.96
   2   7   0   36.94    8.73
   2   7   0   51.19    8.75
   1   7   0   76.60    8.38
  -1  -7   0   66.88    8.53
  -1  -7   0   62.70    7.68
  -1  -7   0   69.46    7.33
   1   7   0   78.83    7.31
  -1  -7   0   52.71    6.65
   1   7   0   63.39    7.79
   1   7   0   76.48    7.49
   0   7   0    2.89    3.22
   0  -7   0    3.21    2.87
   0  -7   0    3.29    2.10
   0   7   0    4.37    2.48
   0  -7   0   -3.52    3.65
   1  -7   0   69.04    6.91
  -1   7   0   72.57    9.16
  -1   7   0   70.67    8.59
  -1   7   0   87.33    9.70
   1  -7   0   73.87    8.68
   1  -7   0   74.06    9.13
   1  -7   0   83.99    8.80
   1  -7   0   85.62    9.20
   2  -7   0   37.10    4.80
  -2   7   0   45.46    8.77
  -2   7   0   50.12   10.48
  -3   7   0   50.93   10.39
  -3   7   0   71.29   12.35
  -4   7   0  160.31   19.89
  -4   7   0  136.98   21.94
  -4   7   0  158.15   19.68
   5   7  -1   31.16   11.38
  -4  -7   1   69.95   13.97
  -4  -7   1   51.65   10.08
  -4  -7   1   45.73    8.02
  -4  -7   1   41.05   11.41
  -3  -7   1    8.24    6.91
  -3  -7   1    2.00    6.07
  -2  -7   1   30.51    6.86
  -2  -7   1   50.63    9.85
   2   7  -1   38.64    8.36
   1   7  -1   -1.96    3.41
  -1  -7   1    1.93    3.04
   1   7  -1    1.05    4.08
   1   7  -1    2.20    4.20
   1   7  -1    3.22    3.53
  -1  -7   1    2.42    3.64
  -1  -7   1    2.23    4.24
  -1  -7   1   -4.20    3.63
   0  -7   1   18.89    4.20
   0   7  -1   23.63    3.62
   0   7  -1   10.85    4.17
   0   7  -1   21.87    3.81
   1  -7   1   56.17    7.34
   1  -7   1   53.66    7.87
  -1   7  -1   40.93    7.60
   1  -7   1   54.04    7.81
  -1   7  -1   45.45    7.70
  -1   7  -1   39.51    7.89
  -2   7  -1   41.20    9.18
  -2   7  -1   29.84    9.47
  -3   7  -1   82.30   16.05
  -3   7  -1   95.44   14.22
   4  -7   1   22.40    7.56
  -4   7  -1   18.75   13.35
  -4   7  -1   28.02   12.19
  -4  -7   2   -0.66    7.90
  -4  -7   2    9.15    9.59
  -4  -7   2   17.21    6.71
  -4  -7   2    4.66    8.05
  -3  -7   2    6.15    4.99
  -3  -7   2    6.38    6.83
  -3  -7   2   -3.31    5.50
  -3  -7   2    0.76    5.41
   2   7  -2   43.87    8.26
  -2  -7   2   35.80    7.14
  -2  -7   2   45.40    9.88
   1   7  -2  312.01   21.22
   1   7  -2  332.28   21.76
   1   7  -2  321.59   25.19
   1   7  -2  348.67   23.97
  -1  -7   2  318.98   25.20
  -1  -7   2  331.43   24.29
   0  -7   2   -3.12    3.05
   0   7  -2    2.46    4.42
   0   7  -2    0.66    2.88
   0  -7   2    2.41    4.61
   1  -7   2   30.50    8.06
  -1   7  -2   37.21    7.30
  -1   7  -2   45.15    7.69
  -1   7  -2   23.00    6.33
   1  -7   2   44.86    7.33
   2  -7   2  331.49   21.66
   2  -7   2  313.04   20.44
  -2   7  -2  308.96   26.64
  -2   7  -2  319.35   25.28
   3  -7   2   12.15    4.85
  -3   7  -2   10.10    8.76
  -3   7  -2    2.40    9.37
  -4   7  -2   75.18   18.34
   4  -7   2  105.38   12.20
  -4   7  -2  123.33   18.60
  -4  -7   3    0.70    9.72
  -4  -7   3    8.11    9.94
  -4  -7   3    2.15    6.39
  -3  -7   3  148.53   13.54
  -3  -7   3  109.45   16.15
  -3  -7   3  128.73   15.56
  -2  -7   3   25.82    6.74
  -2  -7   3    8.74    7.42
  -2  -7   3   23.21    6.18
   2   7  -3   16.81    6.68
  -1  -7   3   37.28    7.07
   1   7  -3   40.29    6.17
   1   7  -3   31.07    6.06
   1   7  -3   41.88    5.19
  -1  -7   3   49.72    6.02
  -1  -7   3   57.08    7.44
  -1  -7   3   46.56    8.11
   0  -7   3  331.37   23.80
   0   7  -3  334.51   22.82
   0   7  -3  314.64   23.42
   0  -7   3  327.21   23.52
   0   7  -3  337.26   25.61
   0  -7   3  338.11   23.50
  -1   7  -3   72.63   10.29
  -1   7  -3   63.92    9.66
   1  -7   3   74.73   10.36
  -1   7  -3   64.92    5.55
  -1   7  -3   48.91    8.34
   1  -7   3   66.89    8.38
   2  -7   3   -1.74    2.68
  -2   7  -3    2.64    7.08
  -2   7  -3   11.40    8.14
   2  -7   3   -2.22    3.86
   3  -7   3   18.33    4.88
  -3   7  -3   16.24    9.76
   3  -7   3   15.37    4.87
  -3   7  -3    5.76    9.16
  -4   7  -3   64.52   17.54
   4  -7   3   67.29    9.82
  -4   7  -3   80.32   16.47
  -4  -7   4   -1.14   10.84
  -4  -7   4    7.62    6.63
  -4  -7   4  -12.70    8.62
  -3  -7   4  117.22   18.73
  -3  -7   4  162.07   16.86
  -3  -7   4  118.08   13.45
  -2  -7   4   48.74   11.15
  -2  -7   4   65.57    9.72
  -2  -7   4   49.77    8.39
   2   7  -4   47.05    8.33
   1   7  -4   15.08    4.47
  -1  -7   4   22.21    6.94
  -1  -7   4   19.47    5.39
  -1  -7   4   14.30    5.97
   1   7  -4   13.59    4.62
   0   7  -4   12.34    5.30
   0  -7   4    8.39    6.75
   0  -7   4   14.39    5.62
   0  -7   4    8.75    4.06
   0   7  -4   19.85    6.74
   0   7  -4    5.54    3.83
   1  -7   4  113.19   10.51
   1  -7   4  101.69   10.83
  -1   7  -4  105.41    8.59
   1  -7   4  100.79   11.21
  -1   7  -4   91.09   12.86
   2  -7   4  273.76   20.78
   2  -7   4  257.70   19.96
  -2   7  -4  247.28   23.27
  -2   7  -4  254.85   23.86
  -2   7  -4  266.54   19.15
  -3   7  -4  131.53   19.56
  -3   7  -4   97.66   15.47
   3  -7   4   91.40    9.37
   3  -7   4   93.74   10.05
  -4   7  -4   16.15   14.04
  -4   7  -4   11.23   12.30
   4  -7   4   20.97    6.72
  -4  -7   5   -6.45    7.76
  -4  -7   5   -0.07    7.29
  -4  -7   5   15.99   11.48
  -3  -7   5   -1.28    8.27
  -3  -7   5   -0.66    5.98
  -3  -7   5   -5.03    6.45
   3   7  -5   12.45    8.12
  -2  -7   5   30.62    9.08
  -2  -7   5   15.60    6.95
   2   7  -5   31.69    7.57
  -1  -7   5   64.83    9.95
   1   7  -5   68.57    7.20
   1   7  -5   70.32    8.29
  -1  -7   5   61.65   11.48
   0  -7   5   11.04    5.78
   0   7  -5   13.26    6.75
   0  -7   5    2.51    4.02
   0   7  -5   16.16    6.58
   0  -7   5   11.88    6.02
   0   7  -5    8.81    3.90
   1  -7   5   19.08    6.26
   1  -7   5   15.84    6.32
   1  -7   5   13.15    5.79
  -1   7  -5   11.09    4.91
  -1   7  -5    8.58    8.36
  -2   7  -5   49.83    9.79
   2  -7   5   57.54    9.30
  -2   7  -5   87.89   13.33
   2  -7   5   57.74    8.47
  -2   7  -5   53.27   12.51
  -3   7  -5   18.05   10.67
  -3   7  -5   21.96   12.88
  -4  -7   6  116.78   17.94
  -4  -7   6  148.78   16.62
  -4  -7   6   96.40   19.67
  -3  -7   6   14.01    9.06
   3   7  -6   30.27    9.67
  -3  -7   6   27.16   12.64
   2   7  -6  108.12   11.61
  -2  -7   6  137.49   19.05
  -2  -7   6   86.78   13.57
  -1  -7   6   33.39    9.62
   1   7  -6   51.64    8.46
  -1  -7   6   38.19    9.53
   0  -7   6   21.98    4.63
   0  -7   6   28.80    7.70
   0  -7   6   16.38    7.19
   0   7  -6    8.23    8.41
   0   7  -6   13.28    4.77
   1  -7   6   -1.15    5.54
  -1   7  -6   -4.35    7.27
   1  -7   6   -3.95    5.50
   1  -7   6   -1.12    5.33
   2  -7   6   55.05    9.93
   2  -7   6   64.16   10.85
  -2   7  -6   56.79   12.32
  -2   7  -6   87.15   15.35
  -3   7  -6   31.08   13.33
  -3   7  -6    3.58   12.03
   3  -7   6   32.16    8.55
  -4  -7   7   72.36   17.73
   4   7  -7   82.01   15.89
  -4  -7   7   85.54   14.95
   3   7  -7  735.66   55.33
  -3  -7   7  785.22   63.40
  -3  -7   7  837.98   54.83
  -2  -7   7   -3.62    6.73
   2   7  -7    5.65    5.74
  -2  -7   7    5.80    9.65
   1   7  -7   11.22    7.18
  -1  -7   7   -0.94    6.61
  -1  -7   7    8.00    6.65
   0   7  -7   66.39   12.47
   0  -7   7   84.32   12.21
   0  -7   7   56.57   11.37
   1  -7   7    9.53    7.20
  -1   7  -7   -1.69    9.08
   1  -7   7   -4.79    6.47
   1  -7   7    6.20    6.22
  -2   7  -7   73.01   15.66
   2  -7   7  152.21   16.24
   2  -7   7  123.08   15.07
  -2   7  -7  142.02   19.33
   3  -7   7    2.21    7.87
  -3   7  -7   -4.39   11.69
   3  -7   7    7.79    8.29
  -3   7  -7   21.88   13.27
  -3  -7   8   93.67   16.60
   3   7  -8  124.62   14.73
  -3  -7   8  108.15   22.41
  -2  -7   8   14.14    9.39
  -2  -7   8   31.46   12.01
   2   7  -8   14.06    6.31
  -1  -7   8    3.87    8.05
  -1  -7   8   20.93   10.30
   1   7  -8   20.88    9.28
   0  -7   8   95.06   14.66
   0  -7   8   74.57   13.42
   0   7  -8   84.01   14.40
  -1   7  -8   25.52   10.27
   1  -7   8   12.79    9.25
   1  -7   8    9.77    7.94
   1  -7   8   22.75    9.92
   2  -7   8   33.03   10.59
  -2   7  -8   48.12   14.58
   2  -7   8   32.94   11.20
  -2   7  -8   19.04   11.55
  -2  -7   9   -0.86   11.01
   2   7  -9    7.78    8.59
  -2  -7   9    4.38    9.26
  -1  -7   9  382.25   38.48
   1   7  -9  492.23   35.36
  -1  -7   9  450.20   36.30
   0  -7   9   14.82   10.55
   0   7  -9   39.30   12.86
   0  -7   9   29.59   11.10
   1  -7   9    9.35    9.15
  -1   7  -9   18.81   12.76
   1  -7   9    9.21   10.41
   1  -7   9    5.43   10.78
  -1  -7  10   57.87   16.50
  -1  -7  10   77.10   16.47
   1   7 -10   86.71   17.29
   0  -7  10   32.38   12.42
   0   7 -10   29.29   14.46
   0  -7  10    1.26   10.93
   0   8  10   71.09   13.95
   0   8  10   60.09   16.07
   0   8  10   81.63   19.07
  -1   8  10   17.99   11.73
  -1   8  10   62.48   18.24
  -1   8  10   33.11   14.29
   1   8   9  226.01   24.38
   1   8   9  142.72   22.61
   0   8   9   -3.99    8.24
   0   8   9    3.12    8.72
   0   8   9   -2.07    9.78
  -1   8   9   14.00    9.17
  -1   8   9    0.03    8.98
  -1   8   9   11.17   10.28
  -2   8   9   12.43   10.85
  -2   8   9   41.01   13.39
   2   8   8  238.41   19.90
   2   8   8  205.13   22.79
   2   8   8  164.09   24.51
  -2  -8  -8  203.06   24.76
   1   8   8  133.34   18.17
   1   8   8  150.86   13.47
   1   8   8  100.62   18.67
   0   8   8   32.28    8.68
   0   8   8   24.20   10.39
   0   8   8   33.10   10.24
  -1   8   8    3.60    8.93
  -1   8   8    6.55    7.77
  -1   8   8    0.27    7.48
  -2   8   8   71.86   14.52
  -2   8   8   54.30   13.16
  -3   8   8  -12.12    7.93
  -3   8   8    8.66   10.66
   3   8   7   51.99   11.66
   3   8   7  102.19   15.61
  -3  -8  -7   64.97   16.66
   2   8   7   46.39   11.16
  -2  -8  -7   44.38   12.22
   2   8   7   74.81   13.48
   2   8   7   49.17   10.51
   1   8   7    3.92    7.82
   1   8   7   19.80    8.03
   1   8   7   24.34    6.56
   0   8   7    9.41    7.07
   0   8   7    7.67    7.74
   0   8   7   -0.16    6.20
   0   8   7    9.84    4.86
  -1   8   7   62.08   11.33
   1  -8  -7   58.70    8.51
  -1   8   7   87.10   13.55
  -1   8   7   72.28   14.59
  -2   8   7   -5.48    6.19
  -2   8   7    0.02    6.27
  -3   8   7   26.63   11.19
  -3   8   7    0.64    7.97
   3   8   6   69.48   14.26
   3   8   6   64.63   10.96
   3   8   6   57.46   11.51
  -3  -8  -6   68.91   15.67
   2   8   6   14.20    7.86
   2   8   6    4.56    6.32
  -2  -8  -6   13.15    9.34
   1   8   6   -1.41    5.41
   1   8   6   -3.96    4.95
   1   8   6    2.29    5.71
   0  -8  -6   44.66    7.43
   0   8   6   54.42    6.78
   0   8   6   45.01   10.51
   0   8   6   60.58    7.82
   0   8   6   58.37   10.43
   0  -8  -6   40.22    7.22
  -1   8   6   13.55    7.50
   1  -8  -6   44.11    6.58
  -1   8   6   27.99    7.52
  -1   8   6   27.22    8.59
  -1   8   6   31.93   10.60
  -2   8   6   -1.06    7.28
  -2   8   6   12.32    6.50
  -3   8   6   58.72   13.10
  -3   8   6   52.95   11.24
  -3   8   6   58.89   13.34
  -4   8   6   -4.68    8.11
  -4   8   6   -9.87   10.12
  -4   8   6    2.29    9.57
   3   8   5   -3.15    9.07
   3   8   5   -0.90    6.28
  -3  -8  -5   10.61   10.29
   3   8   5    4.28    6.42
   2   8   5  161.43   15.11
   2   8   5   86.07   12.54
  -2  -8  -5  100.35   15.13
   2   8   5  143.16   13.80
   1   8   5    3.31    5.69
   1   8   5    6.68    4.69
   1   8   5    3.65    4.10
   0  -8  -5   37.79    5.88
   0   8   5   27.07    5.61
   0   8   5   10.83    6.84
   0   8   5   27.04    8.33
   0   8   5   37.23    5.40
   0  -8  -5   47.93    6.65
  -1   8   5  421.04   30.06
  -1   8   5  419.59   35.44
  -1   8   5  417.01   29.26
  -1   8   5  403.19   31.43
  -2   8   5   96.22   12.96
  -2   8   5   94.79   13.63
  -2   8   5   90.04   12.44
  -3   8   5    6.96    9.64
  -3   8   5    5.99    7.25
  -3   8   5    4.54    5.48
  -3   8   5   10.62    7.58
  -4   8   5  201.62   19.04
  -4   8   5  240.46   19.94
  -4   8   5  132.07   23.35
  -4   8   5  170.99   24.67
  -4  -8  -4   28.67   15.36
   4   8   4   36.64   11.18
   3   8   4    1.85    5.83
   3   8   4    4.65    8.50
  -3  -8  -4   -6.35    8.90
   3   8   4   -1.92   10.17
   2   8   4   17.18    7.04
   2   8   4    6.59    4.63
  -2  -8  -4    9.23    6.11
   2   8   4    7.12    5.11
   1   8   4    0.23    3.84
   1   8   4   -2.22    4.01
   1   8   4    2.35    4.21
   0  -8  -4  111.97   11.20
   0   8   4  130.00   10.39
   0   8   4  138.06   15.27
   0   8   4  146.41   13.95
   0  -8  -4  131.29   11.09
  -1   8   4    8.73    5.36
  -1   8   4    6.86    4.79
  -1   8   4    2.92    5.72
  -1   8   4   15.66    6.79
   1  -8  -4    8.16    3.73
  -2   8   4   18.05    7.55
  -2   8   4   18.02    6.21
  -2   8   4   14.08    7.44
  -2   8   4   13.65    6.24
  -3   8   4  176.46   15.97
  -3   8   4  169.35   19.75
  -3   8   4  154.41   15.74
  -3   8   4  183.69   20.74
  -4   8   4  202.37   19.85
  -4   8   4  188.48   24.71
  -4   8   4  208.39   18.27
  -4   8   4  188.95   25.16
  -4  -8  -3  114.16   20.20
   3   8   3   38.20   11.89
  -3  -8  -3   37.38   11.90
   3   8   3   43.00    9.82
   2   8   3   42.61    9.29
   2   8   3   40.43    6.28
  -2  -8  -3   41.87    9.12
   2   8   3   28.38    6.71
   2   8   3   45.85    8.13
   1   8   3  288.67   21.40
   1   8   3  265.59   20.07
   1   8   3  288.63   21.79
   0  -8  -3   84.18    8.40
   0   8   3   75.72   10.40
   0   8   3   82.62    7.34
   0   8   3   95.56   10.11
  -1   8   3   -1.02    4.72
  -1   8   3    5.42    6.19
  -1   8   3    0.02    4.32
   1  -8  -3    1.70    4.79
  -1   8   3   16.54    5.27
  -1   8   3   -3.71    4.82
   1  -8  -3    2.45    3.59
  -1   8   3    8.33    5.25
   1  -8  -3    9.27    5.11
  -2   8   3   40.19    7.84
  -2   8   3   45.96    9.00
  -2   8   3   60.67   10.74
  -2   8   3   37.57    7.16
  -3   8   3  322.62   23.80
  -3   8   3  292.31   27.87
  -3   8   3  328.93   24.52
  -3   8   3  310.30   28.21
  -4   8   3   26.44    9.69
  -4   8   3   29.74   10.53
  -4   8   3   17.67   11.33
  -4  -8  -2    5.21   12.58
   4   8   2   16.37    9.63
  -4  -8  -2    8.17    9.92
  -3  -8  -2   40.73    8.50
  -3  -8  -2   34.08   10.89
   3   8   2   46.68    9.78
   2   8   2   19.87    5.88
  -2  -8  -2   20.61    4.94
  -2  -8  -2   22.72    7.02
   2   8   2   23.12    6.41
   2   8   2   16.43    6.86
   1   8   2  109.45   10.88
  -1  -8  -2  115.24   10.21
  -1  -8  -2   86.42    9.85
   1   8   2   87.74    9.56
   1   8   2  111.40   10.07
   0  -8  -2    2.74    3.50
   0  -8  -2   18.93    4.60
   0  -8  -2   14.64    3.85
   0   8   2   18.89    4.81
   0  -8  -2   27.29    5.87
   0  -8  -2   25.63    4.57
   0   8   2   12.14    4.86
  -1   8   2    0.45    4.34
   1  -8  -2    7.89    4.63
  -1   8   2   11.98    5.02
  -1   8   2    5.67    3.83
   1  -8  -2    6.13    3.57
   1  -8  -2    1.88    4.47
   1  -8  -2    8.93    4.22
  -1   8   2    3.15    4.53
   1  -8  -2    0.53    3.80
  -1   8   2    9.90    4.69
   1  -8  -2    6.36    3.90
  -1   8   2    5.64    4.52
  -2   8   2   11.10    6.45
  -2   8   2   11.75    6.10
   2  -8  -2    9.97    4.64
  -2   8   2   13.47    6.63
  -2   8   2   12.06    4.66
  -3   8   2   65.97   11.42
  -3   8   2   67.56   13.51
  -3   8   2   74.47   12.88
   3  -8  -2  102.13    9.04
  -4   8   2   24.25   12.89
  -4   8   2   22.23   10.25
  -4   8   2   27.83   10.76
  -4  -8  -1   41.58   12.11
  -4  -8  -1   19.12    9.28
  -4  -8  -1   24.75   13.45
   4   8   1   42.01   10.84
  -3  -8  -1    3.86    6.76
   3   8   1    8.86    6.42
  -3  -8  -1    4.54    5.00
  -3  -8  -1    0.80    6.37
  -2  -8  -1  338.43   24.21
   2   8   1  366.97   25.85
  -2  -8  -1  377.45   28.05
  -2  -8  -1  368.81   25.66
   2   8   1  333.47   27.56
   2   8   1  351.80   26.77
  -1  -8  -1   22.51    5.23
  -1  -8  -1   20.90    5.54
   1   8   1   14.21    5.21
  -1  -8  -1   16.67    4.48
  -1  -8  -1   14.99    4.19
  -1  -8  -1   22.36    6.08
   1   8   1   21.52    5.29
   0  -8  -1 1384.76   83.61
   0  -8  -1 1193.88   76.83
   0  -8  -1 1168.53   80.43
   0   8   1 1141.43   76.63
   0   8   1 1232.83   75.66
   0  -8  -1 1381.29   73.70
   0  -8  -1 1248.39   75.67
   1  -8  -1  592.64   36.37
   1  -8  -1  528.39   35.79
  -1   8   1  545.42   40.65
  -1   8   1  519.29   38.08
   1  -8  -1  546.23   36.84
  -1   8   1  496.50   34.89
   1  -8  -1  620.32   38.21
  -1   8   1  511.28   35.83
   1  -8  -1  625.34   40.47
   1  -8  -1  544.22   35.09
   2  -8  -1   10.33    5.66
  -2   8   1    5.95    5.90
  -2   8   1   11.50    5.52
  -2   8   1    2.83    5.95
   2  -8  -1   -3.10    3.26
  -3   8   1  178.02   18.84
  -3   8   1  155.58   19.49
  -4   8   1    1.00    7.86
  -4   8   1   15.50   11.76
  -4  -8   0   60.94    9.28
  -4  -8   0   57.78   14.45
  -4  -8   0   27.67   11.19
   4   8   0   58.32   11.83
  -4  -8   0   52.91   11.43
   3   8   0   -2.12    5.05
  -3  -8   0   10.68    6.35
  -2  -8   0   41.48    8.58
   2   8   0   31.37    7.68
   2   8   0   49.94    9.04
   2   8   0   54.89    9.31
   2   8   0   60.74    9.16
   1   8   0  366.80   24.93
  -1  -8   0  342.49   25.89
  -1  -8   0  368.92   26.60
   1   8   0  373.56   24.32
  -1  -8   0  348.03   23.80
  -1  -8   0  342.82   24.91
   1   8   0  354.70   25.99
   0  -8   0   10.42    3.81
   0  -8   0   12.10    4.86
   0   8   0   13.97    3.16
   0  -8   0   15.75    3.20
   0   8   0    3.15    4.12
  -1   8   0  337.03   27.12
   1  -8   0  381.59   27.27
   1  -8   0  412.06   27.39
  -1   8   0  381.19   27.74
   1  -8   0  374.09   25.64
  -1   8   0  365.64   25.94
   1  -8   0  378.19   26.67
   1  -8   0  357.68   27.31
  -2   8   0   75.63   12.32
  -2   8   0   51.40    9.74
   2  -8   0   48.27    5.84
  -3   8   0    0.36    7.84
  -4   8   0   57.83   16.21
  -4   8   0   67.80   14.37
  -4  -8   1  -12.15    8.34
  -4  -8   1   -0.17    6.15
  -4  -8   1    3.29    9.27
  -4  -8   1   -1.19    7.24
  -3  -8   1  121.25   16.06
  -3  -8   1  187.64   17.17
   2   8  -1   14.52    6.52
   2   8  -1   -0.38    6.12
  -2  -8   1   -1.54    4.32
  -2  -8   1    5.89    6.65
  -1  -8   1  499.34   31.21
  -1  -8   1  548.74   36.48
   1   8  -1  516.03   36.14
   1   8  -1  477.11   35.74
  -1  -8   1  497.09   36.46
  -1  -8   1  528.93   32.74
   1   8  -1  516.78   32.34
   0  -8   1 1074.54   73.31
   0   8  -1 1115.78   72.02
   0   8  -1 1077.83   67.50
   0   8  -1 1067.56   66.09
   0   8  -1 1160.76   70.17
   1  -8   1   17.58    6.11
  -1   8  -1    9.79    6.25
   1  -8   1   11.58    5.04
  -1   8  -1   13.42    5.46
  -1   8  -1   22.98    6.34
   1  -8   1   22.74    5.14
  -2   8  -1  407.51   28.20
  -2   8  -1  331.05   29.87
  -3   8  -1   -2.61    8.26
  -3   8  -1    8.55   10.31
   4  -8   1   43.79    8.96
  -4   8  -1   18.00   13.97
  -4   8  -1   14.60   11.64
  -4  -8   2   15.01    8.39
  -4  -8   2   17.90    7.46
  -4  -8   2    4.80    8.67
  -4  -8   2   -0.93    8.83
  -3  -8   2   81.45   10.25
  -3  -8   2   75.65   11.58
  -3  -8   2   75.61   12.53
  -2  -8   2   11.61    4.19
  -2  -8   2    6.99    7.14
  -2  -8   2    5.29    5.37
   2   8  -2   19.21    6.84
   1   8  -2    1.07    3.93
  -1  -8   2    4.56    4.48
   1   8  -2    7.16    3.81
   1   8  -2    3.97    4.88
  -1  -8   2    4.06    4.29
   1   8  -2    3.99    4.14
  -1  -8   2    6.68    5.10
   0   8  -2   17.38    3.81
   0  -8   2   24.26    4.35
   0  -8   2    8.49    5.57
   0   8  -2   16.83    5.54
  -1   8  -2  101.20   11.79
  -1   8  -2   96.71   11.65
   1  -8   2  101.63   11.01
  -1   8  -2  131.21   12.46
   2  -8   2   25.01    4.91
  -2   8  -2   16.40    7.91
   2  -8   2   14.10    3.00
  -2   8  -2    3.88    6.73
   3  -8   2   48.97    6.76
  -3   8  -2   38.99   10.74
  -3   8  -2   14.68   10.35
  -4   8  -2   12.10   11.46
   4  -8   2   11.93    6.55
  -4   8  -2   16.58   13.50
  -4  -8   3   17.92    7.12
  -4  -8   3   21.61   10.78
  -4  -8   3   18.36   10.15
  -3  -8   3  328.68   25.86
  -3  -8   3  329.04   24.84
  -2  -8   3   42.10    8.34
  -2  -8   3   58.71   10.71
   2   8  -3   46.29    8.40
  -2  -8   3   41.17    7.71
  -1  -8   3    8.73    5.46
   1   8  -3    5.42    4.40
   1   8  -3    3.86    4.06
  -1  -8   3   10.78    4.67
   1   8  -3    4.81    3.69
  -1  -8   3   13.08    4.83
  -1  -8   3   -0.32    4.86
   0   8  -3   75.17    8.87
   0  -8   3   82.71    8.24
   0   8  -3   99.71   10.10
   0  -8   3   86.24    9.56
   0  -8   3   84.06   10.19
   0   8  -3   76.58    7.91
  -1   8  -3  284.77   22.03
  -1   8  -3  277.12   22.17
   1  -8   3  259.96   20.12
  -1   8  -3  278.45   21.63
   2  -8   3   31.96    6.28
  -2   8  -3   38.95    9.90
  -2   8  -3   25.24    8.41
   2  -8   3   31.67    4.02
  -3   8  -3   25.06   11.39
   3  -8   3   33.95    5.60
   3  -8   3   31.63    5.91
  -3   8  -3   41.22   11.26
  -4   8  -3   95.35   16.99
  -4   8  -3   69.19   18.68
   4  -8   3   47.66    8.51
  -4  -8   4  149.25   15.83
  -4  -8   4  147.99   21.59
  -4  -8   4  155.34   19.57
  -3  -8   4  139.71   16.51
  -3  -8   4  135.49   21.30
   3   8  -4  156.04   17.30
  -3  -8   4  140.91   14.99
  -2  -8   4    2.81    6.03
  -2  -8   4    7.89    7.77
   2   8  -4   17.88    5.94
  -1  -8   4    4.18    5.57
  -1  -8   4    9.81    5.37
  -1  -8   4    5.28    4.63
   1   8  -4   14.47    4.73
  -1  -8   4   -2.10    5.11
   1   8  -4   11.04    4.89
   0  -8   4  131.66   13.33
   0   8  -4  112.30   12.69
   0  -8   4  139.36   11.10
   0   8  -4  129.89   13.39
   0   8  -4  130.43   11.12
   1  -8   4    4.42    3.80
  -1   8  -4    1.11    5.42
  -1   8  -4   -2.02    2.61
   1  -8   4    0.29    4.30
  -1   8  -4    2.35    5.91
   2  -8   4    6.10    5.20
  -2   8  -4   -7.04    7.06
  -2   8  -4   -7.82    6.77
   2  -8   4    5.59    4.07
   3  -8   4    4.76    5.37
  -3   8  -4    0.73    9.43
  -3   8  -4    3.45    9.49
   3  -8   4    1.85    4.22
  -4   8  -4   10.26   14.01
  -4   8  -4    3.96   13.57
   4  -8   4   13.44    6.08
  -4  -8   5  178.81   20.82
  -4  -8   5  158.07   23.67
  -4  -8   5  168.20   17.87
   3   8  -5    9.46    8.41
  -3  -8   5    8.01    7.53
  -3  -8   5   11.44    7.14
  -3  -8   5   16.98   10.38
  -2  -8   5   85.11   11.81
  -2  -8   5   91.66   15.20
   2   8  -5   83.68   10.43
   1   8  -5  415.67   29.02
  -1  -8   5  387.74   29.98
   1   8  -5  417.03   28.26
  -1  -8   5  416.32   33.04
   0   8  -5   37.01    9.05
   0   8  -5   27.78    5.55
   0  -8   5   44.16    8.30
   0   8  -5   25.79    7.92
   0  -8   5   34.36    7.96
   0  -8   5   28.11    5.36
  -1   8  -5    5.87    7.71
  -1   8  -5    4.72    4.46
   1  -8   5    9.24    6.06
   1  -8   5    3.18    4.57
   2  -8   5  104.19   11.98
  -2   8  -5  101.80   11.67
  -2   8  -5   85.32   15.12
  -2   8  -5  125.04   16.73
   2  -8   5  112.14   11.66
   3  -8   5   -7.53    6.44
  -3   8  -5  -14.28    9.83
   3  -8   5   -5.72    5.56
  -3   8  -5    8.58   10.03
  -4  -8   6   -3.62    9.09
  -4  -8   6   10.84   11.93
  -4  -8   6  -12.80    8.45
   4   8  -6   12.31   10.74
  -3  -8   6   30.09   10.28
  -3  -8   6   47.32   14.65
   3   8  -6   62.94   11.29
  -2  -8   6   -2.72    6.25
   2   8  -6    2.11    5.61
  -2  -8   6    3.03    8.15
  -1  -8   6   12.88    7.02
  -1  -8   6   49.54   10.51
   1   8  -6   26.67    7.00
   0  -8   6   70.42   11.04
   0  -8   6   64.88    6.95
   0  -8   6   47.72    9.80
   0   8  -6   34.99    6.51
   0   8  -6   45.53   10.56
  -1   8  -6    4.72    8.02
   1  -8   6    8.07    5.54
   1  -8   6   -3.46    5.94
   2  -8   6   17.91    8.02
  -2   8  -6   14.80   10.04
  -2   8  -6   15.68   11.48
   2  -8   6   11.00    6.41
  -3   8  -6   90.05   17.78
  -3   8  -6   48.80   16.42
   3  -8   6   71.26   11.12
   3   8  -7    8.06    8.27
  -3  -8   7   -2.42   10.93
  -3  -8   7   -0.76    8.28
  -2  -8   7    3.95    8.15
  -2  -8   7   -6.29    6.61
   2   8  -7    1.81    5.27
  -1  -8   7   48.74   10.16
  -1  -8   7   42.69   11.24
   1   8  -7   59.67   10.05
   0  -8   7    9.23    6.70
   0  -8   7    2.40    7.04
   0   8  -7   16.05    8.94
   1  -8   7   33.21    9.44
  -1   8  -7   21.97   11.62
   1  -8   7    9.85    7.66
  -2   8  -7   61.57   14.54
   2  -8   7   40.10    9.64
   2  -8   7   58.01   11.41
  -2   8  -7   20.28   11.15
   3  -8   7   81.85   12.99
  -3   8  -7   83.74   18.17
  -3   8  -7   34.77   15.00
  -3  -8   8   -0.81   10.35
  -3  -8   8    3.91    9.22
   3   8  -8   -2.73    8.19
   2   8  -8   50.85    8.47
  -2  -8   8   89.76   14.75
  -2  -8   8   42.29   14.75
   1   8  -8    3.32    8.08
  -1  -8   8  -11.08    6.94
  -1  -8   8   -9.28    6.70
   0  -8   8   21.82   10.17
   0   8  -8   36.74   11.73
   0  -8   8   29.29    9.72
   1  -8   8  189.13   20.99
  -1   8  -8  204.16   22.78
   1  -8   8  158.33   19.41
   1  -8   8  149.91   20.13
  -2   8  -8  125.48   20.77
  -2   8  -8  192.02   24.05
   2  -8   8  216.82   20.61
   2  -8   8  145.98   19.05
   2   8  -9   24.54    9.54
  -2  -8   9   18.20   10.16
  -2  -8   9   -6.63   10.25
  -1  -8   9   -0.52    8.19
  -1  -8   9   25.79   12.30
   1   8  -9    1.17   10.11
   0  -8   9   10.31    8.82
   0   8  -9    4.92   11.06
   0  -8   9    9.26   10.18
  -1   8  -9  228.56   25.54
   1  -8   9  141.60   20.46
   1  -8   9  172.45   22.75
   1  -8   9  227.48   23.23
  -1  -8  10   29.03   13.79
  -1  -8  10   37.47   13.41
   1   8 -10   31.50   13.64
   0  -8  10   91.11   16.98
   0  -8  10   75.14   16.89
   0   8 -10   50.20   16.65
   1   9   9  682.14   49.72
   1   9   9  566.15   52.68
   0   9   9   21.93   10.64
   0   9   9    4.13    9.07
   0   9   9   -4.81    8.23
  -1   9   9   18.40   12.17
  -1   9   9    5.14    9.53
  -1   9   9   16.68   10.75
  -2   9   9   -2.33   11.59
  -2   9   9    8.53    9.03
  -2   9   9   15.44   11.21
   2   9   8   21.76   10.61
  -2  -9  -8   42.87   13.35
   2   9   8   34.75   10.63
   2   9   8   32.77   11.65
   1   9   8   82.46   14.73
   1   9   8   94.69   11.14
   1   9   8   73.72   15.19
   0   9   8   26.94   10.80
   0   9   8   37.49    9.49
   0   9   8   38.19   11.27
  -1   9   8    7.77    9.59
  -1   9   8   14.93    9.56
  -1   9   8    8.82    8.66
   1  -9  -8    6.02    6.11
  -2   9   8  337.08   30.14
  -2   9   8  323.39   31.13
  -2   9   8  341.46   38.29
  -3   9   8    1.34    8.89
  -3   9   8   16.41   11.66
   2   9   7   22.40    8.55
   2   9   7   47.75    9.78
   2   9   7   11.91    9.48
  -2  -9  -7   15.80   10.24
   1   9   7  -10.00    6.32
   1   9   7   -4.94    6.63
   1   9   7   -0.61    5.42
   0   9   7   31.22    9.21
   0   9   7   25.68    7.62
   0   9   7   30.51    6.29
   0   9   7   29.41   10.14
  -1   9   7  163.49   15.53
   1  -9  -7  141.50   14.06
  -1   9   7  188.96   17.80
  -1   9   7  184.74   19.70
  -1   9   7  157.85   22.15
  -2   9   7   -7.71    6.72
  -2   9   7   13.66   10.29
  -2   9   7   -0.03    6.67
  -3   9   7   29.62   12.04
  -3   9   7   26.86    9.92
   3   9   6   15.64    8.94
   3   9   6   11.84    7.93
   3   9   6   22.67   11.21
  -3  -9  -6   23.52   12.11
   2   9   6   69.80   10.98
   2   9   6   58.21   11.02
  -2  -9  -6   40.58   11.17
   1   9   6   52.19    8.18
   1   9   6   57.86   10.99
   1   9   6   39.71    9.79
   0   9   6   70.01   12.32
   0  -9  -6   69.60    9.02
   0   9   6   71.32    8.16
   0   9   6   75.90   12.13
   0   9   6   61.76    8.30
   0  -9  -6   63.20    8.68
   1  -9  -6   33.67    6.48
  -1   9   6   26.57    8.84
  -1   9   6   28.60    7.77
  -1   9   6   31.88    9.18
  -1   9   6   44.79    9.59
  -2   9   6   52.19   14.09
  -2   9   6   60.31   11.67
  -2   9   6   65.97   12.88
  -3   9   6    9.87    7.98
  -3   9   6   -2.68    8.02
  -3   9   6    7.32    8.72
  -4   9   6    7.70   10.30
  -4   9   6   10.46    9.83
  -4   9   6    0.79   10.22
   3   9   5   15.39    7.65
   3   9   5   15.48    7.86
   3   9   5   16.96    9.65
  -3  -9  -5    0.47   10.79
   2   9   5  263.09   21.91
   2   9   5  254.20   21.68
   2   9   5  243.28   20.60
  -2  -9  -5  269.62   24.13
   1   9   5   61.02    7.94
   1   9   5   32.80    8.11
   1   9   5   24.42    8.32
   0  -9  -5  131.60   12.21
   0  -9  -5  121.16   11.88
   0   9   5  146.44   17.20
   0   9   5  157.99   15.53
   0   9   5  129.29   11.22
   0   9   5  146.03   11.65
  -1   9   5  115.44   12.54
  -1   9   5  106.07   13.59
  -1   9   5   85.48   14.44
  -1   9   5  140.19   13.06
  -2   9   5  208.58   23.56
  -2   9   5  168.97   18.92
  -2   9   5  197.95   19.27
  -2   9   5  198.27   18.68
  -3   9   5    2.05    8.02
  -3   9   5    4.12    8.28
  -3   9   5   17.28    7.47
  -3   9   5    3.96    7.44
  -4   9   5    5.60   11.66
  -4   9   5   30.51    8.57
  -4   9   5   28.58   11.34
  -4   9   5   24.95   13.34
   4   9   4   99.47   15.33
   4   9   4  130.09   20.09
  -4  -9  -4   97.06   21.07
   3   9   4   -2.30    8.83
   3   9   4   -5.00    5.94
  -3  -9  -4    0.58    9.46
   3   9   4    2.67    9.77
   2   9   4  123.05   13.40
   2   9   4  100.28   11.72
   2   9   4   64.25   10.36
  -2  -9  -4  119.37   14.43
   1   9   4    4.66    5.00
   1   9   4    1.14    4.01
   1   9   4   -3.00    4.01
   0   9   4   10.35    5.52
   0   9   4   29.11    5.28
   0  -9  -4   37.48    6.20
   0  -9  -4   30.20    5.58
   0   9   4    9.33    6.05
   0   9   4   35.92    5.15
  -1   9   4    0.84    5.24
   1  -9  -4   13.41    4.38
  -1   9   4   15.19    5.82
   1  -9  -4   18.30    6.37
  -1   9   4   31.56    6.93
  -1   9   4    5.55    5.77
  -2   9   4    3.58    6.29
  -2   9   4   13.47    6.57
  -2   9   4    0.41    5.17
  -2   9   4   10.18    6.22
  -3   9   4  188.19   21.68
  -3   9   4  168.58   16.77
  -3   9   4  220.78   17.89
  -3   9   4  186.67   21.22
  -4   9   4   53.82   15.09
  -4   9   4   29.91    8.40
  -4   9   4   45.89   11.36
  -4   9   4   40.85   11.97
  -4  -9  -3   22.90   13.46
   4   9   3    6.76    8.81
   3   9   3  122.10   15.81
   3   9   3   83.99   13.42
  -3  -9  -3  136.26   18.50
   3   9   3  122.59   16.09
   2   9   3   11.59    5.49
  -2  -9  -3    8.13    6.70
   2   9   3    7.45    6.16
   1   9   3  215.67   17.95
   1   9   3  215.71   17.38
   1   9   3  218.57   16.78
   0   9   3  393.44   33.33
   0  -9  -3  445.04   30.70
   0   9   3  452.96   31.32
   0  -9  -3  442.94   27.34
   1  -9  -3   22.05    6.21
  -1   9   3   21.46    5.85
  -1   9   3    9.29    5.33
  -1   9   3   23.75    6.52
  -1   9   3   15.46    5.56
  -1   9   3   22.99    6.84
  -1   9   3   23.99    6.51
  -2   9   3    9.10    4.77
  -2   9   3   -2.66    5.96
  -2   9   3    1.84    6.20
  -2   9   3    4.09    6.11
  -3   9   3    2.08    6.28
  -3   9   3    4.72    6.60
  -3   9   3   -2.69    4.38
  -3   9   3   -2.17    7.46
  -4   9   3  146.58   15.99
  -4   9   3  111.47   17.70
  -4   9   3  120.40   20.03
  -4  -9  -2  153.80   23.33
   4   9   2  142.58   17.98
  -4  -9  -2  175.08   18.45
  -3  -9  -2   93.65   15.40
   3   9   2  109.79   13.85
   3   9   2   97.79   14.67
  -3  -9  -2   86.68   11.67
   2   9   2   66.31    8.12
  -2  -9  -2   71.72    7.63
  -2  -9  -2   67.13   10.80
   2   9   2   61.63   10.38
   2   9   2   84.28   10.17
  -1  -9  -2  109.56   10.29
   1   9   2  104.39   10.78
   1   9   2   99.23   10.24
   0  -9  -2  457.85   32.54
   0   9   2  418.82   34.70
   0   9   2  477.48   32.77
   0  -9  -2  484.62   31.42
   0  -9  -2  489.35   29.28
   0  -9  -2  464.50   29.88
   1  -9  -2  164.13   14.26
  -1   9   2  158.98   14.44
  -1   9   2  158.54   13.51
  -1   9   2  152.69   14.46
   1  -9  -2  153.55   12.79
  -1   9   2  143.11   13.52
   1  -9  -2  144.43   13.43
  -1   9   2  168.11   13.69
   1  -9  -2  138.73   12.95
   1  -9  -2  153.47   13.68
  -1   9   2  153.82   13.34
  -2   9   2   16.64    6.82
  -2   9   2   27.09    7.92
  -2   9   2   25.25    6.00
   2  -9  -2   22.64    5.41
  -2   9   2   16.56    6.61
  -3   9   2  130.68   17.63
  -3   9   2  144.55   15.22
  -3   9   2  111.62   16.39
  -4   9   2   36.25   10.84
  -4   9   2   19.06    9.52
  -4   9   2    3.40    8.93
   4   9   1   49.28   12.30
  -4  -9  -1   69.87   15.85
  -4  -9  -1   37.90   10.72
  -3  -9  -1   -3.55    6.67
  -3  -9  -1   -2.80    5.85
   3   9   1   -0.06    5.86
   2   9   1  545.01   36.84
   2   9   1  480.15   37.46
  -2  -9  -1  489.23   33.16
  -2  -9  -1  496.67   37.45
   2   9   1  536.80   35.22
  -1  -9  -1   36.81    5.52
  -1  -9  -1   55.21    6.24
   1   9   1   36.14    6.49
  -1  -9  -1   36.63    6.36
   1   9   1   48.35    7.00
  -1  -9  -1   45.88    6.90
   0   9   1 1008.26   62.50
   0  -9  -1  999.68   62.56
   0   9   1  950.21   63.65
   0  -9  -1 1011.95   64.05
   0  -9  -1 1094.31   60.73
   0  -9  -1 1145.51   69.22
   0  -9  -1  965.75   66.84
   1  -9  -1  206.34   16.28
   1  -9  -1  218.54   15.60
   1  -9  -1  209.45   16.38
   1  -9  -1  196.86   15.71
  -1   9   1  182.19   15.83
  -1   9   1  190.74   16.61
  -1   9   1  182.55   15.12
  -1   9   1  208.00   16.81
   2  -9  -1  199.30   17.97
  -2   9   1  215.09   18.77
   2  -9  -1  183.39   15.15
  -2   9   1  210.60   17.98
  -2   9   1  189.61   16.84
  -3   9   1   25.94    8.94
  -3   9   1   26.64    9.83
  -3   9   1   26.43    9.35
   3  -9  -1   26.59    5.42
  -4   9   1    2.26    9.44
  -4   9   1   16.77   10.84
  -4   9   1   -3.02    8.40
  -4  -9   0    3.57    8.96
   4   9   0    3.39    7.63
  -4  -9   0   17.08   11.43
   3   9   0   60.41   10.84
  -3  -9   0   45.07    9.07
   2   9   0   95.52   11.33
   2   9   0   97.26   11.71
   2   9   0   95.48   11.56
   2   9   0   81.62   11.50
  -2  -9   0   87.43   12.04
  -1  -9   0  266.26   19.18
   1   9   0  265.69   20.36
   1   9   0  282.59   19.05
   1   9   0  246.63   18.88
  -1  -9   0  257.67   20.09
   0   9   0   -7.33    1.85
   0  -9   0   -1.56    2.35
   0   9   0   -0.68    2.72
   0  -9   0   -1.54    3.26
   0   9   0    2.65    4.43
   0  -9   0   -1.39    4.66
   1  -9   0  285.03   21.00
  -1   9   0  246.78   19.99
  -1   9   0  275.49   20.78
  -1   9   0  228.78   20.81
   1  -9   0  301.99   20.37
   1  -9   0  271.26   20.84
   2  -9   0  115.97   11.61
   2  -9   0  102.10    9.74
  -3   9   0   88.88   13.43
   3  -9   0   63.56    6.51
  -4   9   0    9.80   11.20
  -4   9   0   18.58   12.06
  -4  -9   1   -4.06    8.77
  -4  -9   1    4.61    7.10
  -4  -9   1   -4.32    8.09
   4   9  -1    6.97    7.40
  -4  -9   1    7.46   10.39
  -3  -9   1   28.40    9.11
  -3  -9   1   19.68    7.31
  -2  -9   1  183.71   14.39
  -2  -9   1  171.52   14.08
  -2  -9   1  190.76   18.75
   2   9  -1  170.22   16.82
   2   9  -1  166.32   16.58
  -1  -9   1  192.42   15.51
   1   9  -1  188.07   15.04
  -1  -9   1  164.99   12.26
   1   9  -1  182.64   13.49
  -1  -9   1  190.28   14.29
   0  -9   1  913.37   56.63
   0   9  -1  887.92   54.53
   0   9  -1  980.57   58.20
   0  -9   1  874.98   60.64
   0   9  -1  898.66   59.31
   0   9  -1  850.81   56.06
  -1   9  -1   42.29    8.49
   1  -9   1   62.15    7.34
  -1   9  -1   23.37    7.41
  -1   9  -1   34.54    7.23
  -2   9  -1  546.55   37.86
  -2   9  -1  516.30   40.54
  -3   9  -1   -1.49    9.12
  -3   9  -1   -1.19    7.88
  -4   9  -1   52.05   17.68
  -4   9  -1   71.57   16.32
   4  -9   1   65.98   10.31
  -4  -9   2   19.20    8.67
  -4  -9   2   11.65    8.75
  -4  -9   2   23.57    7.98
  -4  -9   2   34.08   11.53
  -3  -9   2   87.38   13.11
  -3  -9   2  121.18   10.68
   3   9  -2  140.84   15.82
  -3  -9   2  104.75   15.16
  -2  -9   2   12.47    5.22
  -2  -9   2   17.15    7.99
   2   9  -2   23.07    6.83
  -2  -9   2   14.24    4.95
  -1  -9   2  137.60   11.99
   1   9  -2  162.90   12.86
  -1  -9   2  153.46   13.07
   1   9  -2  126.77   11.25
  -1  -9   2  141.73   14.20
   1   9  -2  140.50   11.51
   0  -9   2  447.36   31.02
   0   9  -2  432.07   29.46
   0   9  -2  459.43   29.89
   0  -9   2  421.20   30.44
  -1   9  -2   88.30   10.98
  -1   9  -2   87.87   11.34
  -1   9  -2   96.23   11.06
  -2   9  -2   52.20   10.89
  -2   9  -2   61.66   11.75
   2  -9   2   67.99    7.70
  -3   9  -2  106.36   15.86
   3  -9   2  103.77    9.37
  -3   9  -2  109.27   18.59
   3  -9   2  110.96   10.03
   4  -9   2  154.76   14.55
  -4   9  -2  145.50   24.76
  -4   9  -2  157.51   21.63
  -4  -9   3   82.21   11.35
  -4  -9   3   39.43   11.77
  -4  -9   3   93.04   16.19
  -3  -9   3   -2.26    5.96
   3   9  -3   14.81    7.80
  -3  -9   3   -6.38    7.90
  -3  -9   3   -0.85    6.11
  -2  -9   3   12.48    6.16
  -2  -9   3    2.84    5.13
  -2  -9   3    5.31    6.87
   2   9  -3    2.57    5.95
  -1  -9   3   29.51    7.03
  -1  -9   3   20.63    6.23
  -1  -9   3   20.48    6.62
   1   9  -3   25.72    5.18
   1   9  -3   19.82    4.75
   1   9  -3    7.09    4.55
  -1  -9   3   22.02    5.93
   0   9  -3  443.99   30.54
   0  -9   3  484.07   31.74
   0  -9   3  425.11   30.94
   0  -9   3  474.03   31.49
   0   9  -3  415.21   30.81
  -1   9  -3  185.39   17.02
  -1   9  -3  179.58   16.65
  -1   9  -3  215.12   17.77
   1  -9   3  204.28   15.69
  -2   9  -3   11.13    7.41
   2  -9   3    0.15    4.34
  -2   9  -3   -7.96    6.78
  -3   9  -3  109.06   16.75
   3  -9   3  126.50   10.13
   3  -9   3  114.10   10.89
  -3   9  -3  141.66   20.65
  -4   9  -3    6.63   11.68
  -4   9  -3    6.81   12.18
   4  -9   3    5.17    5.36
  -4  -9   4   36.67   12.72
   4   9  -4   49.84   13.43
  -4  -9   4   52.89   10.38
  -4  -9   4   65.40   13.67
  -3  -9   4  163.64   17.29
  -3  -9   4  185.33   23.81
  -3  -9   4  152.55   16.35
   3   9  -4  167.10   18.52
  -2  -9   4   -5.25    5.00
  -2  -9   4    5.47    6.04
   2   9  -4   -2.89    5.38
  -1  -9   4   -1.90    5.35
   1   9  -4   16.41    4.72
  -1  -9   4   24.63    6.38
  -1  -9   4   12.22    5.81
  -1  -9   4   19.61    6.66
   0   9  -4   36.36    7.68
   0   9  -4   24.46    6.91
   0  -9   4   23.98    5.03
   0   9  -4   13.72    4.66
   0  -9   4   21.22    6.41
  -1   9  -4    4.79    5.41
  -1   9  -4   -0.65    5.63
   1  -9   4    2.98    5.16
  -1   9  -4    3.73    7.15
  -1   9  -4    5.58    3.09
  -2   9  -4  120.89   16.37
  -2   9  -4  118.84   16.94
   2  -9   4  131.89   12.50
   3  -9   4    4.14    4.22
  -3   9  -4    6.18   10.00
  -3   9  -4    3.32    9.98
   3  -9   4   10.83    6.23
  -4   9  -4  107.29   18.73
  -4   9  -4  101.57   21.34
   4  -9   4   94.25   10.54
  -4  -9   5   32.24   10.51
   4   9  -5   33.43   11.62
  -4  -9   5   35.57   10.40
  -4  -9   5    0.36   10.21
  -3  -9   5    8.25    9.07
  -3  -9   5    0.45    7.16
   3   9  -5   10.42    8.49
  -3  -9   5    7.00    6.98
  -2  -9   5  218.76   19.03
  -2  -9   5  138.17   20.37
   2   9  -5  198.19   16.49
   1   9  -5  107.85   10.94
  -1  -9   5  131.70   14.21
   1   9  -5  113.04   10.06
  -1  -9   5  116.10   11.83
  -1  -9   5   74.44   12.94
  -1  -9   5  112.33   12.17
   0  -9   5  131.86   11.71
   0  -9   5  129.72   14.78
   0  -9   5  166.11   14.95
   0   9  -5  122.22   11.92
   0   9  -5  124.14   14.44
   0   9  -5  129.38   14.16
   1  -9   5   24.89    7.32
  -1   9  -5   37.50    5.48
  -1   9  -5   15.45    8.41
  -2   9  -5  206.85   24.21
   2  -9   5  243.57   20.17
   2  -9   5  290.81   20.78
  -2   9  -5  299.83   25.50
  -2   9  -5  218.75   18.61
   3  -9   5   18.28    6.18
   3  -9   5    6.24    7.20
  -3   9  -5    9.12   10.82
  -3   9  -5   -0.24   10.68
  -4  -9   6    7.68   10.84
  -4  -9   6   -4.88    9.09
  -4  -9   6   -0.60    9.10
   4   9  -6    2.46   10.59
  -3  -9   6   15.20    8.80
  -3  -9   6   -3.52    9.39
   3   9  -6   12.46    8.93
  -2  -9   6   66.47   13.62
   2   9  -6   48.57    8.33
  -2  -9   6   58.30   11.17
  -1  -9   6   26.54    9.46
  -1  -9   6   37.32    9.26
   1   9  -6   27.69    7.61
   0  -9   6   65.74    7.62
   0  -9   6   52.96   10.03
   0   9  -6   55.79   11.09
   0   9  -6   50.21    7.85
   0  -9   6  111.17   13.40
  -1   9  -6   37.93    7.45
   1  -9   6   32.46    8.06
   1  -9   6   47.43    9.79
  -1   9  -6   44.81   11.61
   2  -9   6   63.91   10.96
  -2   9  -6   33.63   10.60
  -2   9  -6   42.62   12.18
   2  -9   6   51.21    9.11
  -2   9  -6   44.72   13.27
   3  -9   6   17.01    9.09
  -3   9  -6    5.22   11.63
  -3   9  -6   17.27   12.82
   3  -9   6   23.24    7.51
   3   9  -7   28.07    9.27
  -3  -9   7    9.27    8.08
  -3  -9   7   40.08   14.16
  -2  -9   7    2.21    7.25
  -2  -9   7    0.91    9.71
   2   9  -7    5.68    5.75
   1   9  -7  129.84   14.63
  -1  -9   7  153.78   19.19
  -1  -9   7  150.02   17.33
   1   9  -7  134.76   11.65
   0  -9   7   28.13    5.60
   0  -9   7   11.97    7.70
   0   9  -7   17.80    6.21
   0  -9   7   29.86    9.30
   0   9  -7   37.15   10.15
   1  -9   7  -12.93    6.46
  -1   9  -7    2.92    8.47
   1  -9   7   -7.07    6.32
   2  -9   7    7.56    8.92
   2  -9   7   19.83    8.34
  -2   9  -7   42.92   12.72
  -2   9  -7   26.81   11.64
  -3   9  -7   -4.57   12.33
  -3  -9   8    5.04    9.20
   3   9  -8   10.77    8.76
  -3  -9   8    7.92   13.43
   2   9  -8  253.12   19.91
  -2  -9   8  214.40   28.86
   2   9  -8  261.21   19.85
  -2  -9   8  267.71   25.69
  -1  -9   8    0.94    7.92
  -1  -9   8   -1.12    8.45
   1   9  -8   13.64    8.65
   0  -9   8   59.32   11.78
   0   9  -8   31.54   11.38
   0  -9   8   32.11   10.76
   1  -9   8   81.33   14.11
   1  -9   8  120.19   16.51
  -1   9  -8   63.42   15.39
   2  -9   8   36.50   11.78
   2  -9   8   17.20    9.77
  -2   9  -8   29.32   15.13
  -2   9  -8   25.04   12.89
  -2  -9   9    3.58    9.11
   2   9  -9    1.20    8.81
  -2  -9   9   -0.83   10.89
  -1  -9   9   11.82    9.34
   1   9  -9    6.23   10.43
  -1  -9   9   16.54   10.77
   0  -9   9   15.76    9.94
   0   9  -9    0.91   10.90
   0  -9   9   13.09    8.98
  -1   9  -9  631.17   49.28
   1  -9   9  639.55   47.72
  -1  -9  10   -4.74   10.41
   1   9 -10   16.70   13.28
   1  10   9   21.73   11.95
   1  10   9    4.42    9.76
   0  10   9   -8.85    8.75
   0  10   9   12.31   10.76
   0  10   9   15.29    9.57
  -1  10   9   -2.69   10.52
  -1  10   9   -1.89    8.59
  -1  10   9   11.47    8.75
  -2  10   9   -0.72    9.32
  -2  10   9   -3.15   10.62
  -2  10   9    1.36   11.09
   2  10   8   -2.75    8.21
   2  10   8    9.32    9.60
  -2 -10  -8   -4.54    9.81
   2  10   8   -4.45    8.46
   1  10   8    0.83    7.26
   1  10   8    1.97    8.99
   1  10   8   -4.88    7.62
   0  10   8   18.29    6.69
   0  10   8    1.78    7.86
   0  10   8    7.20    8.10
   0  10   8   14.98    8.49
  -1  10   8  213.15   23.36
  -1  10   8  183.21   19.20
  -1  10   8  172.13   25.63
  -2  10   8   12.94    9.45
  -2  10   8    9.30   10.44
  -2  10   8   41.38   13.55
  -3  10   8    9.74   10.23
  -3  10   8   13.64   11.92
   2  10   7   15.39    7.35
  -2 -10  -7   13.01    9.42
   2  10   7    5.24    7.79
   2  10   7   19.80    9.28
   1  10   7  147.69   17.97
   1  10   7  122.90   18.54
   1  10   7  122.76   13.36
   0  10   7  214.21   17.54
   0  10   7  230.40   17.79
   0  10   7  185.70   24.63
   0 -10  -7  207.77   17.86
   0  10   7  275.32   23.93
  -1  10   7   21.06    7.69
  -1  10   7   34.60   11.25
  -1  10   7   18.23    7.96
  -1  10   7   21.78    8.55
  -2  10   7   27.99   12.72
  -2  10   7   33.08   10.67
  -2  10   7   33.58   10.06
  -3  10   7   17.25    9.31
  -3  10   7    8.47   11.26
   3  10   6   38.75   10.63
   3  10   6   16.97    9.60
  -3 -10  -6   30.94   14.35
   3  10   6   45.48   12.62
   2  10   6  126.94   16.36
  -2 -10  -6  140.10   18.72
   2  10   6  175.67   16.65
   1  10   6   75.89   13.25
   1  10   6  110.27   11.60
   1  10   6   78.58   12.96
   0  10   6   39.15    8.98
   0 -10  -6   21.70    6.29
   0  10   6   32.33    6.23
   0  10   6   15.09    8.10
   0  10   6   28.21    5.97
  -1  10   6   43.78    9.30
  -1  10   6   28.98    8.80
  -1  10   6   42.31    8.99
  -1  10   6   49.51   11.84
  -2  10   6    3.42    8.26
  -2  10   6   13.22    7.76
  -2  10   6    5.97    6.52
  -3  10   6   -6.48    7.90
  -3  10   6    8.09    7.90
  -3  10   6   -6.59    8.81
  -4  10   6    3.42    9.60
  -4  10   6    4.47   10.15
  -4  10   6    9.43    8.58
   3  10   5  205.35   21.32
   3  10   5  142.04   17.87
  -3 -10  -5  184.52   23.43
  -2 -10  -5   -7.35    6.77
   2  10   5    3.35    6.24
   2  10   5    6.40    6.07
   2  10   5    1.97    6.71
   1  10   5   -4.35    4.71
   1  10   5    1.16    5.85
   1  10   5   -4.55    4.46
   0  10   5   10.96    6.02
   0  10   5    7.06    4.10
   0  10   5   -1.43    5.08
   0 -10  -5   12.50    5.21
   0  10   5    5.26    4.76
  -1  10   5  -12.22    3.98
  -1  10   5    1.82    6.15
  -1  10   5    1.89    5.46
  -1  10   5    1.64    5.63
  -2  10   5  258.05   28.79
  -2  10   5  270.19   23.52
  -2  10   5  303.12   23.96
  -2  10   5  285.51   23.88
  -3  10   5   -1.07    5.92
  -3  10   5    6.71    9.79
  -3  10   5    3.88    7.54
  -3  10   5   -7.70    6.62
  -4  10   5   17.07   11.29
  -4  10   5    7.11   11.73
  -4  10   5   16.57    8.37
  -4  10   5   11.98   10.51
   4  10   4    4.65    8.99
  -4 -10  -4    7.36   12.43
   4  10   4   12.89   12.28
   3  10   4   30.33   10.94
  -3 -10  -4   37.62   13.50
   3  10   4   32.40    9.68
   3  10   4   24.21    8.71
   2  10   4    6.23    5.74
   2  10   4   16.68    6.66
  -2 -10  -4   17.52    8.00
   2  10   4   31.54    8.22
   1  10   4  140.00   13.49
   1  10   4  147.38   13.64
   1  10   4  117.83   13.88
   0  10   4  214.84   21.25
   0  10   4  240.76   16.30
   0  10   4  211.59   19.45
   0 -10  -4  219.46   18.33
   0  10   4  270.62   17.66
   1 -10  -4  102.17   11.93
  -1  10   4   92.46   12.22
  -1  10   4  107.66   12.12
  -1  10   4  113.56   14.65
  -1  10   4  101.67   11.84
  -2  10   4   10.77    5.65
  -2  10   4    4.51    6.34
  -2  10   4    1.95    6.38
  -2  10   4   12.04    7.28
  -3  10   4   67.73   13.42
  -3  10   4   71.50   14.31
  -3  10   4   33.44    7.95
  -3  10   4   48.69   10.07
  -4  10   4   11.76    9.63
  -4  10   4   -2.05    9.58
  -4  10   4    2.41    6.01
  -4  10   4   10.78   10.43
   4  10   3   33.07   13.32
  -4 -10  -3   38.73   15.73
   4  10   3    6.53    9.47
  -3 -10  -3  136.03   18.10
  -3 -10  -3  117.06   12.06
   3  10   3  107.65   16.42
   3  10   3  107.44   14.51
   3  10   3  137.79   15.03
  -2 -10  -3    1.76   10.71
   2  10   3   11.64    6.00
   2  10   3    9.24    5.84
   1  10   3   36.42    6.70
   1  10   3   19.15    6.37
   1  10   3   23.11    6.57
   0 -10  -3   12.42    4.72
   0 -10  -3   12.94    4.11
   0  10   3    2.85    4.64
   0  10   3   19.04    5.81
  -1  10   3  145.89   14.13
   1 -10  -3  156.31   14.08
  -1  10   3  143.02   13.78
  -1  10   3  138.52   14.51
  -1  10   3  148.86   16.02
  -1  10   3  154.14   13.40
  -1  10   3  163.84   14.13
  -2  10   3   -2.01    6.08
  -2  10   3    1.85    6.65
  -2  10   3    0.76    6.29
  -2  10   3   -3.75    4.25
  -3  10   3  131.01   18.77
  -3  10   3  154.94   16.25
  -3  10   3  162.48   14.92
  -3  10   3  164.01   19.31
  -4  10   3   17.12    9.91
  -4  10   3   19.00   11.43
  -4  10   3    2.42    9.63
   4  10   2  221.39   25.10
  -4 -10  -2  208.28   26.41
  -4 -10  -2  197.81   20.09
   4  10   2  161.90   20.04
  -3 -10  -2  603.10   40.13
  -3 -10  -2  626.36   47.06
   3  10   2  616.40   46.30
   3  10   2  585.87   41.91
   2  10   2  182.23   17.48
  -2 -10  -2  191.03   17.72
   2  10   2  180.12   16.36
   2  10   2  171.29   14.20
  -2 -10  -2  165.40   13.09
   1  10   2  137.19   12.33
   1  10   2  109.51   11.15
  -1 -10  -2  115.35   10.89
   0  10   2  354.03   24.84
   0 -10  -2  341.50   22.05
   0 -10  -2  313.90   20.98
   0 -10  -2  288.75   23.68
   0  10   2  324.60   25.76
   0 -10  -2  346.07   21.51
   1 -10  -2   62.14    8.64
  -1  10   2   44.83    7.50
  -1  10   2   47.53    8.06
  -1  10   2   64.68    8.94
  -1  10   2   54.24    8.38
   1 -10  -2   48.54    7.93
  -1  10   2   30.99    7.52
   1 -10  -2   78.75    8.89
  -1  10   2   64.52    8.57
  -2  10   2  125.32   15.06
  -2  10   2  155.59   15.64
  -2  10   2  138.92   13.96
  -3  10   2   -1.33    7.58
   3 -10  -2    2.01    5.40
  -3  10   2    3.61    7.50
  -3  10   2   -1.96    6.10
  -4  10   2   31.32   11.23
  -4  10   2   14.79    9.96
  -4  10   2    8.12   10.92
   4  10   1  184.40   20.60
  -4 -10  -1  203.97   20.34
  -3 -10  -1   12.37    7.86
  -3 -10  -1   -0.35    6.68
   3  10   1   11.38    6.94
   3  10   1    7.81    8.43
  -2 -10  -1   29.74    6.40
  -2 -10  -1   27.37    7.38
   2  10   1   32.45    8.43
   2  10   1   25.33    7.03
   2  10   1   33.79    7.19
  -1 -10  -1  290.61   21.63
   1  10   1  309.21   21.08
  -1 -10  -1  300.90   21.58
   1  10   1  300.06   22.66
  -1 -10  -1  283.65   21.90
   0 -10  -1  137.47    9.68
   0 -10  -1  117.90   12.64
   0  10   1  134.05   12.16
   0 -10  -1  128.17   10.26
   0  10   1  127.31   10.36
   0 -10  -1  152.84   11.93
   0 -10  -1  122.35   12.24
   1 -10  -1  189.53   15.12
   1 -10  -1  203.45   15.03
   1 -10  -1  164.74   14.28
  -1  10   1  166.38   15.08
  -1  10   1  177.94   15.12
  -1  10   1  166.63   14.03
  -1  10   1  176.09   15.56
  -2  10   1  418.71   29.44
   2 -10  -1  395.49   28.66
   2 -10  -1  420.62   32.29
  -2  10   1  424.69   30.00
  -3  10   1   -1.32    5.50
  -3  10   1    5.75    7.84
   3 -10  -1    6.74    5.44
  -3  10   1    2.26    7.08
  -4  10   1   48.06   13.54
  -4  10   1   90.25   14.74
  -4  10   1  107.45   18.74
   4  10   0   18.94   10.23
  -4 -10   0   12.67    9.93
  -4 -10   0   32.60   11.90
  -3 -10   0   24.19    7.90
   3  10   0   25.57    7.79
   3  10   0   11.22    8.43
   2  10   0   82.71   11.03
  -2 -10   0   71.60   11.12
   2  10   0   85.48   10.93
   2  10   0   52.26    9.74
   2  10   0   74.68   10.38
   1  10   0  566.13   38.71
  -1 -10   0  576.71   40.60
   1  10   0  568.34   37.42
  -1 -10   0  598.06   37.56
   1  10   0  596.46   40.85
   0 -10   0 2875.26  201.72
   0 -10   0 3099.40  182.58
   0  10   0 3226.40  192.69
   0 -10   0 3084.34  184.60
   0  10   0 3070.81  184.54
  -1  10   0  609.24   41.75
  -1  10   0  552.18   40.21
   1 -10   0  586.78   40.58
  -1  10   0  551.90   38.24
  -2  10   0   68.72   11.25
   2 -10   0   85.19    8.74
   2 -10   0   91.46   10.09
  -3  10   0   24.74   10.48
   3 -10   0   21.38    4.67
  -3  10   0   30.65    9.89
  -4  10   0   24.17   12.76
  -4  10   0   24.13   13.37
  -4 -10   1   90.25   15.30
   4  10  -1   41.48   11.54
  -4 -10   1   51.61   11.99
   3  10  -1    8.77    6.54
  -3 -10   1    1.40    6.52
  -3 -10   1    5.61    7.09
   2  10  -1  351.81   28.40
  -2 -10   1  388.35   30.61
   2  10  -1  382.67   28.76
  -2 -10   1  381.55   25.84
  -2 -10   1  365.09   25.39
   1  10  -1  145.88   12.17
  -1 -10   1  147.83   10.62
   1  10  -1  150.24   13.31
  -1 -10   1  161.06   13.83
   1  10  -1  157.45   12.30
  -1 -10   1  163.45   13.30
   0  10  -1  113.44    9.75
   0  10  -1  102.50   10.65
   0  10  -1  115.62    9.34
   0 -10   1  113.22   11.36
   0  10  -1  107.51    9.26
   0 -10   1  126.75   10.70
  -1  10  -1  258.75   22.39
   1 -10   1  304.91   22.22
  -1  10  -1  307.58   23.06
   2 -10   1   33.13    5.53
  -2  10  -1   37.01    9.63
  -2  10  -1   33.36    9.22
  -3  10  -1   -2.21    9.26
   3 -10   1   -1.15    3.73
   3 -10   1    1.01    4.19
  -3  10  -1    7.10    9.23
   4 -10   1  218.55   18.50
  -4  10  -1  231.53   25.22
  -4 -10   2   22.25    9.65
  -4 -10   2    5.79    7.57
  -4 -10   2   13.91    7.46
  -4 -10   2   18.76    9.55
   3  10  -2   -2.54    7.10
  -3 -10   2    1.23    6.32
  -3 -10   2   -0.77    6.45
  -2 -10   2   87.46   10.47
   2  10  -2  116.27   12.67
  -2 -10   2  102.72   14.13
  -2 -10   2  100.33    9.73
   1  10  -2   46.21    7.26
   1  10  -2   43.53    5.85
  -1 -10   2   68.23    8.89
  -1 -10   2   33.71    6.80
   1  10  -2   45.54    6.47
   0  10  -2  334.43   23.02
   0 -10   2  317.23   24.02
   0  10  -2  314.20   23.08
   0 -10   2  336.32   23.95
  -1  10  -2  130.89   13.20
  -1  10  -2  110.92   12.63
  -1  10  -2   80.90   11.23
  -2  10  -2  158.30   19.33
  -2  10  -2  211.17   19.16
   3 -10   2  642.60   39.90
  -3  10  -2  653.62   46.22
  -3  10  -2  671.41   50.92
   3 -10   2  580.64   39.20
  -4  10  -2  152.47   25.31
   4 -10   2  176.81   15.35
  -4  10  -2  163.18   22.40
  -4 -10   3   11.09    8.54
   4  10  -3   42.73   12.85
  -4 -10   3   13.38   10.62
  -4 -10   3   19.64   10.88
  -3 -10   3  124.53   14.57
  -3 -10   3  110.33   18.32
  -3 -10   3   95.45   13.23
   3  10  -3  154.78   16.71
   2  10  -3    0.63    5.32
  -2 -10   3   -1.27    4.16
  -2 -10   3    9.83    6.31
  -2 -10   3    2.71    6.51
   1  10  -3  142.46   11.48
   1  10  -3  130.24   11.95
   1  10  -3  136.07   11.06
  -1 -10   3  105.55   13.74
  -1 -10   3  146.00   12.46
   0  10  -3   12.35    6.23
   0 -10   3    4.71    6.75
   0  10  -3   12.69    3.91
   0 -10   3   11.56    6.59
  -1  10  -3   30.30    7.60
   1 -10   3   28.92    6.75
  -1  10  -3   37.90    8.77
  -1  10  -3   37.98    7.94
   2 -10   3   11.96    5.65
  -2  10  -3   26.61    9.58
  -2  10  -3   24.23    9.42
   3 -10   3  130.71   10.36
  -3  10  -3  146.49   18.46
  -3  10  -3  122.04   20.16
   3 -10   3  134.65   11.96
  -4  10  -3   29.56   14.95
   4 -10   3   35.54    7.07
  -4  10  -3   38.92   15.57
  -4 -10   4    9.98   10.09
  -4 -10   4   -2.68    7.44
   4  10  -4    9.59   11.16
  -4 -10   4   -4.28    9.47
  -3 -10   4   47.43    9.11
  -3 -10   4   43.25   10.08
   3  10  -4   49.61   10.74
  -3 -10   4   19.50   11.28
  -2 -10   4   13.62    6.54
  -2 -10   4   10.95    7.78
   2  10  -4    0.80    5.66
  -1 -10   4  107.10   11.93
   1  10  -4   86.57    9.39
   1  10  -4   75.63    8.84
  -1 -10   4  102.93   11.03
  -1 -10   4   92.13   12.72
   0  10  -4  237.04   19.75
   0  10  -4  210.12   18.49
   0  10  -4  233.93   17.52
   0 -10   4  216.12   17.70
   0 -10   4  243.55   19.14
  -1  10  -4  109.86   13.96
  -1  10  -4  121.60   14.52
  -1  10  -4  151.28   15.79
   1 -10   4  163.51   14.36
  -2  10  -4   22.31    8.73
   2 -10   4    5.87    5.88
  -2  10  -4   13.59    8.83
  -3  10  -4   22.17   12.41
   3 -10   4   17.53    6.98
  -3  10  -4   32.54   12.79
  -4  10  -4  -13.08   11.95
   4 -10   4    8.02    5.29
  -4  10  -4    1.86   13.22
  -4 -10   5    6.36    9.17
  -4 -10   5    3.17    9.12
  -4 -10   5   20.73   10.19
   4  10  -5   17.81   10.64
   3  10  -5    7.31    7.77
  -3 -10   5   17.44   11.49
  -3 -10   5    1.10    7.72
  -3 -10   5    1.90    7.18
  -2 -10   5  276.04   22.20
  -2 -10   5  207.54   25.03
   2  10  -5  248.99   20.28
   1  10  -5   -3.97    3.94
  -1 -10   5   -3.92    6.94
  -1 -10   5    8.49    6.45
   1  10  -5    3.11    5.55
  -1 -10   5    5.28    6.00
   0 -10   5    5.87    5.82
   0  10  -5    5.00    4.12
   0 -10   5   13.96    5.88
   0  10  -5    9.62    7.78
   0  10  -5    4.72    7.17
   1 -10   5    1.53    5.38
  -1  10  -5    4.60    7.73
  -1  10  -5   -1.03    3.76
   2 -10   5   10.53    6.22
  -2  10  -5   12.39    8.70
  -2  10  -5    1.92    6.02
  -2  10  -5    7.86    8.48
   3 -10   5  165.38   15.94
   3 -10   5  176.59   15.55
  -3  10  -5  172.10   24.24
  -3  10  -5  113.31   19.71
  -4 -10   6   -2.17    8.59
  -4 -10   6    6.12   10.41
   4  10  -6   14.68   11.26
  -4 -10   6   -7.94    9.16
  -3 -10   6    0.22    7.79
  -3 -10   6    4.84   10.17
   3  10  -6   -7.89    7.84
   2  10  -6    2.91    6.15
  -2 -10   6    8.72    6.62
  -2 -10   6    0.16    8.18
   1  10  -6   50.80    8.71
  -1 -10   6   34.80    9.86
  -1 -10   6   18.40    7.78
   0 -10   6   26.43    5.88
   0  10  -6    9.87    5.22
   0  10  -6   21.93    8.68
   0 -10   6   22.36    8.02
   0 -10   6   23.66    8.03
  -1  10  -6  106.81   15.18
   1 -10   6   93.74   13.11
  -1  10  -6   84.21    9.82
  -2  10  -6  147.20   19.73
  -2  10  -6  121.04   13.41
  -2  10  -6  114.13   18.66
   2 -10   6  152.28   15.85
   2 -10   6  118.18   13.61
  -3  10  -6   -0.41   11.80
  -3  10  -6   32.10   14.44
   3 -10   6   43.57    8.72
   3 -10   6   39.00   10.60
   3  10  -7   -1.91    8.45
  -3 -10   7   -5.29    8.45
  -3 -10   7   13.34   11.32
  -2 -10   7   30.13   11.64
  -2 -10   7   40.73   11.05
   2  10  -7   35.10    7.82
   1  10  -7    8.31    4.51
  -1 -10   7   15.18    8.25
   1  10  -7   27.21    8.84
  -1 -10   7   36.28   10.85
   0  10  -7  175.57   16.86
   0 -10   7  215.52   22.12
   0 -10   7  198.76   20.64
   0  10  -7  213.10   20.95
   0 -10   7  216.10   16.56
   1 -10   7  145.49   17.23
  -1  10  -7  130.75   17.51
  -2  10  -7    0.50    9.99
   2 -10   7   21.03    8.56
  -2  10  -7   10.71   11.80
   2 -10   7   19.56    9.58
  -3 -10   8  -12.52   10.51
   3  10  -8    9.53    8.54
  -3 -10   8    1.36    9.25
  -2 -10   8   21.36    9.91
   2  10  -8   16.30    7.48
  -2 -10   8   21.16   11.70
   1  10  -8  165.72   17.02
  -1 -10   8  146.95   21.07
  -1 -10   8  131.42   18.52
   0 -10   8   19.71    9.19
   0 -10   8   11.36    9.20
   0  10  -8    9.39    8.75
  -1  10  -8    4.16   11.69
   1 -10   8    9.92    8.65
  -2  10  -8   -6.14   12.27
   2 -10   8    2.05    8.64
   2 -10   8   -0.15    9.10
  -2  10  -8   23.33   12.33
   2  10  -9    7.01    8.64
  -2 -10   9   -5.16    8.31
  -2 -10   9    0.48    9.03
  -1 -10   9   -4.07    9.05
  -1 -10   9   -5.21    8.09
   1  10  -9    7.89   10.58
   0 -10   9    2.63    9.85
   0  10  -9   -7.31   10.99
   0 -10   9    4.77    9.80
  -1  10  -9   10.89   12.85
   1 -10   9    5.53   11.15
   1 -10   9    5.40   10.81
   1  11   9   11.06    9.91
   1  11   9    0.20    9.65
   0  11   9    0.80    7.87
   0  11   9   -7.76    8.15
   0  11   9    0.98    8.17
  -1  11   9   40.62   12.50
  -1  11   9   37.68   12.38
  -1  11   9   43.88   15.06
  -2  11   9   14.02   13.51
  -2  11   9    2.80    9.79
  -2  11   9   14.66   12.20
   2  11   8   10.93    8.14
   2  11   8  -11.03    9.92
  -2 -11  -8   -1.15   10.41
   2  11   8   -5.97    9.67
   1  11   8   48.48   13.56
   1  11   8   65.84   10.07
   1  11   8   33.76   11.36
   0  11   8    8.70    7.58
   0  11   8   16.52    6.86
   0  11   8   11.73    8.85
   0  11   8    0.12    7.32
  -1  11   8   18.10   10.00
  -1  11   8   29.64   10.12
  -1  11   8   23.17   11.38
  -1  11   8   26.22    9.05
  -2  11   8   18.62   10.87
  -2  11   8   27.91   13.72
  -2  11   8   25.20   11.14
  -3  11   8    9.08    9.33
  -3  11   8   10.39   12.19
   2  11   7  191.62   25.38
  -2 -11  -7  187.97   23.80
   2  11   7  227.14   23.21
   2  11   7  281.21   21.66
   1  11   7   70.14   15.98
   1  11   7  117.15   16.30
   1  11   7  129.07   12.78
   0  11   7    1.37    6.26
   0 -11  -7    1.47    5.26
   0  11   7   -5.77    6.09
   0  11   7    3.13    4.84
   0  11   7   -3.07    6.67
  -1  11   7   85.67   12.30
  -1  11   7   79.90   12.03
  -1  11   7   77.49   13.82
  -1  11   7   75.72   15.33
  -2  11   7  191.29   22.20
  -2  11   7  234.27   28.82
  -2  11   7  217.42   23.24
  -3  11   7   28.69   10.44
  -3  11   7    6.84    8.65
   3  11   6   17.76   10.60
   3  11   6   34.76    9.67
  -3 -11  -6   16.86   13.08
   3  11   6   13.85    8.30
   2  11   6    0.83    7.39
   2  11   6   12.96    7.34
  -2 -11  -6   13.57    9.06
   1  11   6    3.23    5.97
   1  11   6    1.04    6.08
   1  11   6    4.99    5.43
   0 -11  -6    0.80    5.27
   0  11   6    2.08    4.63
   0  11   6    0.41    6.38
   0  11   6    4.60    6.56
   0  11   6    5.60    5.10
  -1  11   6   60.59   13.76
  -1  11   6   97.74   12.44
  -1  11   6   78.12   11.82
  -1  11   6  114.36   14.65
  -2  11   6  208.83   21.78
  -2  11   6  229.28   21.96
  -2  11   6  215.67   26.97
  -3  11   6   10.11   10.48
  -3  11   6    0.18    7.54
  -3  11   6    5.89    9.84
  -4  11   6    8.26   11.24
  -4  11   6    2.12    8.00
  -4  11   6   -1.01   11.45
   3  11   5   10.79    7.46
   3  11   5   -1.16    9.17
  -3 -11  -5   14.54   11.08
   2  11   5   78.20   11.37
   2  11   5   53.64   10.44
   2  11   5   77.03   11.30
  -2 -11  -5   78.42   13.19
   1  11   5   -2.68    5.42
   1  11   5    3.36    5.85
   1  11   5    4.71    5.42
   0  11   5  178.28   21.99
   0  11   5  217.30   15.85
   0  11   5  239.58   20.53
   0 -11  -5  220.31   17.66
   0  11   5  233.24   17.07
  -1  11   5   14.74    6.89
  -1  11   5    6.93    6.01
  -1  11   5   20.86    6.89
  -1  11   5    9.45    6.84
  -2  11   5   37.73   11.58
  -2  11   5   42.46    9.58
  -2  11   5   35.98    8.76
  -2  11   5   34.43    9.00
  -3  11   5   -0.09    9.41
  -3  11   5    2.52    8.25
  -3  11   5  -11.01    8.54
  -3  11   5   14.57    7.22
  -4  11   5  127.19   19.76
  -4  11   5  125.38   21.02
  -4  11   5  120.38   16.66
  -4  11   5   83.43   13.22
   4  11   4    7.84    9.81
  -4 -11  -4   11.44   14.33
   4  11   4   -9.52   10.10
   3  11   4    1.72    6.89
   3  11   4    2.87    7.37
  -3 -11  -4   -4.90    9.13
   3  11   4    3.94    8.19
   2  11   4   85.18   11.49
  -2 -11  -4  117.28   14.56
   2  11   4   78.41   11.64
   2  11   4  102.65   12.53
   1  11   4    8.02    5.30
   1  11   4    9.17    5.72
   1  11   4    7.16    5.32
   0  11   4  109.19   15.07
   0  11   4  120.01   13.63
   0  11   4  143.08   11.44
  -1  11   4   -1.25    4.94
  -1  11   4    3.86    5.06
  -1  11   4    4.23    4.92
  -1  11   4    6.13    5.88
  -2  11   4   12.84    7.73
  -2  11   4   10.36    5.71
  -2  11   4   17.03    7.53
  -2  11   4   12.64    8.30
  -2  11   4   15.92    8.05
  -3  11   4   -3.81    5.47
  -3  11   4   13.84    8.98
  -3  11   4   -0.18    8.08
  -3  11   4   -1.89    7.59
  -4  11   4   67.24   14.47
  -4  11   4   86.19   17.20
  -4  11   4   91.28   18.43
  -4 -11  -3   18.67   14.23
   4  11   3    4.81    8.63
   4  11   3   22.65   12.91
   3  11   3  399.66   30.23
  -3 -11  -3  381.40   26.92
   3  11   3  398.58   29.78
  -3 -11  -3  376.66   33.41
   3  11   3  386.69   32.25
  -2 -11  -3   68.01   11.48
   2  11   3   73.93   10.72
   2  11   3   81.68   11.36
   1  11   3    2.34    4.78
   1  11   3    5.64    4.78
   1  11   3    4.29    4.98
   0 -11  -3   13.64    4.69
   0  11   3   14.98    4.42
   0  11   3   19.66    6.01
   0  11   3   15.03    5.77
   1 -11  -3   98.84   10.84
  -1  11   3   87.65   10.55
  -1  11   3   70.30   10.27
  -1  11   3   70.84   11.26
  -1  11   3   71.25    9.82
  -1  11   3   69.89    9.35
  -1  11   3   88.77   10.83
  -2  11   3   36.08    9.21
  -2  11   3   35.95    7.60
  -2  11   3    5.22    6.33
  -2  11   3   22.74    7.48
  -2  11   3   16.79    7.86
  -3  11   3  264.88   24.69
  -3  11   3  230.90   24.71
  -3  11   3  248.90   21.90
  -4  11   3   -1.32    9.01
  -4  11   3    5.54   11.33
  -4  11   3   -2.10    8.59
  -4 -11  -2   29.48   14.04
  -4 -11  -2   20.92   10.53
   4  11   2    6.50   11.15
   4  11   2   17.32    9.56
  -3 -11  -2   97.34   16.06
  -3 -11  -2  109.99   11.77
   3  11   2  109.68   15.97
   3  11   2   93.40   13.84
   2  11   2    2.06    4.19
   2  11   2    4.51    5.45
  -2 -11  -2    5.59    4.57
   2  11   2    8.52    5.36
  -2 -11  -2    1.50    5.76
   1  11   2  552.50   39.63
  -1 -11  -2  578.97   38.70
   1  11   2  552.47   36.42
  -1 -11  -2  548.41   38.02
   0 -11  -2  108.44    9.72
   0 -11  -2  106.86    9.14
   0 -11  -2  107.14    9.93
   1 -11  -2    3.54    4.27
   1 -11  -2    5.33    4.85
  -1  11   2    8.50    5.45
  -1  11   2   -0.51    4.55
   1 -11  -2   -1.31    4.91
  -1  11   2    6.27    4.86
  -1  11   2    9.93    5.17
  -2  11   2  445.10   35.75
  -2  11   2  471.97   33.13
  -2  11   2  469.12   33.81
  -2  11   2  488.39   33.02
  -3  11   2   29.59   10.22
  -3  11   2   38.26   10.69
  -3  11   2   33.91    9.86
  -4  11   2   20.63   10.28
  -4  11   2    6.93   10.62
  -4  11   2   35.83   14.41
   4  11   1  279.54   27.09
  -4 -11  -1  280.63   25.67
   4  11   1  328.13   29.45
   3  11   1   -5.81    7.50
  -3 -11  -1    1.04    7.88
  -3 -11  -1    9.37    6.58
   3  11   1    3.09    6.52
   2  11   1  209.26   19.57
   2  11   1  234.85   18.70
   2  11   1  233.64   18.95
  -2 -11  -1  249.55   20.10
   1  11   1  953.36   63.67
  -1 -11  -1  909.67   62.81
  -1 -11  -1  909.88   61.81
   1  11   1  948.39   58.14
   0  11   1  665.31   41.17
   0  11   1  602.29   42.55
   0 -11  -1  641.55   41.27
   0  11   1  695.94   43.76
   0 -11  -1  681.10   39.62
  -1  11   1    9.03    4.97
   1 -11  -1    6.74    5.01
  -1  11   1   -0.14    3.56
  -1  11   1    0.63    5.59
   1 -11  -1    6.68    3.80
  -1  11   1    3.39    4.75
   2 -11  -1  645.14   44.17
  -2  11   1  542.71   42.89
   2 -11  -1  609.25   39.81
  -2  11   1  529.35   39.13
  -2  11   1  568.44   39.72
   3 -11  -1    8.07    5.13
  -3  11   1   -6.27    7.37
  -3  11   1   17.28    8.17
  -4  11   1   -9.04   11.13
  -4  11   1   -5.08    8.85
  -4 -11   0  248.87   23.40
   4  11   0  283.13   26.97
   4  11   0  185.34   21.86
  -4 -11   0  203.17   23.80
  -3 -11   0    6.08    7.66
  -3 -11   0   16.70    7.63
   3  11   0    0.23    6.61
   3  11   0   15.67    7.78
   2  11   0    3.07    5.85
  -2 -11   0    7.69    6.15
   2  11   0    2.48    6.02
   2  11   0    7.41    6.10
   2  11   0   11.41    6.51
  -1 -11   0    5.59    3.84
   1  11   0   -4.70    4.12
  -1 -11   0    2.16    5.74
   1  11   0    7.27    5.28
   0 -11   0   21.75    7.09
   0  11   0   39.37    7.21
   0  11   0   37.35    5.74
   0 -11   0   46.39    5.22
   0  11   0   38.56    4.93
   1 -11   0    2.96    2.50
  -1  11   0   -0.08    4.09
  -1  11   0   -0.26    2.63
   1 -11   0    1.09    4.17
  -1  11   0   -3.74    4.93
  -1  11   0    6.78    4.92
   2 -11   0   11.55    5.00
  -2  11   0    0.51    6.08
  -2  11   0    3.04    6.43
   2 -11   0    7.12    4.20
  -3  11   0   14.24    9.71
   3 -11   0   19.14    5.13
   3 -11   0   17.58    7.56
  -4  11   0  224.07   28.11
   4  11  -1   10.56   10.60
   4  11  -1    9.40    7.73
  -4 -11   1   -1.88    9.34
  -4 -11   1   11.63    9.81
   3  11  -1    5.05    6.41
   3  11  -1    6.78    6.83
  -3 -11   1   16.28    6.82
  -3 -11   1    3.13    7.27
   2  11  -1  532.66   39.60
  -2 -11   1  543.70   41.36
  -2 -11   1  543.13   35.66
  -2 -11   1  547.79   34.94
   2  11  -1  544.61   39.22
   1  11  -1    1.03    4.21
   1  11  -1    9.47    5.25
  -1 -11   1   -0.21    4.08
   1  11  -1    2.15    4.60
  -1 -11   1    0.48    5.56
   0  11  -1  588.86   37.91
   0  11  -1  581.86   38.69
   0 -11   1  608.57   38.88
   0  11  -1  596.90   38.68
   0  11  -1  537.20   35.78
   1 -11   1  979.76   64.71
  -1  11  -1  927.71   63.69
  -1  11  -1  997.77   65.42
  -1  11  -1  895.72   60.60
  -2  11  -1  253.27   23.10
  -2  11  -1  244.18   22.24
  -3  11  -1   -0.77    9.17
   3 -11   1    0.36    4.55
  -3  11  -1    3.08    9.97
   4 -11   1  295.93   22.48
  -4  11  -1  294.97   29.24
  -4 -11   2    7.14   10.19
  -4 -11   2    7.71    8.72
  -4 -11   2    5.74    8.09
  -4 -11   2    0.08    8.68
   4  11  -2    6.19   10.75
  -3 -11   2   18.01    7.66
  -3 -11   2   44.65    9.32
  -3 -11   2    8.91    9.68
   3  11  -2   20.77    8.62
  -2 -11   2  494.64   30.08
   2  11  -2  458.03   33.93
   2  11  -2  422.81   33.43
  -2 -11   2  450.66   29.74
  -2 -11   2  410.63   35.44
   1  11  -2    1.32    4.75
  -1 -11   2    7.93    5.78
  -1 -11   2    5.33    5.03
   1  11  -2    5.16    4.02
   1  11  -2    0.31    4.19
   0  11  -2   82.30    8.42
   0  11  -2   64.98    8.83
   0 -11   2   83.14   10.54
  -1  11  -2  506.18   37.76
  -1  11  -2  571.49   38.82
  -1  11  -2  515.04   37.32
  -2  11  -2   -0.49    7.33
  -2  11  -2    6.71    8.08
  -3  11  -2  103.26   15.39
  -3  11  -2  116.23   18.83
   3 -11   2  110.95    9.20
   3 -11   2  103.08   10.19
  -4  11  -2   47.14   17.40
   4 -11   2   20.14    6.64
  -4  11  -2   19.55   12.76
   4  11  -3   -7.10    9.28
  -4 -11   3   -4.88    7.34
  -4 -11   3   -2.36    9.88
  -4 -11   3   -1.99    9.35
  -3 -11   3  230.56   20.40
  -3 -11   3  214.83   25.73
   3  11  -3  224.57   22.34
  -3 -11   3  228.43   20.30
   2  11  -3   22.42    6.61
  -2 -11   3    9.60    4.93
  -2 -11   3   18.23    7.80
  -1 -11   3   83.70   10.91
   1  11  -3   51.84    7.62
   1  11  -3   72.64    7.82
   1  11  -3   59.62    8.43
  -1 -11   3   61.30    9.31
   0  11  -3   19.69    4.74
   1 -11   3    7.29    4.96
  -1  11  -3    4.87    5.31
  -1  11  -3    5.23    5.57
  -1  11  -3   -1.40    6.50
  -2  11  -3   86.83   14.36
   2 -11   3   86.12   10.03
  -2  11  -3   68.57   12.83
  -3  11  -3  347.87   35.66
   3 -11   3  391.25   26.34
  -3  11  -3  381.49   32.22
  -4  11  -3   15.31   13.95
   4 -11   3   10.69    6.02
  -4  11  -3   11.12   14.12
   4  11  -4   66.87   14.47
  -4 -11   4   63.82   12.42
  -4 -11   4   71.63   14.13
  -4 -11   4   62.35   15.14
  -3 -11   4   -8.05    9.01
  -3 -11   4   -4.09    6.60
  -3 -11   4   -0.65    7.37
   3  11  -4    2.32    7.01
  -2 -11   4   11.74    6.54
  -2 -11   4    7.37    6.79
   2  11  -4    6.60    5.62
  -1 -11   4    0.47    5.60
   1  11  -4    6.13    4.27
  -1 -11   4    5.05    5.44
   1  11  -4   -5.60    4.27
  -1 -11   4   -2.93    6.60
   0 -11   4  124.60   13.42
   0  11  -4  155.93   14.11
   0  11  -4  118.53   13.09
   0  11  -4  112.13   11.65
  -1  11  -4    4.76    5.88
  -1  11  -4    0.63    7.22
   1 -11   4    9.62    5.66
  -1  11  -4    5.38    5.86
  -2  11  -4   86.22   14.91
  -2  11  -4   91.49   14.63
   2 -11   4   97.45   11.37
   3 -11   4   12.86    6.52
  -3  11  -4    5.89    8.73
  -3  11  -4   11.49   11.54
  -4  11  -4    7.59   11.94
  -4  11  -4   14.71   11.81
   4 -11   4    1.85    5.39
  -4 -11   5   85.44   15.55
   4  11  -5  107.59   17.03
  -4 -11   5  117.57   19.94
  -4 -11   5  101.49   14.55
  -3 -11   5    2.10    7.07
   3  11  -5   12.07    8.13
  -3 -11   5    1.24    8.95
  -3 -11   5    4.30    7.94
  -2 -11   5   15.79    8.11
  -2 -11   5   22.35    8.75
   2  11  -5   27.76    7.52
  -1 -11   5   24.69    8.58
   1  11  -5    7.20    4.91
  -1 -11   5    2.98    6.73
  -1 -11   5    9.19    6.62
   0  11  -5  224.32   19.41
   0 -11   5  213.42   19.82
   0  11  -5  224.09   17.71
   0  11  -5  214.28   20.20
  -1  11  -5   -2.10    3.72
  -1  11  -5   -4.37    6.11
  -1  11  -5   -4.61    5.30
  -1  11  -5    0.30    6.66
   1 -11   5   -2.47    5.47
  -2  11  -5   71.53   14.32
  -2  11  -5   47.34   12.81
   2 -11   5   85.66   11.14
  -3  11  -5   23.48   12.82
  -3  11  -5   15.77   10.87
   3 -11   5    3.14    7.59
  -4 -11   6    3.68   10.15
   4  11  -6   10.08   11.77
  -4 -11   6   -8.32    9.58
   3  11  -6   16.39    8.69
  -3 -11   6   25.85    9.47
  -3 -11   6   10.27   10.45
  -2 -11   6  156.11   21.72
   2  11  -6  173.95   15.46
  -2 -11   6  179.18   18.98
  -1 -11   6   59.18   11.46
  -1 -11   6   59.78   12.25
   1  11  -6   73.39   10.36
   0  11  -6   -2.39    4.83
   0 -11   6    8.78    7.10
   0 -11   6    9.64    7.30
   0  11  -6    8.49    7.90
  -1  11  -6    0.78    5.40
  -1  11  -6    4.66    8.45
   1 -11   6    4.81    6.76
  -2  11  -6   13.91    8.05
  -2  11  -6    7.41   10.41
  -2  11  -6   16.56   10.25
   2 -11   6    0.54    7.34
   3 -11   6   28.89   10.63
  -3  11  -6   31.71   13.54
  -3  11  -6    8.86   13.77
  -3 -11   7   -6.82    9.28
  -3 -11   7   12.83   11.88
   3  11  -7    6.01    7.88
  -2 -11   7  164.20   23.68
   2  11  -7  186.33   16.65
  -2 -11   7  191.82   20.56
  -1 -11   7   42.42   11.38
  -1 -11   7   52.64   11.99
   1  11  -7   61.95   10.94
   1  11  -7   55.16    7.33
   0 -11   7    5.27    5.49
   0  11  -7   -3.46    5.42
   0 -11   7   -5.73    6.45
   0  11  -7   -3.24    7.59
   0 -11   7    9.80    7.71
   1 -11   7   96.99   15.43
  -1  11  -7  143.31   18.45
   2 -11   7  259.57   23.20
  -2  11  -7  230.69   27.04
  -2  11  -7  230.65   26.88
   2 -11   7  224.16   21.61
  -3 -11   8   10.72   10.76
   3  11  -8   -3.78    9.10
  -3 -11   8  -20.07    9.69
   2  11  -8   25.98    7.91
  -2 -11   8    2.15    8.83
  -2 -11   8   36.92   12.86
   1  11  -8   23.44   10.13
  -1 -11   8   19.87    9.08
   1  11  -8   15.63    5.87
  -1 -11   8    5.37    9.03
   0  11  -8   16.75   10.74
   0 -11   8   21.00    9.91
   0 -11   8   -0.39    8.43
  -1  11  -8   48.12   14.14
   1 -11   8   61.07   13.09
  -2  11  -8   -2.39   10.79
   2 -11   8    0.70    7.73
  -2  11  -8  -10.94   11.24
   2 -11   8   -1.80   10.33
  -2 -11   9    7.91   10.11
  -2 -11   9    2.09   11.41
  -1 -11   9   40.07   12.78
  -1 -11   9   41.08   13.84
   1  11  -9   31.39   12.25
   0  11  -9   -2.98   11.74
   0 -11   9   -9.99    8.88
   0 -11   9   16.60    9.94
   1 -11   9    7.02   10.97
   1 -11   9    2.79   10.16
  -1  11  -9   22.94   13.45
   1  12   9   30.12   13.63
   1  12   9   25.47   12.19
   0  12   9  195.95   16.80
   0  12   9  106.86   21.31
   0  12   9  145.90   21.99
  -1  12   9   -5.92    9.47
  -1  12   9    3.98   12.17
  -1  12   9   -7.66    7.55
  -2  12   9   -4.27   12.09
  -2  12   9   -4.91    8.12
  -2  12   9    3.76   11.80
  -2 -12  -8   42.13   13.91
   2  12   8   15.13   11.10
   2  12   8   54.17   12.35
   2  12   8   59.90   12.74
   1  12   8  262.80   35.56
   1  12   8  431.90   29.63
   1  12   8  403.64   33.82
   0  12   8   15.58    7.19
   0  12   8   12.32    7.79
   0  12   8    8.14    8.25
   0  12   8   16.05    8.94
  -1  12   8   78.97   13.63
  -1  12   8   62.60   13.84
  -1  12   8   43.11   15.37
  -1  12   8   78.85   12.12
  -2  12   8    8.57    9.89
  -2  12   8   19.25   10.37
  -2  12   8    6.89   11.93
  -3  12   8   -8.64   10.31
  -3  12   8   -6.11   10.21
   2  12   7  432.01   34.46
  -2 -12  -7  437.44   35.95
   2  12   7  311.12   35.56
   2  12   7  473.94   33.24
   1  12   7   10.41    9.32
   1  12   7    9.07    8.11
   1  12   7   14.01    7.33
   0  12   7    1.07    6.02
   0  12   7    0.62    6.61
   0  12   7   -6.63    6.38
   0  12   7    8.57    5.89
   0 -12  -7    5.82    5.79
  -1  12   7   13.03    7.90
  -1  12   7    9.56    9.71
  -1  12   7   17.20    8.67
  -1  12   7    6.24    7.27
  -2  12   7  180.76   20.53
  -2  12   7  131.33   23.84
  -2  12   7  206.50   21.75
  -3  12   7    9.93    8.82
  -3  12   7    8.08   11.03
   3  12   6    6.34   10.22
  -3 -12  -6   -3.08   11.95
   3  12   6   -1.49    8.01
   2  12   6    7.82    7.32
  -2 -12  -6    6.25    9.00
   2  12   6   19.25    8.67
   1  12   6    3.15    5.71
   1  12   6    0.43    6.77
   1  12   6    3.59    6.53
   0  12   6   25.58    8.86
   0 -12  -6   13.96    6.29
   0  12   6   26.94   10.35
   0  12   6   25.06    5.87
   0  12   6   18.52    6.17
  -1  12   6  767.48   47.91
  -1  12   6  716.45   50.29
  -1  12   6  741.49   52.50
  -1  12   6  655.27   57.37
  -2  12   6   20.74    8.35
  -2  12   6    7.43    7.80
  -2  12   6  -11.50    7.62
  -3  12   6   21.12   11.39
  -3  12   6   26.95    9.81
  -3  12   6   31.87   11.35
  -4  12   6  -15.19   10.12
  -4  12   6   -7.68    8.40
  -4  12   6   -3.12    7.67
   3  12   5   36.01   11.28
  -3 -12  -5   28.33   13.32
   3  12   5   24.59    9.01
   2  12   5  567.91   40.68
   2  12   5  522.77   39.85
   2  12   5  532.07   37.73
  -2 -12  -5  529.13   41.57
   1  12   5   48.55    8.71
   1  12   5   34.07    8.56
   1  12   5   59.67   10.09
   0  12   5   14.54    6.99
   0 -12  -5   19.33    6.14
   0  12   5    5.38    4.75
   0  12   5   -0.40    6.06
  -1  12   5   21.30    8.48
  -1  12   5   27.53    7.74
  -1  12   5   23.23    7.96
  -1  12   5   25.24    7.88
  -2  12   5   -0.04    6.96
  -2  12   5   -1.46    6.65
  -2  12   5   13.38    6.86
  -3  12   5   55.69   13.57
  -3  12   5   54.96   10.99
  -3  12   5   86.92   15.10
  -3  12   5   50.02   11.88
  -4  12   5    1.37   10.10
  -4  12   5    4.31   11.89
  -4  12   5   20.22    9.14
  -4  12   5    9.58   11.70
  -3 -12  -4  974.14   69.22
   3  12   4  877.19   61.31
   3  12   4  940.87   67.15
   2  12   4   70.99   10.87
   2  12   4   47.47    9.41
  -2 -12  -4   77.63   12.42
   1  12   4  162.96   17.09
   1  12   4  198.68   16.10
   1  12   4  152.80   15.50
   0  12   4   31.31    7.50
   0  12   4   12.58    6.39
   0  12   4   24.86    5.63
  -1  12   4    1.82    5.80
  -1  12   4    1.80    5.24
  -1  12   4    3.18    5.39
  -1  12   4   -2.19    4.95
  -2  12   4   60.44   10.93
  -2  12   4   49.08   10.47
  -2  12   4   55.69   11.05
  -2  12   4   60.49   12.79
  -2  12   4   68.05   10.60
  -2  12   4   58.68   12.58
  -3  12   4   -6.26    7.61
  -3  12   4    3.18    6.50
  -3  12   4   -0.94    7.85
  -3  12   4    9.86    9.17
  -4  12   4   32.91   14.48
  -4  12   4   35.63   12.22
  -4  12   4   61.04   13.06
   4  12   3  106.54   17.60
  -4 -12  -3  130.82   23.29
   4  12   3  163.74   21.80
  -4 -12  -3  169.36   16.70
  -3 -12  -3   36.32    8.01
   3  12   3   18.80    8.98
   3  12   3   50.69   10.52
  -3 -12  -3   46.67   12.67
   3  12   3   32.64   10.22
  -2 -12  -3    5.16    6.36
   2  12   3    1.16    5.80
   2  12   3    0.09    5.01
   1  12   3  154.96   14.53
   1  12   3  163.08   15.21
   0 -12  -3  412.76   27.02
   0  12   3  448.28   29.13
   0  12   3  426.74   31.27
   0  12   3  375.12   32.62
  -1  12   3  404.93   32.76
  -1  12   3  392.61   28.72
  -1  12   3  380.26   29.98
  -1  12   3  412.24   28.18
  -1  12   3  438.14   30.63
  -2  12   3  407.90   33.57
  -2  12   3  402.66   31.72
  -2  12   3  388.51   29.71
  -2  12   3  375.67   28.62
  -2  12   3  350.23   28.65
  -2  12   3  428.37   29.89
  -3  12   3   55.18   12.73
  -3  12   3   55.67   12.40
  -3  12   3   45.04   11.12
  -4  12   3    0.33   10.03
  -4  12   3   11.35    9.85
  -4  12   3    5.04    9.20
  -4 -12  -2   13.39   13.47
   4  12   2   24.77   10.35
   4  12   2    5.32   11.18
  -4 -12  -2   34.11   10.82
   3  12   2    1.29    7.94
   3  12   2   -3.16    6.40
   3  12   2    4.28    8.49
  -3 -12  -2    4.21    6.14
  -3 -12  -2    6.67    7.99
   2  12   2   22.39    7.41
  -2 -12  -2   16.97    4.83
  -2 -12  -2   30.96    7.89
   2  12   2   11.67    6.70
  -1 -12  -2  424.21   30.79
   1  12   2  419.28   29.41
   1  12   2  447.96   32.12
  -1 -12  -2  447.51   30.33
   0 -12  -2   32.02    5.83
   0  12   2   28.60    5.54
   0 -12  -2   24.21    5.52
   1 -12  -2  158.17   14.57
   1 -12  -2  148.65   13.71
  -1  12   2  154.04   14.75
  -1  12   2  161.65   15.44
  -1  12   2  149.85   14.67
  -1  12   2  170.68   13.83
  -2  12   2  228.35   19.67
  -2  12   2  235.06   20.86
  -2  12   2  233.47   23.00
  -2  12   2  250.58   20.40
  -3  12   2   34.95    9.82
  -3  12   2   29.19   10.15
  -3  12   2   43.60   10.50
  -4  12   2   12.01    9.22
  -4  12   2   26.64   11.89
  -4  12   2    6.19   10.18
   4  12   1   38.92   12.68
  -4 -12  -1   14.84    9.96
   4  12   1   18.90   10.40
   3  12   1   -7.51    6.50
   3  12   1    1.57    6.91
  -3 -12  -1    5.24    7.92
  -3 -12  -1   -0.10    6.50
   2  12   1  900.29   56.89
   2  12   1  890.23   60.24
   2  12   1  905.79   61.75
  -2 -12  -1  841.78   60.76
  -2 -12  -1  848.63   61.37
   1  12   1    1.59    4.85
   1  12   1   -2.67    4.34
  -1 -12  -1    2.88    3.45
  -1 -12  -1    2.01    3.68
   0  12   1  720.12   45.35
   0 -12  -1  776.34   43.59
   0  12   1  645.97   46.77
   0 -12  -1  719.82   45.54
   0  12   1  756.33   48.22
   1 -12  -1  226.26   19.36
  -1  12   1  228.37   17.85
  -1  12   1  254.21   19.77
  -1  12   1  235.05   19.87
  -1  12   1  270.42   19.71
   2 -12  -1    0.77    4.87
  -2  12   1    6.48    5.87
  -2  12   1   -1.18    5.82
  -2  12   1    0.52    6.68
  -3  12   1   85.90   13.13
   3 -12  -1   83.22    9.45
  -3  12   1   75.94   14.53
  -4  12   1   59.41   16.11
  -4  12   1   37.91   12.27
  -4 -12   0   74.74   14.51
  -4 -12   0   25.14   11.38
   4  12   0   59.64   14.77
   4  12   0   31.40   10.79
  -3 -12   0    8.28    7.83
  -3 -12   0   21.19    8.72
   3  12   0   13.77    7.63
   3  12   0   10.73    8.55
   2  12   0   22.07    7.15
   2  12   0    9.21    6.09
   2  12   0   15.20    6.06
  -2 -12   0   18.79    7.45
   2  12   0   22.28    6.49
  -1 -12   0  156.75   15.01
   1  12   0  174.46   15.03
   1  12   0  181.36   14.45
  -1 -12   0  165.42   14.27
   0  12   0  116.89   12.16
   0  12   0  119.37    9.90
   0  12   0  135.57   11.22
   0 -12   0  130.95   10.36
   1 -12   0  169.15   15.05
  -1  12   0  170.93   14.49
  -1  12   0  168.23   14.36
  -1  12   0  187.32   16.54
  -1  12   0  172.12   16.63
   1 -12   0  194.57   12.22
  -2  12   0   15.53    7.40
  -2  12   0   21.16    7.79
  -2  12   0   16.98    7.14
   2 -12   0   21.34    5.47
  -3  12   0    1.33    8.00
  -3  12   0   14.52    8.67
   3 -12   0   12.61    7.73
   3 -12   0    8.25    4.57
  -4  12   0   59.62   16.19
  -4 -12   1   29.57    9.81
   4  12  -1   33.16   11.72
   4  12  -1   18.06    9.06
  -4 -12   1   20.44   10.53
  -3 -12   1   46.64    9.11
   3  12  -1   74.33   12.05
   3  12  -1   73.37   12.46
  -2 -12   1    1.28    6.69
  -2 -12   1   -8.52    6.14
   2  12  -1    5.87    5.26
  -2 -12   1    1.50    4.37
   2  12  -1    6.45    5.87
   2  12  -1    0.83    5.40
   1  12  -1  190.40   17.02
  -1 -12   1  229.61   19.11
   1  12  -1  267.05   19.01
   1  12  -1  239.87   17.41
  -1 -12   1  215.64   18.59
   0  12  -1  639.66   41.69
   0  12  -1  612.72   40.72
   0  12  -1  615.64   38.60
  -1  12  -1   -0.71    4.34
   1 -12   1    3.57    4.22
  -1  12  -1    3.32    5.45
  -1  12  -1    4.48    5.53
  -2  12  -1  922.34   66.87
  -2  12  -1  945.82   65.29
  -3  12  -1   -4.11    8.43
  -3  12  -1    8.59   10.24
   3 -12   1    5.40    5.89
   3 -12   1    1.87    4.56
  -4  12  -1    4.61   13.30
   4 -12   1   14.12    7.06
  -4 -12   2    6.72    8.71
   4  12  -2   16.33   10.34
  -4 -12   2   13.43   10.61
  -4 -12   2    9.10   10.25
   3  12  -2   26.92    8.99
  -3 -12   2   20.02    8.17
  -3 -12   2   34.16   11.14
  -3 -12   2   25.54    7.66
  -2 -12   2  237.43   18.79
  -2 -12   2  234.80   17.14
   2  12  -2  240.66   20.61
   2  12  -2  198.65   19.09
  -2 -12   2  245.15   21.74
  -1 -12   2  164.06   14.18
  -1 -12   2  131.51   14.38
   1  12  -2  137.25   11.33
   1  12  -2  152.00   12.77
   1  12  -2  155.87   13.63
   0  12  -2   19.57    4.98
   0  12  -2   15.09    4.43
   0  12  -2   13.41    5.33
   0  12  -2   18.98    4.62
  -1  12  -2  398.74   30.70
  -1  12  -2  423.39   31.26
  -2  12  -2   32.68    9.31
  -2  12  -2    5.23    8.94
  -3  12  -2    0.41   10.67
   3 -12   2    3.56    3.22
  -3  12  -2   -3.90    9.91
   3 -12   2   10.54    5.28
   4 -12   2   33.81    6.83
  -4  12  -2   25.30   14.81
  -4  12  -2   34.06   14.81
  -4 -12   3   -2.58    9.51
  -4 -12   3    1.58   10.65
   4  12  -3   15.32   10.81
  -4 -12   3    3.85    8.27
  -3 -12   3   43.18   12.02
  -3 -12   3   62.75   10.46
   3  12  -3   45.98   10.82
  -3 -12   3   46.20   10.64
   2  12  -3  347.66   27.20
  -2 -12   3  342.49   24.09
  -2 -12   3  363.92   30.03
   1  12  -3  340.80   24.99
  -1 -12   3  394.39   27.72
  -1 -12   3  387.73   30.09
   1  12  -3  402.00   28.46
   1  12  -3  404.55   26.44
   0  12  -3  426.69   29.92
   0  12  -3  426.36   29.86
  -1  12  -3  125.66   15.20
  -1  12  -3  155.77   15.04
  -1  12  -3  124.63   14.64
  -2  12  -3   -4.11    7.21
  -2  12  -3    3.91    7.62
   2 -12   3   -1.26    4.34
  -3  12  -3   25.56   11.51
  -3  12  -3   70.18   14.62
   3 -12   3   35.27    7.51
  -4  12  -3  149.20   25.01
  -4  12  -3  108.61   20.35
   4 -12   3  100.30   10.06
   4  12  -4   26.32   11.51
  -4 -12   4   34.89   13.33
  -4 -12   4   14.64   10.36
  -4 -12   4   37.77   10.90
  -3 -12   4   -0.80    7.93
  -3 -12   4   10.12    7.35
   3  12  -4   10.34    8.23
  -3 -12   4   -8.75    6.28
  -2 -12   4   44.13    9.59
  -2 -12   4   52.05    8.24
   2  12  -4   37.37    8.22
  -2 -12   4   40.25   10.54
   2  12  -4   46.60    6.13
  -1 -12   4    2.73    7.78
   1  12  -4   -2.09    4.60
  -1 -12   4   -1.80    5.15
   1  12  -4    4.45    4.55
  -1 -12   4    8.68    6.81
   0  12  -4   24.10    7.28
   0 -12   4   19.73    6.71
   0  12  -4   17.97    7.45
   0  12  -4    9.12    4.88
  -1  12  -4  187.78   18.45
   1 -12   4  151.64   15.78
  -1  12  -4  183.46   17.54
  -1  12  -4  168.91   17.96
  -2  12  -4   56.35   12.45
  -2  12  -4   62.07   13.47
   2 -12   4   54.13    8.79
  -3  12  -4  780.68   66.82
   3 -12   4  946.05   57.47
  -4 -12   5   33.02   12.01
  -4 -12   5    2.72    9.01
   4  12  -5   15.71   11.74
  -3 -12   5   48.46   13.74
  -3 -12   5   39.40   11.06
   3  12  -5   36.71   10.49
  -2 -12   5   -4.67    6.33
  -2 -12   5   -2.87    6.91
   2  12  -5    2.25    6.01
   1  12  -5   24.06    6.10
  -1 -12   5   10.98    7.29
  -1 -12   5   17.84    7.12
   1  12  -5   16.87    6.73
   0  12  -5    6.90    7.27
   0 -12   5   10.27    6.87
   0  12  -5    3.16    4.87
   0  12  -5   12.36    8.04
   1 -12   5   59.22   10.30
  -1  12  -5   47.62   10.73
  -1  12  -5   56.41    6.11
  -1  12  -5   46.96   11.10
  -1  12  -5   50.42   10.01
  -2  12  -5  534.24   40.13
  -2  12  -5  475.29   40.78
   2 -12   5  514.38   35.92
  -3  12  -5   26.57   13.31
   3 -12   5   20.91    8.98
  -3  12  -5   19.13   13.69
  -4 -12   6   -0.85   10.25
   4  12  -6   14.50   10.60
  -4 -12   6   -5.93    8.48
   3  12  -6   35.60    9.66
  -3 -12   6   10.25   10.65
  -3 -12   6   18.36    9.79
  -2 -12   6   20.79    8.90
  -2 -12   6    4.64    8.03
   2  12  -6   12.36    6.65
  -1 -12   6  721.26   49.17
   1  12  -6  670.10   46.65
  -1 -12   6  712.02   53.27
   0 -12   6   12.13    7.50
   0  12  -6   11.42    5.60
   0  12  -6    3.42    8.20
   0 -12   6   22.53    7.88
  -1  12  -6   -2.46    8.27
  -1  12  -6    0.15    5.38
   1 -12   6    7.08    6.41
  -1  12  -6    2.84    7.73
  -2  12  -6   14.50   11.22
  -2  12  -6   17.80   12.36
   2 -12   6   17.60    8.34
  -3  12  -6  -10.79   11.79
  -3  12  -6    9.74   11.98
   3 -12   6    2.80    8.60
  -3 -12   7   -7.10    9.13
  -3 -12   7   10.83    9.92
   3  12  -7   21.19    8.95
   2  12  -7  144.50   14.37
  -2 -12   7  105.92   18.81
  -2 -12   7  110.16   16.62
   1  12  -7   17.80    5.25
  -1 -12   7   10.93    7.77
   1  12  -7   11.09    8.26
  -1 -12   7   11.82    8.02
   0  12  -7    2.55    8.72
   0 -12   7   -1.38    6.81
   0 -12   7   -1.87    7.13
   0  12  -7    2.27    5.94
  -1  12  -7  -11.48    9.45
   1 -12   7    7.86    8.64
  -2  12  -7  319.31   34.44
  -2  12  -7  344.79   33.77
   2 -12   7  400.43   30.02
  -3 -12   8   -9.23   11.03
   3  12  -8  -13.87    8.14
  -3 -12   8  -16.42    8.49
   2  12  -8   14.02    7.44
  -2 -12   8    6.44    9.77
   2  12  -8   17.34    8.42
  -2 -12   8    8.49   11.37
   1  12  -8   40.48    7.96
   1  12  -8   45.57   11.97
  -1 -12   8   41.39   13.03
  -1 -12   8   37.06   11.38
   0 -12   8    4.12    9.52
   0  12  -8   26.50   10.93
   0 -12   8   -0.36    8.45
   0  12  -8    7.48    7.33
  -1  12  -8  342.27   33.65
   1 -12   8  396.21   31.76
  -2  12  -8   34.98   16.06
   2 -12   8   43.46   13.03
  -2  12  -8   41.93   15.10
  -2 -12   9   -0.44    9.46
  -2 -12   9    2.64   10.66
  -1 -12   9   12.64   10.13
   1  12  -9   23.31   12.30
  -1 -12   9   -8.95    8.96
   0 -12   9  143.48   22.11
   0 -12   9  144.74   20.43
   0  12  -9  168.75   21.43
   1 -12   9   31.02   12.73
  -1  12  -9   16.09   14.07
   1 -12   9   27.62   13.84
   0  13   9   61.78   11.25
   0  13   9   59.56   15.24
   0  13   9   66.87   16.62
  -1  13   9   53.36   15.34
  -1  13   9   31.25   11.79
  -1  13   9   56.29   15.51
  -2  13   9    0.50   10.92
   1  13   8   10.55   10.16
   1  13   8    3.70    7.04
   0  13   8   12.06    7.65
   0  13   8   22.11   10.09
   0  13   8    5.00    9.73
  -1  13   8    8.21    9.08
  -1  13   8   12.17    9.54
  -1  13   8   19.59   10.88
  -1  13   8   21.80   10.97
  -2  13   8   -0.75    9.20
  -2  13   8    1.01    8.23
  -2  13   8   -5.47    9.10
   2  13   7   11.61    8.24
   2  13   7    8.77    9.69
   2  13   7    8.15    8.71
  -2 -13  -7    1.53    9.27
   1  13   7   14.71    8.89
   1  13   7   23.27    7.97
   1  13   7   10.06    8.15
   0  13   7   12.82    6.97
   0 -13  -7    9.95    6.28
   0  13   7   11.28    8.79
   0  13   7   13.32    9.06
  -1  13   7   28.45    9.09
  -1  13   7   31.77   11.62
  -1  13   7   20.90    8.77
  -1  13   7   46.21   11.54
  -2  13   7   39.47   12.54
  -2  13   7   59.13   14.58
  -2  13   7   23.65   10.46
  -3  13   7   22.66   13.21
  -3  13   7   23.58   10.39
   3  13   6   20.38   11.90
   3  13   6   25.65   10.46
  -3 -13  -6   16.52   13.59
   2  13   6   86.26   13.73
  -2 -13  -6   88.82   15.27
   2  13   6  100.32   13.99
   1  13   6   10.98    7.30
   1  13   6   12.10    7.92
   1  13   6   17.14    6.84
   0  13   6   49.62    8.71
   0  13   6   42.55   10.29
   0 -13  -6   77.89    9.13
   0  13   6   61.48   11.59
  -1  13   6   30.34    9.58
  -1  13   6   33.69    9.04
  -1  13   6   52.31   11.56
  -1  13   6   53.57    9.82
  -2  13   6    1.23    6.78
  -2  13   6    0.77    8.44
  -2  13   6    1.28    6.90
  -3  13   6    5.04    9.49
  -3  13   6    1.22    7.48
  -3  13   6   28.73   12.17
   3  13   5   14.16    9.94
  -3 -13  -5   21.73   13.26
   3  13   5    4.72    7.61
   2  13   5  263.54   23.05
   2  13   5  299.25   22.85
   2  13   5  245.42   24.70
  -2 -13  -5  274.74   25.20
   1  13   5    5.21    6.32
   1  13   5   11.15    6.30
   1  13   5    5.97    6.17
   0  13   5   17.67    7.61
   0 -13  -5   21.37    6.76
   0  13   5   15.77    7.28
   0  13   5   12.03    5.53
  -1  13   5  245.66   21.20
  -1  13   5  304.53   23.24
  -1  13   5  230.79   19.77
  -1  13   5  218.95   24.72
  -2  13   5   86.59   14.76
  -2  13   5   65.08   13.23
  -2  13   5   47.54   13.33
  -2  13   5   73.01   11.96
  -3  13   5    1.97    6.95
  -3  13   5    6.59    7.84
  -3  13   5    4.71    9.53
  -3  13   5   15.48    9.58
  -4  13   5   45.95   14.82
  -4  13   5   48.00   14.43
  -4  13   5   47.08   12.65
  -4  13   5   31.82   13.68
   3  13   4   54.58   11.88
   3  13   4   26.56    8.94
  -3 -13  -4   35.39   12.07
   2  13   4  343.64   26.89
  -2 -13  -4  388.68   30.39
   2  13   4  359.42   28.78
   1  13   4   17.20    6.24
   1  13   4   14.70    6.50
   1  13   4   11.00    5.81
   0  13   4  509.05   34.69
   0  13   4  511.99   37.27
   0  13   4  460.94   39.51
   0 -13  -4  517.02   32.13
  -1  13   4  211.69   19.69
  -1  13   4  212.87   20.89
  -1  13   4  230.42   19.80
  -1  13   4  211.96   18.28
  -2  13   4   24.82    9.96
  -2  13   4   29.17    9.22
  -2  13   4   29.99   10.35
  -2  13   4   22.30    8.75
  -2  13   4   32.19    9.00
  -2  13   4   15.96    7.38
  -3  13   4   42.29   11.11
  -3  13   4   45.15   12.47
  -3  13   4   32.99    8.80
  -3  13   4   27.68   10.80
  -4  13   4   -7.85    9.77
  -4  13   4   23.91   13.70
  -4  13   4   -2.25   10.34
  -4 -13  -3    3.34    9.24
   4  13   3   12.69   13.18
   4  13   3   18.40   10.02
  -4 -13  -3   11.44   14.06
  -3 -13  -3 1053.12   66.12
   3  13   3 1094.65   76.75
  -3 -13  -3 1097.92   77.82
   3  13   3 1075.30   70.43
   2  13   3    7.27    6.08
  -2 -13  -3    2.53    6.55
   2  13   3   -0.92    5.07
   1  13   3   -3.35    4.59
   1  13   3    2.86    5.25
   0  13   3   15.69    5.07
   0 -13  -3   16.15    5.34
   0 -13  -3   16.68    5.46
   0  13   3    9.01    5.96
   0  13   3   17.52    6.87
  -1  13   3  183.86   16.89
  -1  13   3  173.57   16.98
  -1  13   3  154.76   15.84
  -1  13   3  155.98   16.27
  -2  13   3  102.32   15.13
  -2  13   3  108.24   12.83
  -2  13   3   90.04   12.08
  -2  13   3   89.47   13.25
  -2  13   3   94.28   15.29
  -2  13   3   79.27   12.65
  -3  13   3   40.47   11.07
  -3  13   3   33.91   10.48
  -3  13   3   18.36   10.31
  -4  13   3   29.35   12.69
  -4  13   3   31.98   12.22
  -4  13   3   30.08   12.98
  -4 -13  -2    6.70   12.37
   4  13   2    5.41    9.02
   4  13   2   17.41   10.97
  -4 -13  -2   10.87   10.14
   3  13   2   86.49   13.80
  -3 -13  -2  124.58   16.55
   3  13   2   74.33   12.01
  -3 -13  -2   81.53   10.91
   3  13   2   81.13   13.43
  -2 -13  -2   64.08    9.71
   2  13   2   27.55    7.65
   2  13   2   27.97    7.57
  -2 -13  -2   36.40    6.07
  -1 -13  -2  494.20   34.52
  -1 -13  -2  482.99   34.20
   1  13   2  517.74   33.23
   1  13   2  491.71   36.09
   0 -13  -2 1214.04   72.90
   0 -13  -2 1223.51   71.75
   0  13   2 1169.33   77.68
  -1  13   2  166.90   16.00
  -1  13   2  177.21   16.12
   1 -13  -2  180.94   15.28
  -1  13   2  156.31   16.38
  -1  13   2  192.38   14.61
  -2  13   2    2.20    6.66
  -2  13   2   26.26    8.29
  -2  13   2   12.01    8.11
  -3  13   2   10.07    9.74
  -3  13   2   21.10    9.05
  -3  13   2    8.71    9.09
  -4  13   2   10.30   11.62
  -4  13   2   24.92   11.68
   4  13   1   28.82   13.52
   4  13   1   13.27    9.60
  -4 -13  -1   38.92   11.96
  -3 -13  -1    8.26    8.20
  -3 -13  -1   -1.06    7.35
   3  13   1   -2.79    6.35
   3  13   1    0.72    8.16
   2  13   1   20.18    7.26
  -2 -13  -1   18.99    7.88
  -2 -13  -1   42.23    8.20
   2  13   1   24.46    7.47
  -1 -13  -1 1094.56   72.92
  -1 -13  -1 1084.07   74.50
   1  13   1 1122.56   68.71
   1  13   1 1119.14   75.52
   0  13   1   99.28    9.52
   0  13   1  106.87   10.49
   0 -13  -1   99.24    9.48
   0  13   1  107.82   11.92
  -1  13   1    0.46    5.89
  -1  13   1    3.24    4.78
   1 -13  -1   -4.11    4.36
  -1  13   1   -2.70    4.12
   1 -13  -1    2.48    3.25
  -1  13   1    5.53    4.64
  -2  13   1  274.72   23.29
  -2  13   1  296.33   25.86
  -2  13   1  302.20   23.78
   2 -13  -1  309.33   24.33
  -3  13   1   11.27    9.11
  -3  13   1    6.82    8.72
  -4  13   1    5.75   11.38
  -4  13   1    4.59   11.18
   4  13   0  130.44   18.71
   4  13   0  191.77   21.77
  -4 -13   0  111.09   18.10
  -4 -13   0  135.44   18.63
  -3 -13   0   17.85    8.62
   3  13   0   41.03   10.42
   3  13   0   21.11    9.37
  -3 -13   0   22.46    8.37
  -2 -13   0    2.30    6.35
   2  13   0   -4.93    4.82
   2  13   0   -8.89    5.24
   2  13   0   -5.82    5.50
  -2 -13   0   -5.41    4.74
  -1 -13   0  166.37   13.88
   1  13   0  167.17   13.87
   1  13   0  147.88   15.02
   0  13   0    1.64    3.79
   0  13   0   -3.73    4.57
   0  13   0   -4.61    3.12
   0 -13   0    2.07    3.20
   1 -13   0  176.32   11.87
  -1  13   0  166.85   16.05
  -1  13   0  161.38   13.90
  -1  13   0  179.61   14.25
   1 -13   0  166.21   14.59
  -1  13   0  169.98   16.62
  -2  13   0    7.52    6.11
  -2  13   0   -4.10    6.77
   2 -13   0    0.95    4.30
  -2  13   0    4.75    6.48
   3 -13   0   26.56    6.22
  -3  13   0   12.95    9.90
   3 -13   0   38.82    8.84
  -3  13   0   34.46   11.33
  -4  13   0  154.14   20.68
  -4  13   0  193.36   25.28
   4  13  -1   14.36   10.81
   4  13  -1    4.00    8.54
  -4 -13   1   11.45   10.02
  -4 -13   1   11.41    9.74
   3  13  -1    7.76    7.15
   3  13  -1   18.66    8.65
  -3 -13   1   17.68    6.71
  -2 -13   1  252.12   22.59
   2  13  -1  222.67   19.84
   2  13  -1  249.61   20.57
   2  13  -1  255.75   21.20
  -2 -13   1  262.49   18.18
   1  13  -1   11.59    5.66
   1  13  -1    3.62    4.74
   1  13  -1   -1.33    4.34
  -1 -13   1    2.45    4.67
  -1 -13   1    0.57    6.30
   0  13  -1   81.13   10.55
   0  13  -1   96.80   10.05
   0  13  -1   99.99    8.57
  -1  13  -1 1064.05   73.59
   1 -13   1 1121.46   74.42
  -1  13  -1 1114.55   70.34
  -1  13  -1 1116.69   75.30
  -2  13  -1   22.52    8.70
  -2  13  -1   37.36   10.71
  -3  13  -1   -0.50    8.66
  -3  13  -1   -4.07    9.87
   3 -13   1   -1.73    6.54
   3 -13   1   -1.58    4.71
  -4  13  -1   54.54   16.75
   4 -13   1   54.42    8.82
  -4 -13   2    5.23    9.38
   4  13  -2   13.82   10.83
  -4 -13   2    5.57   10.21
  -4 -13   2   17.82    9.71
  -3 -13   2    7.41    6.63
   3  13  -2   10.17    8.12
  -3 -13   2   13.34    9.59
  -3 -13   2    4.94    9.23
  -2 -13   2   13.65    5.03
  -2 -13   2   10.50    7.01
   2  13  -2   12.25    8.10
   2  13  -2   18.11    6.35
  -2 -13   2    3.61    7.08
   1  13  -2  192.07   14.40
   1  13  -2  163.96   14.88
   1  13  -2  152.05   12.22
  -1 -13   2  161.29   15.47
  -1 -13   2  161.23   15.35
   0  13  -2 1068.61   66.16
   0  13  -2  999.25   63.89
   0  13  -2  964.84   66.93
   0  13  -2 1017.53   61.59
  -1  13  -2  473.54   35.01
  -1  13  -2  478.70   35.31
  -2  13  -2   48.10   11.47
  -2  13  -2   34.13    9.66
  -2  13  -2   50.73   10.67
   3 -13   2  114.01   11.01
  -3  13  -2   86.19   15.74
  -3  13  -2   81.40   17.03
  -4  13  -2    5.74   13.13
  -4  13  -2    9.86   14.85
   4 -13   2    4.58    4.85
   4  13  -3   20.54   10.01
  -4 -13   3   41.99   14.63
  -4 -13   3    9.06    9.92
  -4 -13   3   17.04    9.94
  -3 -13   3   35.24    8.65
   3  13  -3   21.07    9.37
  -3 -13   3   26.68   11.83
  -3 -13   3   25.61    9.04
  -2 -13   3   93.12   13.58
   2  13  -3   57.18    9.46
   1  13  -3  140.34   13.27
   1  13  -3  126.36   11.62
   1  13  -3  143.75   12.81
  -1 -13   3  160.15   14.85
  -1 -13   3  159.45   16.06
   0  13  -3    9.86    5.77
   0  13  -3    4.04    4.19
  -1  13  -3    4.32    7.47
  -1  13  -3    5.27    6.31
  -1  13  -3    2.16    5.42
   2 -13   3    1.00    5.55
  -2  13  -3    0.35    8.90
  -2  13  -3    4.39    8.44
   3 -13   3 1106.47   68.35
  -3  13  -3 1038.83   74.06
  -3  13  -3 1064.68   79.94
  -4  13  -3    5.36   12.80
  -4  13  -3   -0.05   14.10
   4  13  -4   15.44   10.46
  -4 -13   4   21.11    9.82
  -4 -13   4   -8.32   10.00
  -4 -13   4    7.08   10.01
  -3 -13   4   24.05   11.52
   3  13  -4   15.31    8.12
  -3 -13   4   23.82    9.82
  -3 -13   4   26.88    8.26
  -2 -13   4    6.88    7.24
  -2 -13   4   26.69    7.74
   2  13  -4    4.90    5.04
  -2 -13   4   12.20    8.18
   2  13  -4   16.32    6.57
   1  13  -4  196.63   16.34
  -1 -13   4  182.79   20.13
   1  13  -4  218.19   17.52
  -1 -13   4  233.94   20.13
  -1 -13   4  216.89   19.22
   0 -13   4  536.74   36.71
   0  13  -4  478.61   36.25
   0  13  -4  525.34   35.96
  -1  13  -4   10.18    6.31
   1 -13   4    7.36    6.06
  -1  13  -4   15.57    8.20
  -1  13  -4    7.04    6.68
  -2  13  -4  355.26   29.87
  -2  13  -4  326.88   30.40
   2 -13   4  365.47   26.66
  -3  13  -4   36.87   13.60
  -3  13  -4   16.13   12.10
   3 -13   4   18.63    7.91
   4  13  -5   46.70   12.81
  -4 -13   5   27.96   11.20
  -4 -13   5   40.37   12.37
  -3 -13   5    7.61    9.65
  -3 -13   5   22.33   10.11
   3  13  -5   12.43    8.17
   2  13  -5   70.03   10.35
   2  13  -5   47.13    6.86
  -2 -13   5   33.61   10.46
  -2 -13   5   54.96   11.56
  -2 -13   5   48.07    9.51
  -1 -13   5  217.51   21.51
   1  13  -5  221.03   18.57
   1  13  -5  235.29   18.95
  -1 -13   5  273.67   23.02
   0 -13   5    8.00    6.53
   0  13  -5   16.23    8.53
   0  13  -5   -1.13    7.99
   0  13  -5   15.95    6.04
  -1  13  -5    6.48    6.47
  -1  13  -5   12.34    9.55
   1 -13   5   18.92    7.51
  -1  13  -5    5.65    7.56
  -2  13  -5  268.19   27.10
  -2  13  -5  269.43   27.84
   2 -13   5  281.65   22.82
  -3  13  -5    5.33   11.97
  -3  13  -5    0.17   11.27
   3 -13   5    7.61    8.56
  -3 -13   6    8.74    8.50
   3  13  -6   13.03    8.58
  -3 -13   6   10.23   10.95
  -2 -13   6    9.82    9.40
   2  13  -6    4.76    6.75
  -2 -13   6    9.23    8.36
  -1 -13   6   28.76    9.53
   1  13  -6   29.02    5.64
  -1 -13   6   27.52    9.17
   0  13  -6   42.55    8.65
   0 -13   6   46.83   10.73
   0  13  -6   60.55   10.98
   0 -13   6   67.00   11.90
  -1  13  -6   12.65    6.98
  -1  13  -6    5.07    8.21
   1 -13   6   11.43    7.39
  -1  13  -6   25.68   11.37
  -1  13  -6   14.58    5.71
   2 -13   6  111.47   14.69
  -2  13  -6  121.36   18.27
  -2  13  -6   74.55   15.76
  -3  13  -6   27.89   14.45
  -3  13  -6   14.01   14.42
   3 -13   6   45.75   11.02
  -3 -13   7   14.82   10.48
  -3 -13   7   17.14   12.64
   3  13  -7   24.05    9.90
  -2 -13   7   38.97   11.69
   2  13  -7   36.57    8.80
  -2 -13   7    9.41   10.89
   2  13  -7   24.49    7.00
  -1 -13   7   25.68   10.35
   1  13  -7   25.34    6.14
  -1 -13   7   22.48    9.72
   1  13  -7   29.97    9.55
   0 -13   7   11.50    8.43
   0  13  -7   18.70    9.92
   0  13  -7    9.20    6.55
   0 -13   7   17.77    8.75
   1 -13   7    7.92    8.96
  -1  13  -7   49.71   12.45
   2 -13   7    1.07    9.49
  -2  13  -7   -7.67   11.30
  -2  13  -7   -0.60   10.98
  -2 -13   8   -3.88    8.15
  -2 -13   8    1.94   10.02
   2  13  -8   -2.68    7.69
   1  13  -8    5.94    6.53
  -1 -13   8   28.62   11.23
  -1 -13   8   13.17    9.78
   1  13  -8   30.64   11.45
   0 -13   8    6.23    9.88
   0  13  -8   10.07    7.37
   0 -13   8   -0.94    7.94
   0  13  -8    5.28   11.57
  -1  13  -8    7.34   11.04
   1 -13   8    2.47    9.47
   2  13  -9    4.22    8.64
  -2 -13   9    0.92    9.60
  -1 -13   9   54.15   13.85
   1  13  -9   28.68   13.24
  -1 -13   9   20.20   11.94
   0 -13   9   36.60   13.09
   0 -13   9   28.51   12.92
   0  13  -9   90.33   15.98
   0  14   9   11.46   10.79
   0  14   9    5.20   10.27
   0  14   9    9.14    9.34
  -1  14   9    2.28   11.60
  -1  14   9   28.45   10.71
  -1  14   9   -0.58    9.60
  -1  14   9    5.44   10.12
   1  14   8  234.70   29.92
   1  14   8  271.21   27.69
   0  14   8    3.01    8.53
   0  14   8   12.53    9.53
   0  14   8   12.84    7.94
  -1  14   8   82.96   18.31
  -1  14   8   73.33   13.61
  -1  14   8   90.50   14.63
  -1  14   8   69.41   14.97
  -2  14   8   93.15   17.29
  -2  14   8   78.40   19.85
  -2  14   8   80.30   15.50
   2  14   7   38.63   11.12
   2  14   7   20.32   11.29
   2  14   7   33.76   10.99
  -2 -14  -7   40.58   13.11
   1  14   7  617.71   48.58
   1  14   7  653.30   46.36
   0  14   7   95.12   11.54
   0 -14  -7   70.01    9.73
   0  14   7   50.80   13.86
   0  14   7   69.92   13.91
  -1  14   7   -0.20    6.71
  -1  14   7   -0.32    8.50
  -1  14   7    9.38    9.69
  -1  14   7   -0.50    7.32
  -2  14   7  122.29   18.48
  -2  14   7  136.06   18.48
  -2  14   7  111.57   21.75
  -3  14   7   28.58   13.81
  -3  14   7   18.27    9.96
   3  14   6   30.53   11.47
  -3 -14  -6   35.83   14.29
   2  14   6  375.46   31.64
   2  14   6  358.45   30.05
  -2 -14  -6  376.09   32.46
   1  14   6    9.64    6.63
   1  14   6   15.39    7.47
   1  14   6   14.56    7.63
   0 -14  -6  106.46   11.21
   0  14   6   78.81   15.10
   0  14   6   96.43   11.56
   0  14   6  110.43   15.45
  -1  14   6   53.58   10.21
  -1  14   6   30.38    9.36
  -1  14   6   25.65   10.52
  -1  14   6   42.56    9.84
  -2  14   6   -4.22    8.24
  -2  14   6    1.05    7.55
  -2  14   6  -11.07    7.91
  -2  14   6   -4.62    8.89
  -3  14   6   39.27   13.67
  -3  14   6   27.78   12.63
  -3  14   6   28.80   10.34
   3  14   5  192.17   21.91
  -3 -14  -5  186.87   24.51
   3  14   5  202.80   21.16
   2  14   5   60.59   12.42
   2  14   5   76.58   12.38
   2  14   5   71.70   11.73
  -2 -14  -5   76.78   13.32
   1  14   5    1.95    6.42
   1  14   5   -0.39    5.65
   1  14   5   -0.18    6.05
   0 -14  -5   51.73    8.80
   0  14   5   39.75    7.67
   0  14   5   36.22   10.24
   0  14   5   38.85    9.31
  -1  14   5   67.53   11.78
  -1  14   5   60.45   12.79
  -1  14   5   58.08   10.43
  -1  14   5   60.67   10.97
  -2  14   5   31.99    9.57
  -2  14   5   -2.84    8.36
  -2  14   5   -2.90    7.79
  -2  14   5   20.35    8.57
  -3  14   5   18.29    8.68
  -3  14   5   11.52    9.45
  -3  14   5    3.02    9.55
  -3  14   5    5.52    9.51
  -4  14   5   90.54   17.85
  -4  14   5   65.97   16.91
  -4  14   5   55.27   14.50
   3  14   4   18.84    9.89
  -3 -14  -4   28.34   11.72
   3  14   4   22.49    9.08
  -2 -14  -4   22.57    8.72
   2  14   4   18.27    8.09
   2  14   4   21.26    7.52
   1  14   4    8.23    6.66
   1  14   4   -0.14    5.70
   1  14   4    1.17    5.56
   0  14   4  490.29   34.23
   0  14   4  563.84   37.70
   0  14   4  404.45   38.34
   0 -14  -4  516.75   31.60
  -1  14   4   94.93   12.58
  -1  14   4   71.18   11.73
  -1  14   4   87.66   13.49
  -2  14   4  247.82   22.33
  -2  14   4  249.22   22.48
  -2  14   4  295.08   25.98
  -2  14   4  260.13   22.11
  -2  14   4  250.34   26.62
  -2  14   4  268.60   23.83
  -3  14   4   61.11   11.13
  -3  14   4   33.92   10.63
  -3  14   4   67.97   13.00
  -3  14   4   47.25   13.04
  -4  14   4    6.12   10.86
  -4  14   4   20.77   13.76
  -4  14   4   26.48   12.51
  -4 -14  -3   -2.53   12.47
   4  14   3   19.70   10.88
   4  14   3  -12.19    9.07
  -4 -14  -3   -4.99    9.92
   3  14   3   82.18   13.37
   3  14   3   35.90    8.57
   3  14   3   98.05   13.77
  -3 -14  -3   74.60   14.42
   2  14   3   12.81    7.04
   2  14   3    0.04    5.81
  -2 -14  -3   -1.27    6.53
   1  14   3  445.88   31.77
   1  14   3  475.62   34.42
   0 -14  -3  139.78   13.58
   0  14   3  151.20   16.93
   0 -14  -3  189.84   13.68
   0  14   3  179.94   14.31
  -1  14   3    8.36    6.45
  -1  14   3    9.93    5.94
  -1  14   3    1.76    4.50
  -2  14   3    3.37    7.19
  -2  14   3   -2.19    6.15
  -2  14   3    3.44    7.65
  -2  14   3   -2.93    6.34
  -2  14   3  -14.66    6.45
  -3  14   3   82.05   14.13
  -3  14   3   93.05   15.11
  -3  14   3   66.52   14.87
  -4  14   3    2.35   12.47
  -4  14   3   13.66   12.51
  -4  14   3    9.52   10.69
  -4 -14  -2  269.36   29.24
   4  14   2  211.59   26.05
  -4 -14  -2  238.23   21.70
   4  14   2  192.87   23.43
   3  14   2   -1.30    5.99
   3  14   2    8.67    9.12
  -3 -14  -2   27.26   10.35
   3  14   2   23.84    9.36
  -3 -14  -2   28.36    7.86
   2  14   2   42.54    9.11
  -2 -14  -2   46.02    8.65
   2  14   2   52.02    9.15
  -2 -14  -2   22.90    6.09
  -1 -14  -2  111.61   10.54
  -1 -14  -2  103.03    9.65
   1  14   2  135.58   13.06
   1  14   2  109.22   11.85
   0 -14  -2  320.59   21.21
   0  14   2  295.83   23.71
   0  14   2  328.49   23.36
   1 -14  -2    6.39    5.45
  -1  14   2   16.99    5.81
  -1  14   2    9.92    6.56
  -1  14   2   15.09    5.81
  -1  14   2    7.51    5.72
  -2  14   2    4.33    6.89
  -2  14   2    4.70    5.89
  -2  14   2    8.65    6.72
  -3  14   2   40.85   13.15
  -3  14   2   55.61   11.59
  -4  14   2   38.89   12.73
  -4  14   2   15.53   13.16
   4  14   1   36.05   13.02
   4  14   1   16.49   11.06
  -4 -14  -1   15.04   10.90
  -3 -14  -1   -0.71    8.07
   3  14   1    6.69    7.83
  -3 -14  -1   14.25    7.87
   3  14   1    2.62    7.67
   2  14   1   29.62    8.42
   2  14   1   29.35    7.48
  -2 -14  -1   46.18    8.23
  -2 -14  -1   31.73    8.51
   1  14   1  212.77   17.60
   1  14   1  200.40   16.21
  -1 -14  -1  190.11   15.76
   0  14   1   75.74   10.53
   0  14   1   75.74    8.90
   0 -14  -1   71.38    7.89
   0  14   1   59.98    7.71
  -1  14   1   32.38    6.36
  -1  14   1   29.54    7.56
   1 -14  -1   21.41    6.54
   1 -14  -1   25.62    4.85
  -1  14   1   26.70    6.64
  -1  14   1   23.07    7.99
   2 -14  -1   75.33    9.57
  -2  14   1   57.86   10.74
  -2  14   1   56.91   10.34
  -2  14   1   54.98   12.02
  -3  14   1    5.05    9.01
  -3  14   1    1.08    8.88
  -4  14   1   -9.53   10.49
  -4  14   1    2.58   10.78
   4  14   0    3.74    9.81
  -4 -14   0   15.94   10.78
   4  14   0    8.37    8.95
  -4 -14   0    1.43   11.31
   3  14   0    5.98    7.52
   3  14   0   -3.16    6.44
  -3 -14   0    7.53    7.83
  -3 -14   0   -2.69    5.58
   2  14   0    6.00    5.66
  -2 -14   0    6.68    6.39
   2  14   0    7.26    5.46
   2  14   0    9.34    6.56
  -2 -14   0    2.11    4.86
   1  14   0  141.00   14.06
  -1 -14   0  130.81   12.35
   1  14   0  137.60   13.00
   0 -14   0   78.23    7.88
   0  14   0   77.16    7.50
   0  14   0   54.14    8.93
   0  14   0   69.88    8.95
  -1  14   0  137.04   12.35
  -1  14   0  115.23   14.02
  -1  14   0  155.18   14.81
   1 -14   0  142.89   12.80
  -1  14   0  123.28   11.87
   1 -14   0  138.28    9.95
   2 -14   0   -1.51    4.20
  -2  14   0   -0.08    6.54
  -2  14   0   -2.08    6.65
  -2  14   0    8.71    6.68
   3 -14   0    2.78    6.71
  -3  14   0   10.29    9.20
  -3  14   0   -4.36    9.74
  -4  14   0   13.78   11.21
  -4  14   0   15.62   12.61
   4  14  -1   -5.62    6.98
   4  14  -1    0.29   10.10
  -4 -14   1   12.59    9.83
  -4 -14   1   -0.55   10.27
  -3 -14   1    6.33    6.19
  -3 -14   1    8.06   10.14
   3  14  -1    1.15    7.46
   3  14  -1   13.10    7.52
  -2 -14   1   39.38    6.85
   2  14  -1   52.06    8.96
  -2 -14   1   54.76   10.40
   2  14  -1   57.07    8.48
   2  14  -1   29.77    8.38
  -1 -14   1   33.17    7.00
   1  14  -1   15.92    5.96
   1  14  -1   39.88    7.34
   1  14  -1   37.85    7.36
   0  14  -1   55.28    6.53
   0  14  -1   56.67    7.82
   0  14  -1   36.04    7.97
  -1  14  -1  195.84   18.46
  -1  14  -1  174.06   17.36
  -1  14  -1  182.76   17.50
   1 -14   1  213.41   16.46
  -2  14  -1   23.67    9.31
  -2  14  -1   38.00   10.76
  -2  14  -1   20.85    9.16
  -3  14  -1    9.70   11.66
   3 -14   1    3.11    6.07
   4 -14   1   33.04    7.75
   4  14  -2   22.74   11.11
   4  14  -2    9.34    9.19
  -4 -14   2   30.30   13.44
  -4 -14   2   22.30    9.99
  -3 -14   2   58.56    9.79
   3  14  -2   48.17   11.70
  -3 -14   2   59.80   13.85
   2  14  -2    3.74    6.82
   2  14  -2    4.76    5.33
  -2 -14   2   10.12    7.38
  -2 -14   2    1.40    4.34
  -2 -14   2    9.49    7.75
   1  14  -2    8.00    4.20
  -1 -14   2    9.71    5.66
   1  14  -2    6.38    5.05
   1  14  -2    5.34    5.30
   0  14  -2  257.10   20.42
   0  14  -2  299.20   19.08
   0  14  -2  279.09   21.19
   0  14  -2  288.74   21.68
  -1  14  -2   96.56   12.71
  -1  14  -2   99.42   13.03
  -1  14  -2  111.35   12.46
  -2  14  -2   25.61   10.04
  -2  14  -2   38.13   10.58
  -2  14  -2   35.28   10.76
  -3  14  -2   26.10   12.66
  -3  14  -2   30.46   12.74
   3 -14   2   30.95    7.64
  -4  14  -2  241.34   28.38
  -4  14  -2  242.28   32.91
  -4 -14   3    5.23    9.24
  -4 -14   3   -3.98   11.08
   4  14  -3    2.38    8.49
  -4 -14   3   27.41   11.56
   3  14  -3   81.16   12.97
  -3 -14   3   59.59   10.48
  -3 -14   3   72.66   14.93
  -3 -14   3   62.99   11.10
  -2 -14   3   -4.38    8.28
  -2 -14   3    5.05    7.07
   2  14  -3   -2.79    5.36
  -1 -14   3   -0.70    4.81
   1  14  -3    4.97    4.91
   1  14  -3    8.17    5.61
   1  14  -3    5.46    4.75
   0  14  -3  154.96   15.45
   0  14  -3  176.74   14.78
  -1  14  -3  479.55   33.23
  -1  14  -3  409.22   32.05
  -1  14  -3  389.46   31.72
  -2  14  -3    3.47    8.45
  -2  14  -3   13.95    9.42
   2 -14   3    8.20    5.89
   3 -14   3   55.97   10.14
  -3  14  -3   64.68   17.22
  -3  14  -3   73.50   14.94
  -4  14  -3   -8.55   13.62
  -4  14  -3   13.45   14.06
   4  14  -4   12.28    9.81
  -4 -14   4  -10.03    8.89
  -4 -14   4    1.37    9.71
   3  14  -4   54.01   10.97
  -3 -14   4   23.58    8.70
  -3 -14   4   43.32   11.73
  -3 -14   4   40.02   12.55
   2  14  -4  219.25   16.24
  -2 -14   4  214.03   20.93
  -2 -14   4  199.01   23.13
   2  14  -4  202.67   18.99
  -2 -14   4  232.99   19.13
   1  14  -4   75.93    9.34
   1  14  -4   62.23    9.46
  -1 -14   4   74.01   11.64
   0 -14   4  518.77   35.90
   0  14  -4  476.49   35.45
   1 -14   4   -6.67    5.12
  -1  14  -4    7.53    7.65
  -1  14  -4    1.62    6.64
  -1  14  -4  -10.94    4.79
   2 -14   4   18.37    7.02
  -2  14  -4   22.82   10.38
  -2  14  -4   12.03    9.81
  -3  14  -4   21.45   13.64
   3 -14   4   14.96    8.62
  -3  14  -4   44.74   12.82
   4  14  -5   68.19   14.67
  -4 -14   5   37.94   12.64
  -4 -14   5   62.69   13.93
  -3 -14   5    2.96    8.77
   3  14  -5    8.97    7.84
  -3 -14   5   -1.61   10.21
  -2 -14   5   17.25    9.58
  -2 -14   5   16.00    8.22
  -2 -14   5   20.57    9.12
   2  14  -5   11.40    7.33
   2  14  -5   14.84    5.71
  -1 -14   5   35.45    8.91
   1  14  -5   37.48    7.99
  -1 -14   5   49.92   10.72
   0  14  -5   35.87   10.02
   0  14  -5   45.05    8.25
   0  14  -5   45.42   10.41
   0 -14   5   48.22   10.63
   1 -14   5    5.72    7.28
  -1  14  -5    0.34    7.83
  -1  14  -5    1.87    7.50
  -1  14  -5   10.02    6.77
  -2  14  -5   49.78   13.82
  -2  14  -5   58.70   14.60
   2 -14   5   84.67   12.84
  -3  14  -5  166.10   25.98
   3 -14   5  231.57   20.14
  -3  14  -5  201.30   25.55
  -3 -14   6   24.83   12.83
   3  14  -6   36.13   10.79
  -3 -14   6   37.39   11.83
   2  14  -6   -1.85    5.55
   2  14  -6   -4.43    6.14
  -2 -14   6   -1.08    9.29
  -2 -14   6    6.47    8.55
  -2 -14   6   -0.39   10.07
  -1 -14   6   42.27   11.50
   1  14  -6   34.87    6.71
   1  14  -6   49.98    9.40
  -1 -14   6   53.94   11.88
   0 -14   6  104.04   14.49
   0  14  -6   70.76   11.12
   0  14  -6   74.02   13.32
   0 -14   6  100.45   14.70
  -1  14  -6   10.34    5.44
   1 -14   6   26.61    9.37
  -1  14  -6   16.71    9.04
  -1  14  -6   10.14    7.96
  -1  14  -6   23.06    9.85
  -2  14  -6  309.68   30.73
  -2  14  -6  236.97   30.33
   2 -14   6  418.50   28.00
  -3  14  -6   26.72   14.98
  -3  14  -6   19.56   14.87
   3 -14   6   19.25   10.28
  -3 -14   7    4.81    9.54
  -3 -14   7    2.76   10.96
   3  14  -7    4.66    9.15
  -2 -14   7  101.75   18.93
   2  14  -7   99.97   11.12
  -2 -14   7  103.51   16.55
   2  14  -7  105.78   13.05
   1  14  -7    1.32    5.72
  -1 -14   7   -4.30    7.61
  -1 -14   7   -6.87    7.72
   0  14  -7   59.13   11.14
   0  14  -7   79.67   13.89
   0 -14   7   65.85   12.70
   0 -14   7  101.76   15.32
   1 -14   7  560.78   40.73
  -1  14  -7  527.92   42.56
   2 -14   7   40.68   11.63
  -2  14  -7   17.24   13.28
  -2  14  -7   13.97   12.04
   2  14  -8   64.09   11.35
  -2 -14   8    5.30   11.57
   2  14  -8   67.59   10.12
  -2 -14   8   68.24   14.64
  -1 -14   8   53.60   12.25
  -1 -14   8   65.10   15.00
   1  14  -8   55.95   12.31
   1  14  -8   46.71    9.12
   0  14  -8   32.95   12.16
   0  14  -8    4.76    7.72
   0 -14   8   18.14   10.32
   0 -14   8    1.74    8.23
  -1  14  -8  248.28   27.96
   1 -14   8  280.38   26.63
  -1 -14   9   15.87   11.35
   1  14  -9   12.70    8.31
  -1 -14   9   21.32   11.19
   1  14  -9   15.99   13.42
   0 -14   9   31.37   12.78
   0  14  -9   -3.23   12.65
   0 -14   9   13.00   10.92
  -1  15   9    9.37   10.89
  -1  15   9   -7.82    9.86
  -1  15   9   10.37   11.05
  -1  15   9   16.85   11.38
   1  15   8   56.74   13.77
   1  15   8   52.42   13.28
   0  15   8    7.13    8.49
   0  15   8   16.30   10.30
   0  15   8   15.44    8.72
  -1  15   8   -2.91    9.14
  -1  15   8   -6.97    9.14
  -1  15   8    9.19    9.53
  -1  15   8    9.48    9.79
  -2  15   8  141.29   20.41
  -2  15   8  126.64   20.15
  -2  15   8  146.87   23.85
  -2 -15  -7   84.25   16.49
   2  15   7  113.10   17.19
   2  15   7   54.65   13.70
   2  15   7  104.73   15.23
   1  15   7   17.14    9.56
   1  15   7   -1.03    8.02
   1  15   7   14.70    8.68
   0  15   7   -1.25    6.80
   0 -15  -7   -6.88    6.30
   0  15   7   -7.69    9.00
   0  15   7    1.61    5.60
  -1  15   7   28.27   10.11
  -1  15   7   31.38    9.57
  -1  15   7    7.37    7.63
  -1  15   7   24.61    9.39
  -2  15   7   79.03   14.81
  -2  15   7   62.53   13.55
  -2  15   7   70.93   15.90
  -3  15   7  -10.66    8.07
  -3  15   7   -5.13   10.39
   2  15   6  107.03   17.69
  -2 -15  -6  169.02   19.89
   2  15   6  150.79   17.63
   1  15   6  144.73   18.12
   1  15   6   87.15   16.87
   1  15   6  189.74   15.63
   0 -15  -6  176.42   16.01
   0  15   6  152.97   21.98
   0  15   6  210.54   17.00
   0  15   6  183.43   20.67
  -1  15   6   -3.12    7.61
  -1  15   6   16.99    8.98
  -1  15   6    4.99    6.86
  -1  15   6   18.54    8.58
  -2  15   6    9.92    9.22
  -2  15   6   30.73   12.51
  -2  15   6   11.87    7.75
  -2  15   6    9.94    9.79
  -3  15   6   39.47   12.44
  -3  15   6   55.85   14.42
  -3  15   6   66.30   13.24
  -3 -15  -5   39.58   13.58
   3  15   5   32.31   11.36
   3  15   5   13.98   10.30
   2  15   5  470.85   36.66
   2  15   5  456.21   34.57
  -2 -15  -5  488.73   37.94
   1  15   5   16.75    7.28
   1  15   5    0.97    6.89
   1  15   5    9.54    6.86
   0  15   5   12.67    7.75
   0  15   5    5.52    6.14
   0 -15  -5   35.14    7.69
   0  15   5    8.35    5.45
  -1  15   5   19.27    8.21
  -1  15   5    4.88    5.91
  -1  15   5   -6.28    5.26
  -1  15   5    7.53    6.65
  -2  15   5   18.42   10.44
  -2  15   5   20.77    8.97
  -2  15   5   44.36   10.67
  -2  15   5   44.12   13.13
  -3  15   5  130.92   16.67
  -3  15   5  104.07   18.15
  -3  15   5  125.90   19.08
  -3  15   5  130.12   17.11
   3  15   4   -4.62    7.21
  -3 -15  -4  -10.14    8.84
   3  15   4    5.21    8.35
   2  15   4   39.10    9.81
  -2 -15  -4   37.54    9.68
   2  15   4   31.52    9.30
   1  15   4    7.80    6.02
   1  15   4    0.27    5.05
   0  15   4   17.38    5.85
   0  15   4    9.67    6.81
   0 -15  -4    7.56    5.05
   0  15   4    1.36    6.09
  -1  15   4  137.87   16.83
  -1  15   4  175.24   18.78
  -1  15   4  140.83   16.46
  -2  15   4  114.11   14.82
  -2  15   4  100.74   14.36
  -2  15   4   77.69   13.58
  -2  15   4   91.44   16.06
  -2  15   4  111.37   17.18
  -2  15   4   98.86   14.09
  -3  15   4   25.05   11.55
  -3  15   4   12.54   10.51
  -3  15   4   14.36   10.83
  -4  15   4   32.06   13.58
  -4  15   4   20.77   13.20
  -4  15   4   11.59   11.55
   3  15   3  105.17   15.40
   3  15   3   86.66   14.02
  -3 -15  -3  116.94   17.66
  -2 -15  -3   41.62   10.19
   2  15   3   39.49    8.78
   2  15   3   37.26    8.83
   1  15   3  450.43   33.12
   1  15   3  427.15   30.82
   0  15   3  323.38   24.15
   0 -15  -3  349.07   22.91
   0  15   3  286.03   26.75
   0 -15  -3  333.06   22.66
  -1  15   3  142.16   16.51
  -1  15   3  163.95   15.39
  -1  15   3  113.15   14.85
  -2  15   3   55.50   12.05
  -2  15   3   52.36   11.24
  -2  15   3   53.70   10.62
  -2  15   3   67.81   13.27
  -3  15   3   21.46    8.98
  -3  15   3   19.48   10.62
  -3  15   3   10.33   10.05
  -4  15   3   25.70   11.88
  -4  15   3   20.51   14.92
  -4  15   3   12.84   11.21
  -4 -15  -2  198.07   19.75
   4  15   2  156.93   20.89
   4  15   2  183.14   23.16
  -4 -15  -2  182.61   25.35
  -3 -15  -2  151.42   17.65
   3  15   2  101.28   15.69
   3  15   2   91.38   14.67
  -3 -15  -2  112.60   12.46
   2  15   2   30.95    8.45
  -2 -15  -2   27.18    7.67
   2  15   2   26.58    8.23
   1  15   2   61.54    9.44
   1  15   2   76.85   10.24
  -1 -15  -2   82.78    8.37
  -1 -15  -2   86.28    8.72
   0  15   2   -2.05    5.53
   0  15   2    5.68    4.55
   0 -15  -2    0.42    4.54
  -1  15   2  278.20   24.46
   1 -15  -2  279.55   22.58
  -1  15   2  367.20   26.64
  -1  15   2  322.21   25.45
  -1  15   2  332.62   22.57
  -2  15   2   -1.42    7.19
  -2  15   2   14.90    7.18
  -2  15   2    3.62    7.36
  -2  15   2   10.24    8.02
  -3  15   2    8.05    8.11
  -3  15   2   -7.95    7.99
  -4  15   2   17.32   11.04
  -4  15   2   -2.28   12.91
  -4 -15  -1  243.95   22.65
   4  15   1  211.35   24.61
   4  15   1  182.27   22.55
  -4 -15  -1  191.37   23.43
  -3 -15  -1    5.67    8.84
   3  15   1   12.42    7.99
  -3 -15  -1   13.74    7.78
   3  15   1   36.44   10.36
  -2 -15  -1    0.45    6.59
  -2 -15  -1    1.16    5.11
   2  15   1   -2.18    5.64
   2  15   1    4.19    5.95
  -1 -15  -1  288.77   22.41
   1  15   1  297.69   23.96
   1  15   1  321.53   22.33
   0  15   1  101.27   12.60
   0  15   1  114.98   10.43
   0  15   1  101.42   11.10
   1 -15  -1  651.58   39.20
   1 -15  -1  579.37   43.60
  -1  15   1  593.74   42.43
  -1  15   1  632.01   46.00
  -1  15   1  621.67   39.63
  -1  15   1  656.52   44.42
  -2  15   1  215.43   20.75
  -2  15   1  209.68   23.26
   2 -15  -1  248.12   19.83
  -2  15   1  224.96   20.39
  -3  15   1  200.36   22.99
  -3  15   1  212.24   21.63
  -4  15   1   24.52   12.38
  -4  15   1    4.19   12.79
   4  15   0   26.24   13.00
   4  15   0   17.37    9.17
  -4 -15   0   48.70   14.01
  -4 -15   0    7.46    9.94
  -3 -15   0    0.26    7.11
   3  15   0   -1.93    7.02
   3  15   0   13.30    8.14
   2  15   0   39.85    8.86
   2  15   0   58.20   10.79
   2  15   0   44.87    7.54
  -2 -15   0   31.99    6.63
  -2 -15   0   47.96   10.06
   1  15   0  210.49   17.93
   1  15   0  220.65   16.83
  -1 -15   0  190.47   16.96
   0  15   0    1.39    5.52
   0 -15   0    1.80    3.61
   0  15   0   -3.96    3.04
   0  15   0    4.72    3.93
   1 -15   0  211.32   17.69
   1 -15   0  232.24   14.94
  -1  15   0  205.45   19.15
  -1  15   0  210.23   16.77
  -1  15   0  220.72   17.59
  -1  15   0  195.26   19.46
   2 -15   0   78.96    8.19
  -2  15   0   44.44   11.26
  -2  15   0   75.96   12.10
  -2  15   0   51.66   10.78
  -3  15   0   18.35   11.11
  -3  15   0   12.04    9.41
   3 -15   0    9.50    6.19
  -4  15   0   26.70   14.32
  -4  15   0   25.80   12.99
  -4 -15   1   17.14    9.92
  -4 -15   1    8.07   11.32
   4  15  -1   16.13   10.82
   4  15  -1   14.25    9.95
  -3 -15   1  176.39   16.69
  -3 -15   1  179.12   21.93
   3  15  -1  157.93   18.96
   3  15  -1  192.01   19.77
   2  15  -1  224.20   19.99
  -2 -15   1  249.72   21.24
   2  15  -1  213.28   18.19
   2  15  -1  202.71   19.39
  -2 -15   1  219.17   16.11
  -1 -15   1  602.47   42.30
   1  15  -1  581.58   38.50
   1  15  -1  605.45   39.07
   1  15  -1  548.70   41.75
   0  15  -1   84.64   11.41
   0  15  -1   99.97    8.91
   0  15  -1  103.06   10.90
   1 -15   1  323.61   22.96
  -1  15  -1  291.98   23.56
  -1  15  -1  255.58   23.73
  -1  15  -1  309.32   24.01
  -2  15  -1   -7.84    8.63
  -2  15  -1   -6.09    6.37
  -2  15  -1   -0.36    6.63
  -3  15  -1    2.00    9.89
   4 -15   1  224.84   17.01
  -4  15  -1  157.77   25.07
   4  15  -2    9.26    9.80
  -4 -15   2   21.51   10.12
  -4 -15   2   11.46   12.58
   4  15  -2   11.22   10.63
  -3 -15   2   11.02    9.88
  -3 -15   2    3.22    7.30
   3  15  -2   -0.89    6.82
   2  15  -2   -2.79    5.71
   2  15  -2    7.28    6.37
  -2 -15   2   14.66    7.89
  -2 -15   2    7.15    4.74
   1  15  -2  266.18   20.94
   1  15  -2  282.84   22.51
  -1 -15   2  272.77   22.98
   1  15  -2  301.53   21.38
   0  15  -2   -5.02    3.46
   0  15  -2    4.19    4.31
   0  15  -2   -5.98    4.87
   0  15  -2    6.00    4.67
  -1  15  -2   65.88   10.89
  -1  15  -2   77.13   11.34
  -1  15  -2   88.00   11.45
  -2  15  -2   27.93    9.71
  -2  15  -2   17.62   10.09
  -3  15  -2  142.71   19.56
  -3  15  -2   95.34   19.00
  -4  15  -2  214.70   26.81
  -4  15  -2  166.09   27.89
  -4 -15   3    0.83   10.06
  -4 -15   3    4.92   10.06
   4  15  -3    3.98   10.62
  -4 -15   3  -15.62   10.58
  -3 -15   3   12.46   10.92
   3  15  -3   -0.49    7.28
  -3 -15   3   16.89    7.72
  -3 -15   3   15.06   10.75
   2  15  -3   32.73    7.99
  -2 -15   3   23.43    8.71
  -2 -15   3   30.26    9.60
  -1 -15   3  103.41   13.74
   1  15  -3  108.30   12.16
   1  15  -3  118.67   11.88
   1  15  -3  111.41   10.11
   0  15  -3  296.24   23.01
   0  15  -3  298.69   22.68
   0  15  -3  292.98   22.26
  -1  15  -3  414.69   32.94
  -1  15  -3  456.58   33.82
  -2  15  -3   35.35   12.12
  -2  15  -3   33.40   10.51
  -2  15  -3   29.07   11.24
   3 -15   3  133.41   14.17
  -3  15  -3  120.63   19.53
  -3  15  -3  103.00   19.99
  -4 -15   4    9.95   10.67
  -4 -15   4   19.36   10.73
   4  15  -4   14.33   10.08
   3  15  -4    9.16    8.56
  -3 -15   4   31.09   10.62
  -3 -15   4    6.69   11.46
  -3 -15   4    1.74    6.28
  -2 -15   4   76.52   13.17
   2  15  -4   92.45    9.34
  -2 -15   4   66.61   13.02
   2  15  -4   73.22   11.44
  -2 -15   4   63.08   12.49
   1  15  -4  119.05   13.00
  -1 -15   4  122.40   15.94
   1  15  -4  155.58   13.56
   0  15  -4    5.63    4.52
   0  15  -4    2.72    6.61
  -1  15  -4    5.43    7.97
  -1  15  -4    4.29    6.78
  -1  15  -4   -1.01    5.65
   1 -15   4    1.98    5.88
  -2  15  -4   21.89   11.19
   2 -15   4   27.64    8.72
  -2  15  -4   36.15   12.64
  -3  15  -4   -3.75   10.34
  -3  15  -4   -1.75   11.57
   3 -15   4   -5.45    7.69
  -4 -15   5  -14.79   12.52
  -3 -15   5   88.38   18.61
  -3 -15   5  116.50   16.74
   3  15  -5   94.76   14.83
   2  15  -5   26.68    6.68
  -2 -15   5   42.41   12.47
  -2 -15   5   28.43    9.85
  -2 -15   5   16.35    8.89
   2  15  -5   35.86    9.21
   1  15  -5    3.58    6.07
  -1 -15   5    7.28    6.91
  -1 -15   5   -1.18    6.08
   0  15  -5    5.78    5.35
   0 -15   5   17.52    7.75
   0  15  -5   13.36    9.33
  -1  15  -5    7.37    7.56
  -1  15  -5   10.15    7.83
  -1  15  -5    3.51    8.68
   1 -15   5    9.28    7.35
  -2  15  -5  501.10   43.11
   2 -15   5  509.30   37.82
  -2  15  -5  574.49   42.26
  -3  15  -5   20.95   14.94
  -3  15  -5   33.15   15.64
   3 -15   5   39.31   11.61
   3  15  -6   55.81   11.88
  -3 -15   6   45.55   13.40
  -3 -15   6   29.38   13.45
  -2 -15   6    1.55   11.15
   2  15  -6   16.38    7.96
  -2 -15   6    7.40    9.33
  -2 -15   6    4.52    8.19
   2  15  -6    9.25    6.51
   1  15  -6    7.03    7.29
   1  15  -6    0.94    4.88
  -1 -15   6    0.29    8.17
  -1 -15   6    1.39    6.59
   0 -15   6  208.18   21.36
   0  15  -6  145.30   16.38
   0 -15   6  170.70   19.39
   0  15  -6  186.54   19.18
  -1  15  -6  113.56   16.77
   1 -15   6  136.36   17.20
  -1  15  -6  123.89   10.75
  -1  15  -6  133.84   16.97
  -1  15  -6  176.77   19.47
  -2  15  -6  118.66   19.14
   2 -15   6  140.74   16.75
  -2  15  -6  126.83   21.21
  -3 -15   7   -0.99   10.02
   3  15  -7   -5.24    8.35
  -3 -15   7   -9.49   10.04
   2  15  -7   66.48    9.17
   2  15  -7   66.80   11.06
  -2 -15   7   59.25   13.51
  -2 -15   7   31.99   13.06
  -1 -15   7   22.11   10.61
  -1 -15   7   24.59   10.42
   1  15  -7   22.15    6.63
   0 -15   7    5.41    8.22
   0  15  -7   -2.02    9.03
   0 -15   7   -4.14    7.21
   0  15  -7   -2.19    7.07
  -1  15  -7  -17.51   11.11
   1 -15   7   10.62    8.50
  -1  15  -7    6.65    9.47
  -2  15  -7   82.86   17.74
   2 -15   7   84.07   14.78
  -2  15  -7   80.16   18.52
   2  15  -8   99.67   12.32
  -2 -15   8  117.84   18.19
  -2 -15   8  102.86   20.95
   1  15  -8    9.11    7.70
  -1 -15   8    3.16    9.52
  -1 -15   8  -10.74    7.46
   0 -15   8   11.02    9.61
   0  15  -8   13.44    8.75
   0 -15   8    6.63    9.51
   0  15  -8   -5.14   10.47
   1 -15   8   53.57   13.95
  -1  15  -8   74.94   17.42
  -1  15  -8   24.05   12.92
   1  15  -9    1.47    7.32
  -1 -15   9    0.09    9.74
  -1 -15   9    7.85   10.63
   1  15  -9    2.47   12.42
   0 -15   9   -6.71    8.80
   0  15  -9   -4.46   12.91
   1  16   8   12.80   11.37
   1  16   8   21.81   10.44
   0  16   8   32.23    9.77
   0  16   8   29.53   11.79
   0  16   8   67.30   14.13
  -1  16   8   43.24   11.77
  -1  16   8   25.76   13.21
  -1  16   8   44.64   12.85
  -1  16   8   41.62   12.03
  -2  16   8    3.44   10.26
  -2  16   8    9.69   12.34
  -2  16   8    9.31   13.37
   2  16   7   18.31   10.95
   2  16   7   20.25   10.84
   2  16   7   23.29   10.98
  -2 -16  -7   17.86   11.39
   1  16   7   11.09    9.01
   1  16   7  -11.03    8.60
   1  16   7    7.52    8.83
   0  16   7   17.86    8.24
   0  16   7    4.99    8.53
   0  16   7    6.29    8.51
  -1  16   7    9.25    9.29
  -1  16   7   10.21    8.27
  -1  16   7   11.98    9.02
  -1  16   7    8.32    9.05
  -2  16   7    1.88   11.51
  -2  16   7    3.48    9.29
  -2  16   7    3.24    9.19
  -2  16   7   -4.36   10.64
  -3  16   7   13.94   10.22
  -3  16   7    3.47   10.04
   2  16   6   87.18   15.06
   2  16   6   76.32   13.26
  -2 -16  -6   41.12   12.84
   1  16   6   64.84   11.08
   1  16   6   28.72    9.75
   1  16   6   31.53   10.18
   0  16   6   -0.13    6.23
   0  16   6   -5.47    5.11
   0 -16  -6   -8.48    6.38
   0  16   6    1.46    7.03
  -1  16   6  170.58   18.77
  -1  16   6  154.18   21.40
  -1  16   6  153.36   15.85
  -1  16   6  150.23   19.08
  -2  16   6   10.76   12.02
  -2  16   6   14.81    8.65
  -2  16   6   14.69   10.26
  -2  16   6   12.45   11.25
  -3  16   6    5.48   10.56
  -3  16   6   -2.10    7.87
  -3  16   6    5.29    9.82
  -3 -16  -5   72.24   17.14
   3  16   5   93.40   14.69
   3  16   5   94.71   15.67
  -2 -16  -5  598.77   43.89
   2  16   5  554.51   42.35
   2  16   5  531.24   39.73
   1  16   5   32.14   10.66
   1  16   5   48.83   11.02
   1  16   5   49.82    9.79
   0  16   5    8.36    5.77
   0  16   5   11.85    8.54
   0  16   5   14.97    7.18
  -1  16   5   89.05   14.04
  -1  16   5   64.59   12.85
  -1  16   5   52.55   11.60
  -2  16   5  145.72   18.31
  -2  16   5  155.43   18.61
  -2  16   5  168.61   20.98
  -2  16   5  144.11   21.33
  -3  16   5   76.65   15.44
  -3  16   5   54.70   12.55
  -3  16   5   54.17   14.18
  -3  16   5   64.57   14.26
  -3 -16  -4   31.30   12.73
   3  16   4   45.50   12.07
   3  16   4   45.51   11.68
  -2 -16  -4   82.19   12.73
   2  16   4   53.30   11.49
   2  16   4   60.46   11.85
   1  16   4    8.09    5.45
   1  16   4   13.37    6.69
   0  16   4   27.16    8.85
   0  16   4   11.67    7.41
   0 -16  -4   18.90    6.71
   0  16   4   21.48    6.69
  -1  16   4    2.57    5.72
  -1  16   4    2.25    6.74
  -1  16   4    1.08    6.47
  -2  16   4    5.38    9.45
  -2  16   4   13.84    7.94
  -2  16   4   31.20   10.59
  -2  16   4   25.58    9.39
  -2  16   4   10.26    7.78
  -3  16   4   52.97   12.55
  -3  16   4   41.35   12.39
  -3  16   4   66.94   14.76
  -4  16   4   72.45   18.97
  -4  16   4  111.38   18.41
  -4  16   4   53.85   14.49
   3  16   3  130.90   17.94
   3  16   3  143.51   17.92
  -3 -16  -3  161.53   20.25
   2  16   3   42.28    9.78
  -2 -16  -3   73.48   12.00
   2  16   3   63.99   10.88
   1  16   3   -0.31    4.79
   1  16   3   -2.89    4.38
   0 -16  -3  250.79   18.08
   0  16   3  224.28   20.99
   0 -16  -3  218.05   17.56
   0  16   3  222.20   18.49
  -1  16   3    5.53    7.21
  -1  16   3   -2.11    5.16
  -1  16   3    3.41    6.41
  -2  16   3  156.94   17.66
  -2  16   3  181.63   20.26
  -2  16   3  146.20   17.39
  -2  16   3  180.00   20.81
  -3  16   3  247.81   25.64
  -3  16   3  236.32   24.04
  -4  16   3   -3.79   11.78
  -4  16   3    1.04   12.59
   4  16   2  190.79   24.73
  -4 -16  -2  235.55   27.82
  -4 -16  -2  250.57   21.78
   4  16   2  223.41   23.90
  -3 -16  -2   39.60    9.19
  -3 -16  -2   53.84   12.12
   3  16   2   60.15   12.51
   3  16   2   47.26   11.24
  -2 -16  -2   18.85    6.96
   2  16   2    8.68    6.93
   2  16   2   10.08    6.72
  -2 -16  -2    9.09    6.98
   1  16   2  132.27   12.49
   1  16   2   82.70   11.71
  -1 -16  -2  108.47   10.02
  -1 -16  -2  119.16   10.63
   0  16   2  112.81   13.87
   0 -16  -2  133.44   10.64
   0  16   2  112.71   12.45
  -1  16   2   36.60    7.93
  -1  16   2   47.57    7.67
  -1  16   2   51.81    9.72
  -1  16   2   27.95    9.11
  -2  16   2   11.61    8.92
  -2  16   2   33.33    9.94
  -2  16   2   33.62    9.18
  -2  16   2   17.89    8.71
  -3  16   2   45.58   13.50
  -3  16   2   50.78   11.06
  -4  16   2    2.87   12.31
  -4  16   2    8.60   11.87
   4  16   1  100.18   16.37
  -4 -16  -1  159.89   18.72
   4  16   1  137.75   20.30
   3  16   1    8.96    7.16
   3  16   1    2.20    7.35
  -3 -16  -1    0.45    7.39
  -2 -16  -1   17.75    6.16
   2  16   1   13.27    7.03
  -2 -16  -1   11.01    7.85
   2  16   1    8.38    6.70
   1  16   1  162.44   14.54
   1  16   1  112.02   14.26
  -1 -16  -1  174.43   13.62
   0  16   1   24.67    7.40
   0  16   1   35.39    6.61
   0  16   1   44.91    7.63
  -1  16   1    1.25    5.54
  -1  16   1   -0.79    5.37
   1 -16  -1    5.34    5.21
   1 -16  -1    4.28    3.54
  -1  16   1    1.96    4.86
  -1  16   1   10.80    7.03
  -2  16   1  192.24   21.24
  -2  16   1  165.03   17.54
  -2  16   1  137.11   17.24
   2 -16  -1  199.17   16.61
  -3  16   1   26.60   11.19
  -3  16   1   46.16   12.27
  -4  16   1   -9.10   11.42
  -4  16   1    9.21   12.47
  -4 -16   0   65.97   14.03
   4  16   0   30.32   11.47
   4  16   0   27.70   11.60
  -4 -16   0   52.47   14.18
   3  16   0   28.50   10.22
  -3 -16   0    9.68    7.62
   3  16   0   19.42    9.26
   2  16   0  270.80   24.36
   2  16   0  315.51   24.45
  -2 -16   0  318.74   25.32
  -2 -16   0  284.00   20.69
   1  16   0  278.94   19.81
   1  16   0  224.28   20.59
  -1 -16   0  265.11   20.59
   0 -16   0  121.13   10.93
   0  16   0  115.70   12.37
   0  16   0  121.25   13.41
   0  16   0  116.72   10.49
   1 -16   0  267.50   17.57
  -1  16   0  256.49   21.91
  -1  16   0  310.83   22.55
  -1  16   0  268.31   19.14
  -1  16   0  260.38   20.46
   1 -16   0  222.08   20.09
  -2  16   0  325.65   26.24
  -2  16   0  309.66   24.99
  -2  16   0  310.51   27.81
  -3  16   0   21.28   10.29
   3 -16   0   43.72    8.15
  -3  16   0   23.04   10.54
  -4  16   0   51.73   15.38
  -4  16   0   35.46   15.44
   4  16  -1   -4.04    9.07
  -4 -16   1   -9.72   10.15
  -4 -16   1  -20.12    9.48
   4  16  -1   16.09    9.56
   3  16  -1   43.86   10.20
  -3 -16   1   26.73    9.20
  -3 -16   1   14.53   11.20
   3  16  -1   60.02   12.01
   2  16  -1  143.59   16.15
   2  16  -1  135.37   14.02
  -2 -16   1  146.95   17.53
   2  16  -1  166.30   16.56
  -2 -16   1  168.99   12.38
  -1 -16   1    5.03    5.11
   1  16  -1   -6.56    5.56
   1  16  -1    7.57    4.62
   1  16  -1    2.49    5.60
   0  16  -1   21.49    7.39
   0  16  -1   33.93    5.62
   0  16  -1   32.62    6.73
  -1  16  -1  160.37   16.44
   1 -16   1  156.98   14.31
  -1  16  -1  171.19   16.16
  -1  16  -1  155.99   17.06
  -2  16  -1    1.80    7.90
  -2  16  -1   15.06    8.26
  -2  16  -1   13.29    9.93
  -3  16  -1    5.18   10.13
   4 -16   1  150.65   13.33
  -4  16  -1  121.42   22.99
  -4  16  -1  126.93   20.65
   4 -16   1  143.44   13.60
  -4 -16   2   -1.24   10.76
  -4 -16   2    8.35   11.22
   4  16  -2   -5.49    9.28
   4  16  -2   -2.28    9.34
  -3 -16   2   44.58   12.91
   3  16  -2   38.90   10.68
  -3 -16   2   56.37   10.00
   3  16  -2   54.67   11.05
   2  16  -2   21.01    8.25
  -2 -16   2   16.99    5.07
  -2 -16   2    6.11    7.53
   2  16  -2   15.61    7.19
   2  16  -2   20.04    7.34
   1  16  -2   16.58    6.65
   1  16  -2   28.50    6.80
   1  16  -2   45.16    8.28
  -1 -16   2   30.95    7.57
   0  16  -2  110.44   12.68
   0  16  -2  105.84    9.69
   0  16  -2  115.25   11.97
   0  16  -2   93.26    9.72
  -1  16  -2  126.17   13.82
  -1  16  -2  101.96   13.90
  -1  16  -2   90.49   12.94
  -2  16  -2    4.34    8.90
  -2  16  -2   15.41    9.20
  -2  16  -2    9.72    8.96
  -3  16  -2   52.89   16.67
  -4  16  -2  241.31   33.54
  -4 -16   3    5.68   10.05
  -4 -16   3    5.75    9.90
   4  16  -3    7.23    9.28
  -3 -16   3  120.97   20.38
  -3 -16   3  143.92   15.15
  -3 -16   3  182.71   17.53
   3  16  -3  146.38   17.49
   2  16  -3  111.64   14.30
  -2 -16   3  133.18   17.33
   1  16  -3   -1.43    4.51
   1  16  -3    3.84    5.87
  -1 -16   3    4.40    5.82
   1  16  -3    9.39    5.11
   0  16  -3  216.04   17.38
   0  16  -3  197.72   14.93
   0  16  -3  179.20   17.85
   0  16  -3  194.85   16.38
  -1  16  -3   -6.33    6.54
  -1  16  -3   -6.75    5.76
  -1  16  -3   -4.29    6.36
  -2  16  -3   48.65   12.67
  -2  16  -3   44.87   12.47
  -2  16  -3   59.47   13.12
  -3  16  -3  135.48   22.96
   3 -16   3  178.78   17.10
  -3  16  -3  207.06   24.39
   4  16  -4   46.31   13.39
  -4 -16   4   91.90   15.71
  -4 -16   4   43.18   12.76
  -3 -16   4   51.39   14.31
   3  16  -4   43.49   11.07
  -3 -16   4   34.70   11.51
  -2 -16   4   15.24    8.27
   2  16  -4   15.38    7.28
   2  16  -4   16.42    6.35
   1  16  -4    8.55    5.84
   1  16  -4    9.34    5.97
  -1 -16   4    3.08    5.98
   0  16  -4   20.07    7.88
   0  16  -4   17.05    6.23
  -1  16  -4   18.77    8.23
   1 -16   4    2.96    7.07
  -1  16  -4    5.65    8.04
  -1  16  -4    3.69    6.90
  -2  16  -4   84.94   15.35
  -2  16  -4   66.65   15.01
   2 -16   4   83.40   12.67
  -3  16  -4   22.89   14.63
  -3  16  -4   58.89   16.01
   3 -16   4   37.63   10.74
  -3 -16   5   39.37   10.57
   3  16  -5   38.46   10.98
  -3 -16   5   21.45   12.19
  -2 -16   5   96.81   16.93
  -2 -16   5   90.71   15.53
   2  16  -5  136.59   12.13
   2  16  -5  133.78   15.34
  -1 -16   5   83.99   13.37
  -1 -16   5   59.09   12.22
   1  16  -5   81.88   10.91
   0 -16   5   10.81    7.00
   0  16  -5    0.23    5.18
   0  16  -5    4.38    8.55
  -1  16  -5   50.51   10.91
  -1  16  -5   55.59   11.09
  -1  16  -5   63.26   13.17
   1 -16   5   45.18   10.48
   2 -16   5  567.16   42.25
  -2  16  -5  640.45   46.62
  -3  16  -5   53.20   16.06
  -3  16  -5   85.38   18.73
   3 -16   5   78.47   13.10
  -3 -16   6   13.07   11.51
   3  16  -6    4.14    9.01
  -3 -16   6    9.69   12.41
  -2 -16   6    2.26    8.83
   2  16  -6    3.92    6.81
  -2 -16   6    5.53    9.65
   2  16  -6   12.87    8.32
   1  16  -6  124.04   12.86
   1  16  -6  106.14   13.50
  -1 -16   6  133.95   17.86
  -1 -16   6  115.92   17.13
   0  16  -6   -8.74    8.41
   0 -16   6   -4.49    7.80
   0  16  -6   -2.21    6.10
   1 -16   6   60.06   12.36
  -1  16  -6   50.62   11.60
  -1  16  -6   44.72   11.92
  -1  16  -6   49.01   14.45
   2 -16   6   62.95   13.14
  -2  16  -6   45.62   14.30
  -2  16  -6   65.66   15.68
   3  16  -7   -0.16    9.02
  -3 -16   7  -15.14    8.88
  -3 -16   7   -5.36   10.63
   2  16  -7   -4.80    7.70
  -2 -16   7  -10.41    9.10
   2  16  -7   -2.31    6.86
  -2 -16   7   -3.37    8.69
   1  16  -7    8.34    6.08
  -1 -16   7   11.39    8.07
   1  16  -7   -2.47    8.34
  -1 -16   7   12.77    9.50
   0  16  -7   10.15   10.14
   0 -16   7   25.24   10.63
   0 -16   7   22.47   10.85
   0  16  -7    9.27    8.18
   1 -16   7    3.07    8.09
  -1  16  -7    3.58   10.24
  -1  16  -7   11.06   11.50
  -1  16  -7   -5.05    9.14
   2 -16   7    7.55   11.05
  -2  16  -7   37.25   14.74
  -2  16  -7    7.75   12.86
   2  16  -8   -3.96    7.34
  -2 -16   8   25.64   13.15
  -2 -16   8    9.76   10.39
   1  16  -8   52.68   10.93
  -1 -16   8   55.23   14.61
  -1 -16   8   45.25   13.30
   0  16  -8   35.55   11.48
   0  16  -8   17.05   13.17
   0 -16   8   31.30   10.91
   0 -16   8   40.36   12.30
  -1  16  -8   36.02   14.79
   1 -16   8   52.54   13.91
  -1  16  -8   46.58   14.42
   1  17   8   60.34   16.10
   1  17   8   62.07   14.38
   0  17   8    9.51    8.92
   0  17   8   22.77   12.70
   0  17   8    6.70    9.47
  -1  17   8  110.20   18.13
  -1  17   8   89.92   16.00
  -1  17   8   78.57   14.00
  -1  17   8   64.24   18.01
  -2  17   8    1.33    9.82
  -2  17   8    2.42   12.45
  -2  17   8    1.97   10.48
   1  17   7   -0.39    9.16
   1  17   7   16.88    9.98
   1  17   7   20.22    9.85
   0  17   7   15.76    9.32
   0  17   7    2.31    7.56
   0  17   7   -2.80    6.83
  -1  17   7   13.59    9.19
  -1  17   7    6.38    8.28
  -1  17   7   -1.41    7.70
  -1  17   7    3.90    8.76
  -2  17   7   86.92   18.37
  -2  17   7   58.08   15.98
  -2  17   7   84.75   15.42
  -2  17   7   63.54   14.39
   2  17   6    6.19    9.63
  -2 -17  -6    1.71   10.13
   1  17   6   26.50    9.92
   1  17   6   26.01    9.95
   1  17   6   26.79   10.68
   0 -17  -6   40.86    9.23
   0  17   6   31.85   10.96
   0  17   6   38.41   10.68
   0  17   6   60.50    9.87
  -1  17   6   28.37    9.53
  -1  17   6   22.62    9.40
  -1  17   6   35.18   11.43
  -2  17   6   49.09   12.01
  -2  17   6   64.14   15.63
  -2  17   6   43.44   13.72
  -2  17   6   36.09   10.83
  -3  17   6   89.91   17.56
  -3  17   6   44.08   12.02
  -3  17   6   58.98   14.69
   3  17   5    7.69    9.78
   3  17   5    0.08    8.01
  -3 -17  -5   -3.16   11.96
  -2 -17  -5   21.88   10.22
   2  17   5   33.47   10.22
   2  17   5   48.53   10.92
   1  17   5    2.32    6.60
   1  17   5    8.26    8.52
   0  17   5  129.49   13.79
   0  17   5  114.56   16.11
   0  17   5  105.30   16.74
  -1  17   5   95.44   16.30
  -1  17   5  127.85   16.88
  -1  17   5  117.06   15.57
  -2  17   5    1.55    8.20
  -2  17   5    8.30    8.76
  -2  17   5   -6.93   10.16
  -2  17   5    4.16    7.84
  -3  17   5   33.32   12.47
  -3  17   5   64.55   14.57
  -3  17   5   46.83   13.62
   3  17   4   18.18    9.48
  -3 -17  -4    9.74   10.30
   3  17   4    4.96    8.36
   2  17   4  217.24   21.40
  -2 -17  -4  221.30   21.55
   2  17   4  187.80   20.00
   1  17   4   28.27    7.91
   1  17   4   21.79    6.89
   0 -17  -4   48.32    8.12
   0  17   4   43.66   10.18
   0  17   4   47.00    8.34
  -1  17   4   10.14    6.57
  -1  17   4   11.02    8.10
  -2  17   4    2.93    8.04
  -2  17   4   -1.78    8.39
  -2  17   4   13.50    8.46
  -2  17   4   -0.95    9.21
  -3  17   4   30.00   11.54
  -3  17   4   60.38   14.73
  -3 -17  -3  317.44   27.18
   3  17   3  196.29   22.59
   3  17   3  207.15   23.59
  -2 -17  -3    4.31    6.90
   2  17   3   -1.01    5.99
   2  17   3   -0.18    6.81
   1  17   3    3.24    5.07
   1  17   3   -3.07    5.50
  -1 -17  -3   -5.85    3.75
   0 -17  -3   -5.48    5.76
   0  17   3    3.82    5.59
   0  17   3    6.44    5.04
   0 -17  -3   13.63    6.25
  -1  17   3  150.86   16.71
  -1  17   3  133.44   16.67
  -1  17   3  144.02   16.54
  -2  17   3    6.59    8.93
  -2  17   3   45.94   11.88
  -2  17   3   29.24    9.83
  -2  17   3   15.22    8.88
  -3  17   3   10.22   10.72
  -3  17   3   11.87    9.58
  -4  17   3    3.35   12.88
  -4  17   3    8.99   12.92
  -3 -17  -2    6.54    8.84
   3  17   2   -8.88    6.77
   3  17   2   -3.35    7.21
  -3 -17  -2   -2.65    7.26
   2  17   2   -3.24    5.83
  -2 -17  -2    1.81    6.71
   2  17   2   -2.75    6.56
  -2 -17  -2   -3.09    6.57
   1  17   2   34.12    7.21
   1  17   2   27.16    6.93
  -1 -17  -2   34.80    6.01
  -1 -17  -2   28.82    5.88
   0 -17  -2  181.25   13.30
   0  17   2  156.57   15.67
   0  17   2  174.07   17.41
  -1  17   2    3.11    4.92
  -1  17   2    8.37    5.72
  -1  17   2    4.00    6.96
  -1  17   2    1.87    5.34
  -2  17   2   -3.50    5.91
  -2  17   2   -1.36    6.37
  -2  17   2   -4.20    6.33
  -2  17   2    7.19    7.59
  -3  17   2    0.22   10.00
  -3  17   2   -4.92    9.11
  -4  17   2    8.14   12.99
  -4  17   2    0.34   11.20
   4  17   1   -7.01    8.30
  -4 -17  -1   26.35   12.75
  -4 -17  -1    6.15   11.40
   4  17   1   13.59   11.39
  -3 -17  -1    0.29    8.73
   3  17   1   -7.85    7.91
   3  17   1   -0.54    7.76
  -2 -17  -1    6.33    5.81
   2  17   1    5.62    6.09
  -2 -17  -1    7.87    7.18
   2  17   1   17.16    7.78
   1  17   1   86.17   10.82
  -1 -17  -1  101.67   10.31
   1  17   1   68.06   10.53
   0  17   1   23.92    7.55
   0  17   1   17.81    5.48
   0  17   1   14.99    5.81
  -1  17   1  204.01   18.48
  -1  17   1  214.99   16.20
   1 -17  -1  228.83   15.82
  -1  17   1  231.61   20.69
   1 -17  -1  199.22   17.80
  -1  17   1  182.02   19.52
  -2  17   1    3.85    6.86
  -2  17   1   10.79    8.70
  -2  17   1   -2.30    7.17
  -3  17   1    4.46    9.69
  -3  17   1    4.41    9.22
  -4  17   1  138.72   22.50
  -4  17   1  149.38   20.60
   4  17   0  225.99   24.91
   4  17   0  220.11   25.24
  -4 -17   0  264.84   25.33
  -3 -17   0   13.94    8.12
   3  17   0    2.18    8.65
   3  17   0   17.02    8.44
  -2 -17   0    0.38    6.96
  -2 -17   0    7.90    4.94
   2  17   0    4.20    5.73
   2  17   0   19.53    7.04
   1  17   0  202.04   18.35
   1  17   0  219.12   18.15
   1  17   0  196.72   16.93
  -1 -17   0  215.96   17.73
   0  17   0   -4.11    3.99
   0  17   0    6.54    5.88
   0  17   0    4.19    4.28
   1 -17   0  171.96   13.44
  -1  17   0  200.53   18.68
  -1  17   0  200.02   16.06
  -1  17   0  222.67   19.65
   1 -17   0  175.79   16.70
  -1  17   0  181.62   15.08
  -2  17   0   12.87    8.11
   2 -17   0   -3.33    3.52
  -2  17   0   -3.11    6.46
  -2  17   0    1.78    7.81
   3 -17   0    8.21    6.36
  -3  17   0   13.11   10.19
  -3  17   0   22.25   10.10
  -4  17   0  241.87   27.24
  -4  17   0  272.28   30.62
  -4 -17   1  140.54   17.79
  -4 -17   1  112.47   17.48
   4  17  -1  124.91   19.36
   4  17  -1  100.29   17.83
   3  17  -1   -0.90    7.51
  -3 -17   1    6.24    7.40
  -3 -17   1   13.65    9.89
   3  17  -1    6.43    7.25
  -2 -17   1    3.85    6.45
   2  17  -1    8.45    6.45
   2  17  -1    2.23    6.92
   2  17  -1   10.02    6.55
   1  17  -1  203.15   17.11
   1  17  -1  217.65   18.48
   1  17  -1  209.88   17.72
  -1 -17   1  193.99   18.01
   0  17  -1   14.19    5.55
   0  17  -1   15.55    7.00
   0  17  -1   14.21    5.06
   1 -17   1  100.26   10.35
  -1  17  -1   70.56   12.01
  -1  17  -1   63.39   11.59
  -1  17  -1   88.93    8.43
  -2  17  -1   18.39    8.66
  -2  17  -1   20.01    8.15
  -3  17  -1   -1.28    9.29
  -4  17  -1    9.62   14.26
  -4  17  -1   -2.06   12.28
   4  17  -2    5.84    9.10
   4  17  -2   -8.41    9.61
  -4 -17   2   -5.66   11.05
  -4 -17   2  -14.58    9.46
  -3 -17   2   -3.31    8.53
   3  17  -2   -9.64    7.00
  -3 -17   2    3.84    7.43
   3  17  -2    2.01    7.39
   2  17  -2   -1.63    6.87
  -2 -17   2    1.12    6.93
   2  17  -2    0.65    5.48
   2  17  -2   -2.26    6.43
   1  17  -2    3.38    6.58
  -1 -17   2    1.07    5.10
   1  17  -2    9.68    5.55
   1  17  -2    2.58    5.12
   0  17  -2  168.81   12.44
   0  17  -2  157.47   15.77
   0  17  -2  141.05   13.06
   0  17  -2  148.81   14.96
  -1  17  -2   22.11    8.10
  -1  17  -2   20.85    8.30
  -1  17  -2    8.98    7.09
  -2  17  -2    1.77    8.78
  -2  17  -2    6.12    9.38
  -2  17  -2   10.01    8.20
  -3  17  -2  -16.56   11.64
  -4 -17   3   14.11   11.56
   4  17  -3   16.56   10.76
  -4 -17   3   -0.63    9.66
  -3 -17   3   10.67    7.48
  -3 -17   3   -0.38    8.86
   3  17  -3   18.21    9.07
  -2 -17   3    7.84    8.33
   2  17  -3   11.30    7.58
  -1 -17   3  138.29   15.77
   1  17  -3  119.88   13.37
   1  17  -3  136.61   14.24
   1  17  -3  124.16   11.27
   0  17  -3    0.39    5.46
   0  17  -3   -3.08    6.74
   0  17  -3    4.67    4.86
   0  17  -3    0.31    4.84
  -1  17  -3    6.40    7.38
  -1  17  -3    5.45    8.02
  -1  17  -3    1.90    6.21
  -2  17  -3   -9.24    8.62
  -2  17  -3    6.24    8.52
   3 -17   3  252.91   21.37
  -3  17  -3  258.19   28.55
  -3  17  -3  237.47   29.57
   3  17  -4   10.94    8.69
  -3 -17   4   17.76   10.44
  -3 -17   4   24.02   12.45
   2  17  -4    2.85    7.14
  -2 -17   4   -8.17    6.09
   2  17  -4   -2.82    5.89
   1  17  -4    9.85    7.28
   1  17  -4   14.85    7.22
  -1 -17   4    4.30    5.34
   1  17  -4   17.43    6.54
   0  17  -4   43.39    9.51
   0  17  -4   42.07    8.20
  -1  17  -4   24.41    9.75
  -1  17  -4   24.64    8.52
  -2  17  -4  212.78   23.83
   2 -17   4  223.70   19.88
  -2  17  -4  195.19   23.45
  -2  17  -4  170.15   22.52
  -3  17  -4   18.28   13.01
   3 -17   4    2.44    9.45
  -3  17  -4   -5.03   11.77
  -3 -17   5   17.15   11.87
  -3 -17   5   18.93   11.11
   3  17  -5   47.62   11.97
  -2 -17   5    1.75    7.59
   2  17  -5    9.09    7.74
   2  17  -5    6.06    6.47
  -2 -17   5    2.67    8.15
  -1 -17   5   91.09   15.51
   1  17  -5  116.15   12.91
  -1 -17   5  115.13   16.10
   0  17  -5   94.22   14.35
   0  17  -5  103.93   12.85
   0  17  -5  105.24   14.10
   0 -17   5   98.37   14.54
  -1  17  -5   -3.52    7.56
  -1  17  -5    5.64    9.11
  -1  17  -5    6.31    8.28
   1 -17   5    1.21    7.22
   2 -17   5   33.69   10.56
  -2  17  -5   22.37   13.15
  -2  17  -5   27.02   12.57
  -3  17  -5   -2.94   11.22
   3 -17   5    2.02    9.35
  -3  17  -5   -4.58   12.67
   3  17  -6   25.70   11.25
  -3 -17   6   67.88   14.76
  -3 -17   6   16.10   14.19
  -2 -17   6   34.81   12.45
   2  17  -6   55.90   10.61
  -2 -17   6   31.44   11.68
   2  17  -6   42.22    8.74
   1  17  -6    1.90    5.59
  -1 -17   6   16.49    9.14
   1  17  -6   23.16    8.56
  -1 -17   6    2.85    7.96
   0  17  -6   31.46    9.25
   0 -17   6   81.85   14.06
   1 -17   6   27.72   11.01
  -1  17  -6   41.42   12.36
  -1  17  -6   43.34   11.53
  -1  17  -6    9.30    9.80
  -2  17  -6   -4.56   11.36
  -2  17  -6   -4.94   12.07
   2 -17   6    0.52    9.35
  -2 -17   7   67.74   14.69
   2  17  -7   49.94    9.62
   2  17  -7   60.66   11.39
  -2 -17   7   31.09   12.75
  -1 -17   7   -8.22    8.10
   1  17  -7    3.25    6.69
   1  17  -7   -1.78    8.06
  -1 -17   7    2.00    9.76
   0 -17   7   -3.78    8.65
   0 -17   7   -8.12    7.98
   0  17  -7   -4.38    7.28
   0  17  -7   -0.02    9.63
  -1  17  -7   29.40   11.06
  -1  17  -7   16.68   11.70
  -1  17  -7    9.83   11.60
   1 -17   7   31.58   11.96
  -2 -17   8    1.60   10.19
  -2 -17   8   10.91   11.85
   2  17  -8   -8.44    8.15
   1  17  -8   48.00   10.49
   1  17  -8   71.42   13.51
  -1 -17   8   58.84   15.53
  -1 -17   8   62.86   14.62
   0  17  -8    5.88    9.67
   0  17  -8    8.45   11.50
   0 -17   8    4.41    9.69
   0 -17   8   -1.94    8.65
  -1  17  -8   47.54   14.61
   1 -17   8   76.85   15.79
  -1  17  -8   76.33   18.18
   0  18   8   -0.40   10.85
   0  18   8   17.39    9.96
   0  18   8   -7.58    8.04
  -1  18   8   71.38   15.43
  -1  18   8   74.50   15.68
  -1  18   8   52.01   15.49
   1  18   7  224.01   30.00
   1  18   7  354.13   31.00
   0  18   7   40.27   10.26
   0  18   7   26.83   11.02
   0  18   7   41.61   14.11
  -1  18   7   27.52   10.10
  -1  18   7   20.48   10.32
  -1  18   7   15.26   10.27
  -2  18   7   44.07   12.46
  -2  18   7   28.29   10.78
  -2  18   7   19.90   13.29
  -2  18   7   19.88   14.55
   2  18   6   24.97   11.49
  -2 -18  -6   21.40   10.30
   1  18   6   -4.80    8.14
   1  18   6   -5.38    7.22
   1  18   6   -1.12    9.30
   0  18   6   43.40   10.22
   0 -18  -6   48.19   10.09
   0  18   6   30.26   11.90
   0  18   6   31.19   10.02
  -1  18   6    5.14    7.99
  -1  18   6   -3.28    8.01
  -1  18   6    6.55    7.88
  -2  18   6   81.39   16.56
  -2  18   6   64.60   17.44
  -2  18   6   94.24   15.16
  -2  18   6   62.88   14.95
  -3  18   6   16.10   12.46
  -3  18   6   -7.78   10.55
   2  18   5   29.05   10.75
   2  18   5   11.67    8.72
  -2 -18  -5   11.08   10.62
   1  18   5   20.50    8.84
   1  18   5   22.15    9.65
   0 -18  -5   -2.69    6.39
   0  18   5    3.96    7.65
   0  18   5    6.59    7.00
   0  18   5   -5.02    6.80
  -1  18   5   72.01   13.34
  -1  18   5   69.15   13.37
  -1  18   5   43.83   11.45
  -2  18   5    3.02   10.01
  -2  18   5   -5.33    8.45
  -2  18   5    6.83    8.07
  -3  18   5   69.34   15.41
  -3  18   5   87.90   16.87
  -3  18   5   52.18   14.27
   3  18   4    2.31    7.66
  -3 -18  -4    7.87   12.49
   3  18   4    7.72    9.15
  -2 -18  -4   11.79    9.04
   2  18   4   15.19    8.48
   2  18   4   15.12    8.86
   1  18   4   78.46   11.91
   1  18   4   77.07   11.73
   0 -18  -4   -0.83    5.81
   0  18   4    8.41    6.05
   0  18   4   -4.83    6.49
  -1  18   4    3.68    7.29
  -1  18   4    3.15    6.67
  -2  18   4  215.44   21.10
  -2  18   4  189.09   23.84
  -2  18   4  254.85   23.13
  -2  18   4  207.08   24.90
  -3  18   4   38.12   13.26
  -3  18   4   41.64   12.46
  -3 -18  -3  155.91   20.32
   3  18   3  151.05   18.21
   3  18   3  143.96   18.71
   2  18   3   91.54   13.92
   2  18   3  110.10   14.56
  -2 -18  -3  117.00   13.81
   1  18   3   86.87   12.57
   1  18   3   93.22   12.27
  -1 -18  -3  101.17    9.25
   0  18   3    4.08    5.14
   0 -18  -3    9.97    6.62
   0 -18  -3    6.77    6.92
   0  18   3   10.30    6.03
  -1  18   3   12.57    6.44
  -1  18   3    4.32    7.86
  -1  18   3   13.61    7.21
  -2  18   3   22.17    9.07
  -2  18   3   13.40    9.41
  -2  18   3    2.20    8.59
  -2  18   3   10.93    7.86
  -3  18   3   67.89   15.51
  -3  18   3   68.85   14.33
  -3 -18  -2    4.40    7.11
   3  18   2   10.54    8.98
  -3 -18  -2   -6.13    9.56
   3  18   2    0.58    7.57
   2  18   2   -6.77    5.57
  -2 -18  -2   -2.75    6.55
   2  18   2    3.24    7.09
  -2 -18  -2    7.84    7.21
   1  18   2   77.89   10.72
  -1 -18  -2   79.73    8.44
  -1 -18  -2   81.34    9.15
   1  18   2   70.87   10.89
   0  18   2  131.45   15.56
   0  18   2  140.18   13.99
   0 -18  -2  134.85   11.47
  -1  18   2   -4.23    5.16
  -1  18   2   -4.53    6.29
  -1  18   2   -1.44    4.73
  -1  18   2   -0.58    5.69
  -2  18   2   17.18   10.07
  -2  18   2   23.81    9.57
  -2  18   2   20.05    9.27
  -2  18   2   15.60    8.53
  -3  18   2   11.26   10.01
  -3  18   2    6.83    9.96
  -4  18   2  -13.02    9.59
  -4  18   2   15.88   14.22
   4  18   1   20.35   11.09
   3  18   1  238.48   23.00
   3  18   1  224.61   23.23
  -3 -18  -1  206.64   20.06
   2  18   1  160.71   18.01
   2  18   1  166.00   17.90
  -2 -18  -1  196.34   17.56
   1  18   1   24.80    7.09
   1  18   1   19.39    6.49
  -1 -18  -1   18.49    5.63
   0  18   1   35.24    8.78
   0  18   1   23.98    6.59
   0  18   1   24.81    6.03
  -1  18   1   30.41    9.12
  -1  18   1   55.06    7.95
  -1  18   1   41.79    8.37
  -1  18   1   41.93    9.32
   1 -18  -1   40.01    8.29
  -2  18   1   58.26   12.98
  -2  18   1   60.84   11.62
   2 -18  -1   52.24    7.11
  -2  18   1   54.77   11.92
  -3  18   1   35.87   12.82
  -3  18   1   24.09   12.08
  -4  18   1   -1.88   12.03
  -4  18   1   -2.93   12.57
  -4 -18   0   28.34   12.04
   4  18   0   24.61   12.98
  -4 -18   0   63.83   14.27
   4  18   0   20.30   12.31
   3  18   0   85.51   14.53
  -3 -18   0   73.64   15.38
  -3 -18   0   67.80   11.48
   3  18   0   52.19   11.41
   2  18   0   73.58   11.96
  -2 -18   0   69.92   11.96
   2  18   0   79.10   12.33
  -1 -18   0   24.10    6.67
   1  18   0   37.12    8.35
   1  18   0   23.24    8.16
   1  18   0   33.47    7.78
   0  18   0  659.57   46.45
   0  18   0  683.34   45.96
   0  18   0  676.00   42.66
   1 -18   0   33.94    7.15
  -1  18   0   20.72    7.70
  -1  18   0   24.99    6.10
   1 -18   0   21.29    4.69
  -1  18   0   14.82    7.67
  -1  18   0   28.00    6.83
  -2  18   0   79.25   14.70
   2 -18   0  101.40    8.45
  -2  18   0   75.78   13.49
  -2  18   0   93.33   13.74
  -3  18   0   58.83   13.73
   3 -18   0   96.84   10.97
  -3  18   0  101.27   17.06
  -4  18   0   43.38   16.01
  -4  18   0   13.38   12.95
  -4 -18   1    0.15   10.13
   4  18  -1   -9.31   10.04
  -4 -18   1    1.15   10.51
   4  18  -1   -0.56    9.00
  -3 -18   1   22.28    7.69
   3  18  -1   27.82    9.38
   3  18  -1   33.05   11.19
  -3 -18   1   40.79   11.98
   2  18  -1   54.54    8.18
   2  18  -1   32.13    9.26
   2  18  -1   61.06   11.39
  -2 -18   1   36.31   10.11
   1  18  -1   43.80    8.86
   1  18  -1   40.78    8.82
   1  18  -1   39.44    8.66
  -1 -18   1   44.21    8.69
   0  18  -1   18.39    7.99
   0  18  -1   19.96    6.42
   0  18  -1   22.08    5.48
  -1  18  -1   13.15    4.50
  -1  18  -1   10.54    6.61
   1 -18   1   21.15    5.74
  -1  18  -1   10.86    7.27
  -2  18  -1  162.17   20.61
  -2  18  -1  144.62   17.96
  -3  18  -1  210.07   23.69
  -3  18  -1  218.98   24.79
  -4 -18   2   -4.17   12.47
  -4 -18   2    6.62   10.10
   4  18  -2    5.15    8.96
   4  18  -2   15.14   11.16
  -3 -18   2    0.57   10.21
  -3 -18   2   13.64    7.85
   3  18  -2    6.46    8.94
   3  18  -2   15.24    9.19
   2  18  -2   51.41   10.08
   2  18  -2   13.72    7.25
   2  18  -2    9.47    6.89
  -2 -18   2   19.17    8.20
  -1 -18   2   -2.83    5.42
   1  18  -2    3.90    6.27
   1  18  -2    2.35    5.99
   1  18  -2    3.46    6.18
   0  18  -2  117.77   13.90
   0  18  -2  114.54   13.18
   0  18  -2  116.41   10.69
  -1  18  -2   75.74   11.55
  -1  18  -2   59.94   11.09
  -1  18  -2   57.33   11.33
  -2  18  -2    0.30    9.30
  -2  18  -2   -4.00    7.15
  -2  18  -2    0.94    9.36
  -3  18  -2   -0.51   13.18
  -3  18  -2    1.71   10.25
   4  18  -3    9.09   10.01
  -3 -18   3   55.82   10.35
   3  18  -3   63.41   13.01
  -3 -18   3   60.42   14.75
  -2 -18   3    7.02    7.05
   2  18  -3   -0.53    6.30
   1  18  -3   12.19    7.60
   1  18  -3    8.32    6.57
   1  18  -3    6.85    6.26
   1  18  -3    7.45    5.56
  -1 -18   3    4.84    5.63
   0  18  -3    4.84    4.64
   0  18  -3    3.96    5.85
   0  18  -3    3.63    6.54
   0  18  -3    0.86    4.89
  -1  18  -3   86.56   12.44
  -1  18  -3   56.91   11.97
  -1  18  -3   96.39   13.81
  -2  18  -3  106.78   17.17
  -2  18  -3   85.64   16.16
   3 -18   3  174.26   17.25
  -3  18  -3  133.47   23.36
   3  18  -4   19.64    9.19
  -3 -18   4   24.31   10.64
  -3 -18   4   15.33   12.13
   2  18  -4  162.93   14.58
  -2 -18   4  155.30   20.11
   2  18  -4  151.57   17.27
   1  18  -4   -2.85    6.98
   1  18  -4   -4.19    6.65
  -1 -18   4   -4.38    5.82
   0  18  -4   -0.44    5.85
   0  18  -4    8.61    6.50
   0  18  -4    5.30    6.25
  -1  18  -4   47.82   11.97
  -1  18  -4   65.57   11.90
  -1  18  -4   36.99   10.50
  -2  18  -4   -4.15    9.66
   2 -18   4   40.56    9.46
  -2  18  -4   16.86   11.41
  -2  18  -4   18.32   12.47
   3 -18   4  -13.22    8.57
  -3  18  -4   -0.44   12.99
  -3  18  -4   15.32   14.30
  -3 -18   5   51.19   15.76
   3  18  -5   68.63   13.28
  -3 -18   5   57.74   14.01
  -2 -18   5   -0.26    8.24
   2  18  -5   11.66    7.22
  -2 -18   5   -2.93    7.41
   2  18  -5    1.08    6.85
  -1 -18   5   32.50   10.28
  -1 -18   5   63.66   12.77
   1  18  -5   60.92   10.42
   1  18  -5   46.93    9.12
   0  18  -5    4.55    9.80
   0  18  -5    2.19    5.88
   0  18  -5  -11.34    7.44
   0 -18   5   -5.35    6.49
   1 -18   5   13.85    9.00
  -1  18  -5    7.05    7.91
  -1  18  -5   21.24    9.03
  -2  18  -5    2.67   11.63
   2 -18   5   28.04   10.50
  -2  18  -5   18.13   12.74
  -3 -18   6  -17.02    9.56
  -3 -18   6   -2.79   10.40
   3  18  -6   -0.71    9.42
   2  18  -6   75.14   12.68
  -2 -18   6   79.00   14.82
  -2 -18   6   52.93   14.08
   2  18  -6   82.47   10.89
  -1 -18   6    6.51    8.83
  -1 -18   6    9.53    8.72
   1  18  -6    5.18    6.84
   1  18  -6   -1.47    7.42
   0 -18   6   51.87   12.42
   0  18  -6   47.70   10.79
  -1  18  -6    5.66   10.92
   1 -18   6    6.41    8.89
  -1  18  -6   -2.52   10.14
  -1  18  -6   16.74    9.19
   2 -18   6   17.70   10.92
  -2  18  -6   12.19   13.13
  -2  18  -6   23.74   16.03
   2  18  -7   33.43    9.23
  -2 -18   7   13.24   12.55
   2  18  -7   33.44   11.11
  -2 -18   7   29.66   12.71
  -1 -18   7   35.07   12.93
   1  18  -7   18.70    8.93
  -1 -18   7   30.73   10.96
   1  18  -7   26.09    8.59
   0  18  -7   41.56   11.03
   0 -18   7   40.54   12.59
   0 -18   7   33.52   11.41
  -1  18  -7  293.22   30.43
   1 -18   7  359.49   30.62
  -1  18  -7  324.62   30.55
  -1  18  -7  331.12   32.64
  -1 -18   8   47.50   13.91
   1  18  -8   40.27   10.45
   1  18  -8   36.79   11.86
  -1 -18   8   39.14   13.03
   0  18  -8    8.53    9.74
   0  18  -8   29.94   13.20
   0 -18   8   10.34    9.75
   0 -18   8   22.05   11.78
   0  19   8   21.70   11.25
   0  19   8   21.84   11.63
   0  19   8   23.57   10.20
  -1  19   8   31.48   12.13
  -1  19   8    7.90   11.59
  -1  19   8   34.46   14.69
   1  19   7  248.38   26.31
   1  19   7  149.02   23.61
   0  19   7   84.36   14.18
   0  19   7  117.11   17.95
   0  19   7   88.80   17.72
  -1  19   7    7.87   11.49
  -1  19   7    0.04    8.13
  -1  19   7  -12.71    9.34
  -2  19   7   20.53   10.53
  -2  19   7   -0.93   11.55
  -2  19   7   31.30   12.09
  -2  19   7   15.90   12.95
   2  19   6   -0.84   10.09
  -2 -19  -6   -0.83    9.58
   1  19   6    9.74   10.38
   1  19   6   50.39   11.70
   0  19   6   12.49    9.27
   0  19   6   27.97   11.97
   0  19   6   40.37    9.82
  -1  19   6    0.11    9.03
  -1  19   6   13.22    8.92
  -1  19   6   13.63    9.48
  -2  19   6   -2.04    8.51
  -2  19   6    1.51    9.76
  -2  19   6   17.39   10.72
  -3  19   6   72.29   16.45
  -3  19   6   55.46   15.28
   2  19   5   18.10    8.36
   2  19   5   19.72   10.37
  -2 -19  -5   38.32   12.67
   1  19   5   43.81   12.01
   1  19   5   85.33   12.94
   0 -19  -5   -0.25    6.49
   0  19   5   -1.20    6.47
   0  19   5    4.89    8.06
  -1  19   5   92.61   16.10
  -1  19   5  106.51   16.13
  -1  19   5  100.37   16.19
  -2  19   5   27.15   12.83
  -2  19   5   48.50   13.95
  -3  19   5   50.85   14.54
  -3  19   5   57.51   14.45
   3  19   4   43.75   11.90
   3  19   4   36.23   10.92
  -3 -19  -4   52.02   15.59
   2  19   4  140.74   17.85
  -2 -19  -4  157.77   18.50
   2  19   4  148.80   17.85
   1  19   4    5.50    7.20
   1  19   4    0.54    6.14
   0 -19  -4   37.33    8.34
   0  19   4   28.48    8.21
   0  19   4   15.14    8.35
  -1  19   4  120.76   15.90
  -1  19   4   95.25   15.42
  -2  19   4   -3.24    9.64
  -2  19   4    2.85    9.36
  -2  19   4    5.64    8.52
  -2  19   4    2.44    8.45
  -3  19   4  107.00   16.79
  -3  19   4   92.19   17.40
   3  19   3   66.36   12.94
  -3 -19  -3   53.61   14.82
   3  19   3   39.63   11.61
   2  19   3   33.72    9.62
   2  19   3   33.05    9.28
  -2 -19  -3   35.10    9.48
  -1 -19  -3    0.45    4.61
  -1 -19  -3    2.32    4.81
   1  19   3   -4.20    5.37
   1  19   3    4.63    6.71
   0 -19  -3   17.77    7.22
   0  19   3   10.81    6.66
   0  19   3    7.53    6.66
  -1  19   3    3.50    5.65
  -1  19   3    2.13    7.64
  -1  19   3    2.51    6.35
  -2  19   3    6.99    8.97
  -2  19   3   -1.45    7.46
  -2  19   3    8.33    8.74
  -2  19   3    6.88    8.06
  -3  19   3    6.32   10.11
  -3  19   3    4.14   10.05
   3  19   2   40.08   11.19
   3  19   2   40.41   12.01
  -3 -19  -2   53.48   10.22
  -3 -19  -2   35.84   12.78
  -2 -19  -2    4.90    7.73
   2  19   2   -9.43    5.91
  -2 -19  -2    5.85    6.98
   2  19   2   -2.08    6.58
   1  19   2   89.99   12.32
  -1 -19  -2   90.91   10.05
   1  19   2   76.83   11.19
   0  19   2   20.20    8.18
   0  19   2   12.55    6.05
   0 -19  -2    4.16    4.96
  -1  19   2  144.38   17.46
  -1  19   2  150.49   17.59
  -1  19   2  178.24   17.53
  -1  19   2  155.66   13.79
  -2  19   2  123.63   16.40
  -2  19   2  118.93   18.57
  -2  19   2  124.17   17.32
  -2  19   2  141.97   16.01
  -3  19   2   26.74   12.43
  -3  19   2   24.78   11.59
   3  19   1  137.73   17.63
   3  19   1  138.15   18.03
  -3 -19  -1  122.29   15.06
  -2 -19  -1   29.04    8.65
   2  19   1   30.70    9.47
   2  19   1   27.56    7.71
   1  19   1    6.06    5.80
  -1 -19  -1   -1.09    4.99
   1  19   1    1.25    5.37
   0  19   1   58.08    7.87
   0  19   1   43.15    9.39
   0  19   1   27.30    7.67
  -1  19   1   26.80    6.66
   1 -19  -1   10.60    7.09
  -1  19   1   18.33    8.79
  -1  19   1   24.37    7.04
  -1  19   1   14.79    7.14
  -2  19   1  103.51   15.90
  -2  19   1   97.72   13.87
  -2  19   1   69.47   13.62
  -3  19   1   -2.78    9.75
  -3  19   1   10.25   10.83
   3  19   0   -3.61    6.95
   3  19   0   14.41    9.66
  -3 -19   0   10.63   11.43
  -3 -19   0   -1.56    6.87
   2  19   0   -1.04    6.73
   2  19   0    1.01    6.93
  -2 -19   0    2.76    6.91
   1  19   0   -6.56    6.10
   1  19   0    2.48    6.33
  -1 -19   0    3.75    4.93
   1  19   0    5.04    5.65
   0  19   0   -0.22    5.71
   0  19   0   11.66    5.40
   0  19   0    8.01    5.53
   1 -19   0    0.17    5.15
  -1  19   0    2.33    4.92
  -1  19   0   -4.32    6.71
   1 -19   0    3.98    3.62
  -1  19   0   -5.58    5.03
  -1  19   0    0.24    5.55
   2 -19   0    9.14    4.44
  -2  19   0    9.21    7.56
  -2  19   0   19.77    9.43
  -2  19   0   11.33    9.34
  -3  19   0   -3.55    9.41
  -3  19   0    1.31    9.39
   4  19  -1   96.95   16.67
  -3 -19   1    0.03    6.57
  -3 -19   1   20.94   10.93
   3  19  -1   19.66    9.83
   3  19  -1   -1.33    7.41
  -2 -19   1   66.35   12.78
   2  19  -1   92.03   13.37
   2  19  -1   66.59   11.97
   1  19  -1   21.08    7.62
   1  19  -1   36.70    8.94
   1  19  -1   18.03    6.74
  -1 -19   1   27.55    7.86
   0  19  -1   41.35    9.56
   0  19  -1   44.53    6.90
   0  19  -1   39.97    8.19
  -1  19  -1    5.77    4.29
  -1  19  -1    5.80    5.77
  -1  19  -1    4.17    5.80
  -1  19  -1    5.46    6.20
  -2  19  -1   14.01    9.46
  -2  19  -1   48.15   11.04
  -2  19  -1    8.59    9.72
  -3  19  -1  138.64   19.66
  -3  19  -1  166.68   22.08
   3  19  -2    4.49    8.08
   3  19  -2    8.96    8.68
  -3 -19   2    3.80    6.47
  -3 -19   2   -5.61    9.39
   2  19  -2  101.89   14.26
   2  19  -2  105.68   14.75
  -2 -19   2   79.99   13.70
  -1 -19   2  119.62   14.28
   1  19  -2   92.46   12.64
   1  19  -2  135.06   13.38
   1  19  -2   82.40   12.12
   0  19  -2   15.99    7.49
   0  19  -2    6.57    5.19
   0  19  -2    1.96    5.63
  -1  19  -2   62.05   12.00
  -1  19  -2   75.36   12.24
  -1  19  -2  108.05   14.24
  -2  19  -2   -0.15    8.85
  -2  19  -2   -1.04    7.78
  -2  19  -2   -8.03    9.57
  -3  19  -2   38.07   13.73
  -3  19  -2   51.02   17.67
  -3 -19   3   17.25    8.15
   3  19  -3   -1.30    8.26
   3  19  -3   12.49   10.77
  -3 -19   3   -7.49   10.72
   2  19  -3    1.28    7.26
  -2 -19   3   -2.65    7.03
   2  19  -3    0.34    8.43
   2  19  -3    5.98    8.00
   1  19  -3    0.18    6.74
   1  19  -3    4.54    7.36
  -1 -19   3    3.01    6.21
   1  19  -3   -5.39    6.16
   0  19  -3    4.29    6.73
   0  19  -3   16.62    6.15
   0  19  -3   15.48    6.49
   0  19  -3   14.88    6.70
  -1  19  -3    1.46    7.88
  -1  19  -3   -0.19    7.07
  -1  19  -3   -1.54    7.18
  -2  19  -3   39.36   12.17
  -2  19  -3   23.52   12.03
  -2  19  -3   33.12   12.20
   3 -19   3   56.31   12.07
  -3  19  -3   53.90   17.70
   3  19  -4   76.83   13.99
  -3 -19   4   88.73   17.99
  -2 -19   4    7.17    8.10
   2  19  -4    2.83    6.99
   2  19  -4    5.86    6.29
   1  19  -4   75.41   12.14
  -1 -19   4   71.59   12.86
   1  19  -4   90.13   10.26
   0  19  -4    9.15    6.30
   0  19  -4   13.77    6.93
   0  19  -4   18.91    6.71
   0  19  -4   10.22    7.91
  -1  19  -4    1.44    8.14
  -1  19  -4   -2.30    6.53
  -1  19  -4    7.12    8.24
  -2  19  -4  106.40   19.16
   2 -19   4  148.72   17.37
  -2  19  -4  155.23   21.20
  -3  19  -4   26.82   17.08
   3 -19   4   58.27   12.92
  -3  19  -4   69.72   18.43
  -3 -19   5   24.34   12.78
  -3 -19   5   59.69   14.23
   3  19  -5   48.06   12.02
   2  19  -5   32.68    9.78
  -2 -19   5   36.48   12.29
   2  19  -5   36.69    8.10
  -2 -19   5   19.56   11.52
   1  19  -5  104.83   13.47
  -1 -19   5   83.88   14.05
   1  19  -5   90.39   12.26
  -1 -19   5   96.13   16.06
   0  19  -5   13.32    7.11
   0 -19   5    4.64    8.29
   0  19  -5   15.10    7.74
   0  19  -5   -2.08   10.48
   0  19  -5   -1.46    6.93
  -1  19  -5   53.00   12.42
  -1  19  -5   57.69   12.89
   1 -19   5   49.33   11.96
   2 -19   5   17.76    9.80
  -2  19  -5   13.79   12.48
  -2  19  -5    4.84   10.74
   3  19  -6   28.80   12.89
  -3 -19   6   17.02   12.96
  -3 -19   6   59.94   15.45
  -2 -19   6   -4.11    9.16
   2  19  -6   -3.82    7.23
  -2 -19   6   -0.18    8.68
   2  19  -6   -2.70    7.78
   1  19  -6   -7.64    6.44
  -1 -19   6   -2.98    6.86
  -1 -19   6    4.98    9.06
   1  19  -6    2.00    7.89
   0  19  -6   18.83   10.14
   0 -19   6   23.89   10.90
   0  19  -6   33.70    9.61
  -1  19  -6   34.31   11.05
   1 -19   6   45.91   12.51
  -1  19  -6   18.83   11.61
  -1  19  -6   47.20   14.86
  -2  19  -6   -6.30   13.70
   2 -19   6    4.01   10.04
  -2  19  -6    4.21   12.80
   2  19  -7   15.37   10.02
  -2 -19   7   15.09   11.33
   2  19  -7    7.25    9.17
  -2 -19   7   12.70   10.60
   1  19  -7    4.20    8.78
   1  19  -7    3.46    7.65
  -1 -19   7   17.24   11.63
  -1 -19   7    3.26    9.86
   0 -19   7   88.35   16.88
   0 -19   7  101.93   17.36
   0  19  -7   82.04   14.50
  -1  19  -7  192.97   23.98
   1 -19   7  241.92   25.34
  -1  19  -7  216.75   24.61
  -1  19  -7  234.44   26.82
   1  19  -8   14.39    9.99
  -1 -19   8   49.19   13.90
   1  19  -8   13.10    9.03
  -1 -19   8   13.04    9.37
   0 -19   8   22.31   11.83
   0  19  -8   34.36   10.94
   0 -19   8   19.92   10.76
   1  20   7    7.53    9.85
   1  20   7    4.32    8.99
   0  20   7   77.30   17.13
   0  20   7   93.58   16.85
   0  20   7   88.36   14.47
  -1  20   7    3.54   10.48
  -1  20   7   -6.12    9.07
  -1  20   7    9.62    8.94
  -2  20   7    4.57   10.98
  -2  20   7    4.14   11.92
  -2  20   7    7.13   10.82
   2  20   6    3.87   10.22
  -2 -20  -6    1.35   10.45
   1  20   6   39.04   12.10
   0  20   6    2.98    8.16
   0  20   6   13.03    7.97
   0  20   6   -2.41    8.25
  -1  20   6   22.41   10.81
  -1  20   6    9.39    9.43
  -1  20   6   14.07    9.58
  -2  20   6   17.26   12.45
  -2  20   6   14.27   11.72
  -2  20   6    6.40    9.43
   2  20   5   35.83   10.95
  -2 -20  -5   63.87   14.09
   2  20   5   41.41   12.23
   1  20   5   19.49   10.63
   1  20   5   16.60    9.85
   0  20   5   16.60    8.22
   0  20   5   13.46    9.25
   0 -20  -5   15.61    7.99
  -1  20   5   72.28   13.46
  -1  20   5   54.08   13.28
  -2  20   5   89.66   17.76
  -2  20   5   70.98   16.54
  -3  20   5   -8.30   11.18
  -3  20   5   -2.35   10.39
   3  20   4    4.20    9.32
  -2 -20  -4   20.87   11.29
   2  20   4   44.35   10.77
   2  20   4   16.89    9.50
   1  20   4   -2.57    6.93
   0  20   4    1.89    6.58
   0  20   4    4.53    6.84
  -1  20   4   87.22   14.37
  -1  20   4   81.69   15.24
  -2  20   4   36.19   13.07
  -2  20   4   37.06   13.12
  -2  20   4   44.76   10.76
  -2  20   4   60.40   14.29
  -3  20   4   15.20   12.60
  -3  20   4   25.03   12.91
   3  20   3   -2.02    8.25
   3  20   3   -7.59    8.77
  -3 -20  -3   -4.46   10.72
   2  20   3   20.27    9.08
  -2 -20  -3   -2.84    7.39
   2  20   3   -0.58    6.32
   1  20   3   33.62    9.58
   1  20   3   71.07   11.51
  -1 -20  -3   55.00    8.23
  -1 -20  -3   54.74    7.55
   0 -20  -3    1.81    6.67
   0  20   3    4.63    6.91
   0  20   3    7.92    6.33
  -1  20   3   12.33    8.66
  -1  20   3    0.49    6.90
  -1  20   3    8.20    6.71
  -2  20   3  184.17   23.63
  -2  20   3  222.28   23.56
  -2  20   3  218.07   21.98
  -2  20   3  198.74   20.03
  -3  20   3   12.50   11.50
  -3  20   3   38.76   12.33
  -3 -20  -2  283.64   25.91
   3  20   2  202.02   24.17
  -3 -20  -2  296.58   21.46
   3  20   2  209.29   23.92
   2  20   2   68.75   12.64
  -2 -20  -2   75.65   10.64
   2  20   2   79.14   13.03
  -2 -20  -2   64.52   11.64
   1  20   2   38.55    9.59
   1  20   2   22.83    8.53
  -1 -20  -2   55.20    8.10
   0  20   2  133.43   15.87
   0  20   2   99.25   13.76
   0  20   2  121.24   14.01
  -1  20   2   42.39    9.63
  -1  20   2   27.83    8.98
  -1  20   2   31.56    8.98
  -2  20   2   17.74    9.36
  -2  20   2   17.05    8.69
  -2  20   2    3.82    8.33
  -2  20   2   28.90   10.74
  -3  20   2    6.22   11.36
  -3  20   2    3.20   10.91
   3  20   1    0.16    8.82
   3  20   1   -0.81    7.75
  -3 -20  -1   12.10   10.39
   2  20   1   -0.41    6.47
   2  20   1    1.94    6.89
  -2 -20  -1    4.39    7.50
   1  20   1   14.74    6.98
   1  20   1    9.32    6.91
  -1 -20  -1   28.62    6.63
   0  20   1  267.58   23.20
   0  20   1  254.02   19.13
   0  20   1  237.40   21.02
   1 -20  -1   22.57    7.68
  -1  20   1   18.62    6.88
  -1  20   1   32.23    7.08
  -1  20   1   27.35    9.48
  -1  20   1   19.41    7.01
  -2  20   1   -2.31    6.65
  -2  20   1   -1.64    8.61
  -2  20   1   -6.76    7.27
  -2  20   1   -4.22    7.24
  -3  20   1   39.06   13.40
  -3  20   1   11.70   11.71
   3  20   0    4.97    6.54
  -3 -20   0   -1.43    7.47
  -3 -20   0    6.48   11.02
   3  20   0    8.53    9.32
   2  20   0    8.79    7.96
   2  20   0    9.00    7.42
  -2 -20   0    7.48    7.83
   1  20   0   57.67   10.75
   1  20   0   38.43    8.81
   1  20   0   59.61    9.97
  -1 -20   0   53.42    9.29
   0  20   0   60.07   10.98
   0  20   0   46.14    7.78
   0  20   0   47.31    9.12
  -1  20   0   58.96   11.22
  -1  20   0   51.94    8.15
   1 -20   0   62.31    8.44
   1 -20   0   45.45    6.95
  -1  20   0   19.36    8.21
  -1  20   0   42.09    8.13
  -2  20   0   17.04    8.96
   2 -20   0   22.63    5.17
  -2  20   0   19.72    8.81
  -2  20   0   29.47   10.88
  -3  20   0    4.05   10.59
  -3  20   0   17.40   12.37
   3  20  -1   20.02   10.36
  -3 -20   1   66.34   15.07
   3  20  -1   39.79   11.72
  -3 -20   1   24.76    8.18
  -2 -20   1   14.60    8.13
   2  20  -1    5.96    7.36
   2  20  -1    1.62    8.40
   1  20  -1   23.30    7.31
   1  20  -1   28.42    7.64
   1  20  -1   21.23    7.79
  -1 -20   1   16.52    7.29
   0  20  -1  215.43   21.32
   0  20  -1  225.71   17.27
   0  20  -1  274.28   21.09
  -1  20  -1   27.27    7.39
  -1  20  -1   18.90    5.03
  -1  20  -1    7.90    7.75
  -1  20  -1   14.96    7.37
  -2  20  -1   -3.15    8.49
  -2  20  -1    1.97    9.05
  -2  20  -1   -4.66    7.29
  -3  20  -1   15.75    9.93
  -3  20  -1    4.12   11.76
   3  20  -2   -4.11   10.74
   3  20  -2   12.89    8.61
  -3 -20   2   -1.62    6.87
  -3 -20   2   -9.54   10.48
  -2 -20   2   26.83    9.36
   2  20  -2   15.73    8.17
   2  20  -2    7.21    8.10
   1  20  -2   14.35    6.69
   1  20  -2   31.25    9.21
   1  20  -2   18.63    7.01
  -1 -20   2   30.24    7.69
   0  20  -2  127.55   14.58
   0  20  -2  121.79   14.89
   0  20  -2  124.39   11.41
  -1  20  -2   24.00    9.58
  -1  20  -2   40.41   10.27
  -1  20  -2   19.79    8.39
  -2  20  -2   45.43   12.19
  -2  20  -2   69.65   16.07
  -2  20  -2   74.17   14.60
  -3  20  -2  262.80   31.62
   3  20  -3  -11.61    8.80
   3  20  -3   16.35    9.17
  -3 -20   3   38.72   13.48
   2  20  -3  119.69   16.32
   2  20  -3  154.36   17.45
  -2 -20   3  129.11   18.64
   2  20  -3  185.22   16.19
   1  20  -3    4.11    7.23
   1  20  -3   27.40    9.04
  -1 -20   3    6.33    6.60
   1  20  -3   14.70    8.21
   0  20  -3   -2.23    7.01
   0  20  -3   -0.49    5.68
   0  20  -3    4.32    5.29
   0  20  -3   -0.09    5.88
  -1  20  -3   68.68   12.12
  -1  20  -3   64.01   11.82
  -1  20  -3   43.44   11.31
  -2  20  -3   -3.40    8.13
  -2  20  -3    4.32    9.84
  -2  20  -3   -1.87   11.56
  -3  20  -3   14.57   13.64
   3 -20   3    0.01    9.57
  -3  20  -3   16.57   12.99
  -3 -20   4   11.69   12.08
   3  20  -4   28.71   11.05
   2  20  -4   38.74    8.70
   2  20  -4   40.83    9.85
  -2 -20   4   24.29   10.31
   1  20  -4   59.02    9.26
  -1 -20   4   59.67   11.75
   1  20  -4   67.26   11.09
   0  20  -4   -3.25    5.64
   0  20  -4   -8.53    5.61
   0  20  -4    4.16    6.48
   0  20  -4    8.15    7.41
  -1  20  -4    3.08    9.03
  -1  20  -4    4.80    9.41
  -1  20  -4   18.60    8.87
  -2  20  -4   52.33   13.62
  -2  20  -4    8.66   11.32
  -2  20  -4   23.38   12.50
   2 -20   4   22.06    9.90
  -3 -20   5   13.01   12.47
  -3 -20   5    1.39    9.99
   3  20  -5   12.06   10.67
  -2 -20   5   48.42   13.20
   2  20  -5   57.56   10.33
  -2 -20   5   38.24   13.33
   2  20  -5  104.75   13.95
  -1 -20   5   36.03   11.12
   1  20  -5   55.59   10.58
   1  20  -5   37.52    9.17
  -1 -20   5   38.65   11.89
   0 -20   5   38.62   11.31
   0  20  -5   16.30    8.36
   0  20  -5    9.89    7.13
   0  20  -5    8.96    7.64
   1 -20   5   19.73   10.19
  -1  20  -5   18.43   10.21
  -1  20  -5   26.74   10.95
  -1  20  -5   17.37    9.23
  -2  20  -5   32.36   13.89
  -2  20  -5   25.08   12.71
   2 -20   5   65.07   13.24
   2  20  -6   -2.99    7.66
  -2 -20   6   17.93   11.34
   2  20  -6   21.53    8.27
  -2 -20   6   16.22   11.57
   1  20  -6   21.52    8.38
  -1 -20   6    5.95    9.75
  -1 -20   6    2.46    8.89
   1  20  -6   11.30    8.71
   0 -20   6    6.60    9.64
   0  20  -6    0.74    8.02
   0  20  -6   23.76   10.53
  -1  20  -6   90.72   16.41
  -1  20  -6   89.33   16.04
   1 -20   6  115.36   17.57
   2 -20   6    3.54   10.96
  -2  20  -6   -2.59   13.29
  -2  20  -6    4.48   12.85
  -2 -20   7    0.55   10.11
  -2 -20   7   -1.48   10.36
   2  20  -7   -0.46    8.77
   2  20  -7   -0.42    9.63
  -1 -20   7   13.16   11.29
   1  20  -7    7.83    8.25
   1  20  -7   -4.16    9.07
  -1 -20   7   10.82    9.74
   0  20  -7   87.35   15.51
   0 -20   7   82.29   16.17
   0 -20   7   81.80   16.69
   0  20  -7   79.46   15.26
  -1  20  -7    6.82   11.86
  -1  20  -7   18.57   13.73
  -1  20  -7    8.16   12.56
   1 -20   7    3.32   10.62
   0  21   7   25.44   13.19
   0  21   7   18.55   10.10
   0  21   7   28.74   11.86
  -1  21   7   17.36   11.17
  -1  21   7   38.15   12.82
  -1  21   7   12.45   10.25
   1  21   6    4.49    8.15
   0  21   6   17.77   10.48
   0  21   6    5.40    7.46
  -1  21   6   11.92    9.72
  -1  21   6   17.75   10.46
  -1  21   6   14.96    9.17
  -2  21   6  190.18   26.40
  -2  21   6  163.78   23.43
   2  21   5   66.18   13.41
   2  21   5   63.37   13.37
  -2 -21  -5   64.00   14.65
   1  21   5  125.37   16.42
   1  21   5   82.31   16.82
   0  21   5   25.02    7.98
   0  21   5   20.48    9.99
  -1  21   5  228.67   25.22
  -1  21   5  191.78   22.82
  -2  21   5  291.94   32.04
  -2  21   5  356.93   34.97
  -3  21   5  197.53   23.98
  -3  21   5  185.75   24.07
   2  21   4   67.44   13.98
   2  21   4   79.85   14.22
  -2 -21  -4   91.79   15.47
   1  21   4   24.08    9.91
   0  21   4    7.72    8.38
   0  21   4   29.18    8.62
  -1  21   4   39.77   11.51
  -1  21   4   62.66   13.19
  -2  21   4    7.46    9.18
  -2  21   4    5.77    9.57
  -2  21   4    1.18    8.05
  -2  21   4   11.69   10.58
  -3  21   4    4.58   12.44
  -3  21   4   11.42   11.34
   3  21   3   37.40   12.56
   3  21   3   13.11    8.76
  -3 -21  -3   13.98   12.22
  -2 -21  -3  142.08   15.18
   2  21   3   92.02   15.35
   2  21   3   99.07   14.71
   1  21   3   -6.28    6.05
  -1 -21  -3   -3.99    4.84
  -1 -21  -3   -0.34    5.44
   1  21   3    4.15    7.08
   0  21   3   -3.42    7.03
   0 -21  -3   -1.60    6.19
   0  21   3    9.00    6.82
  -1  21   3  133.47   17.64
  -1  21   3  140.58   17.71
  -1  21   3  155.04   18.17
  -2  21   3   -2.45    7.53
  -2  21   3   -1.22    8.34
  -2  21   3   -4.88    8.17
  -2  21   3    1.49    8.89
  -3  21   3   19.99   12.71
  -3  21   3   31.84   14.13
   3  21   2   10.23    9.56
   3  21   2   22.83   10.42
  -3 -21  -2    7.06    9.29
  -2 -21  -2   44.00    8.95
  -2 -21  -2   53.90   10.89
   2  21   2   51.79   11.32
   2  21   2   55.25   11.38
   1  21   2   32.48    9.11
   1  21   2   18.45    7.61
  -1 -21  -2   28.23    6.86
   0  21   2   -0.43    6.04
   0  21   2   10.83    8.41
   0  21   2   -0.14    6.30
  -1  21   2  291.39   25.08
  -1  21   2  259.19   25.62
  -1  21   2  281.38   25.73
  -2  21   2   -2.90    7.55
  -2  21   2   -1.58    8.40
  -2  21   2   -7.14    6.61
  -2  21   2   -3.55    7.52
  -3  21   2   46.29   14.13
  -3  21   2   42.65   14.51
  -3  21   2   19.71   12.74
   3  21   1   -3.40    8.44
   3  21   1   16.05    8.73
  -3 -21  -1   -4.42    7.83
   2  21   1  224.04   21.04
   2  21   1  183.49   21.58
  -2 -21  -1  249.03   21.06
   1  21   1   22.99    8.35
   1  21   1   24.43    8.47
  -1 -21  -1   41.56    8.09
   0  21   1  118.42   12.12
   0  21   1  110.47   14.83
   0  21   1   98.04   13.36
  -1  21   1   72.08   13.13
  -1  21   1   77.80    9.39
  -1  21   1   76.15   11.14
   1 -21  -1   54.48    9.80
  -1  21   1   53.54   11.35
  -2  21   1   -6.56    6.83
  -2  21   1    5.57    8.56
  -2  21   1    3.91    8.45
  -2  21   1    9.18    7.30
  -3  21   1   10.31   11.14
  -3  21   1    0.99   11.30
   3  21   0  -11.60    6.69
  -3 -21   0    7.04   11.52
   3  21   0   -3.02    8.49
  -3 -21   0   -0.31    7.67
   2  21   0  115.59   15.71
  -2 -21   0  113.39   15.75
   2  21   0   96.67   14.92
   1  21   0   -7.24    4.42
   1  21   0   11.99    7.84
   1  21   0    3.73    6.84
  -1 -21   0    8.01    6.14
   0  21   0    5.91    6.08
   0  21   0   -1.99    6.51
   0  21   0   -3.23    4.78
  -1  21   0   -6.84    4.64
   1 -21   0   -2.23    4.35
  -1  21   0    4.61    7.55
  -1  21   0   -7.76    5.85
   1 -21   0    5.66    5.80
  -1  21   0   -3.05    5.02
  -2  21   0  112.66   18.07
   2 -21   0  147.02   11.41
  -2  21   0  132.18   17.82
  -2  21   0  156.24   16.61
  -3  21   0   13.60   11.50
  -3  21   0   -0.48   11.55
  -3 -21   1    5.60   11.48
   3  21  -1   -2.01    8.33
  -3 -21   1   14.95    7.20
   3  21  -1   -3.23   10.11
   2  21  -1    0.84    7.16
  -2 -21   1   -6.95    7.07
   2  21  -1   -3.95    8.53
   1  21  -1   80.91   11.47
   1  21  -1   75.12   12.15
   1  21  -1   86.97   12.65
  -1 -21   1   58.79   10.69
   0  21  -1  121.37   11.65
   0  21  -1  134.30   15.10
   0  21  -1  114.94   15.06
  -1  21  -1   20.50    5.58
  -1  21  -1    9.30    7.88
  -1  21  -1   24.38    7.26
  -1  21  -1   42.64    9.74
  -2  21  -1  243.42   22.52
  -2  21  -1  244.88   24.87
  -2  21  -1  226.96   26.26
  -3  21  -1    0.85   12.01
  -3  21  -1    8.36   10.31
   3  21  -2   25.43   12.26
  -3 -21   2   21.35    7.93
   3  21  -2   39.69   11.46
  -3 -21   2   51.15   13.50
   2  21  -2   -5.50    6.50
  -2 -21   2   -3.31    6.49
   2  21  -2    1.02    6.92
   1  21  -2  227.56   19.78
  -1 -21   2  242.61   21.91
   1  21  -2  248.86   20.43
   1  21  -2  236.21   21.63
   0  21  -2   14.99    6.09
   0  21  -2   10.73    6.59
   0  21  -2   12.45    7.45
  -1  21  -2   28.51    9.68
  -1  21  -2   21.59    9.62
  -1  21  -2   27.45    9.72
  -2  21  -2   52.58   12.61
  -2  21  -2   81.35   16.00
  -2  21  -2   53.98   13.65
  -3  21  -2    1.48   11.30
  -3 -21   3   -6.68   10.17
   3  21  -3   -2.45    7.79
   3  21  -3   24.39   11.53
   2  21  -3    2.77    7.11
   2  21  -3   -0.82    7.40
  -2 -21   3   -8.00    6.93
   1  21  -3  109.23   13.93
   1  21  -3  136.07   14.79
  -1 -21   3  125.62   16.65
   0  21  -3    3.32    5.78
   0  21  -3   -0.85    7.87
   0  21  -3   -9.40    5.62
   0  21  -3   -8.05    5.71
  -1  21  -3    8.11    9.23
  -1  21  -3   -5.52    7.95
  -1  21  -3   -9.69    6.43
  -2  21  -3  108.03   18.57
  -2  21  -3  100.69   16.90
  -2  21  -3  103.81   18.40
  -3  21  -3    1.16   12.42
  -3  21  -3    4.34   16.33
   3 -21   3   10.25   10.01
  -3 -21   4   -0.21   10.73
   3  21  -4    4.87   10.11
   2  21  -4   -0.69    7.07
   2  21  -4    5.88    7.99
  -2 -21   4   -4.05    7.94
  -1 -21   4   43.52   11.57
   1  21  -4   43.43    9.28
   1  21  -4   31.42    9.56
   1  21  -4   47.30    9.04
   1  21  -4   35.15    9.88
   0  21  -4   11.50    7.58
   0  21  -4   21.10    8.34
   0  21  -4   24.09   15.31
   0  21  -4   17.33    7.04
  -1  21  -4   10.22    9.69
  -1  21  -4   34.72   10.85
  -1  21  -4    1.90    8.86
  -2  21  -4   56.61   14.79
  -2  21  -4   64.10   15.33
   2 -21   4   75.16   13.57
  -2  21  -4   61.97   14.61
  -3 -21   5  163.37   22.07
   3  21  -5  138.11   19.27
  -3 -21   5  139.37   24.19
  -2 -21   5  325.97   29.61
   2  21  -5  292.40   22.87
   2  21  -5  288.91   25.49
  -2 -21   5  204.09   28.32
   1  21  -5  173.68   18.01
  -1 -21   5  150.81   20.64
   1  21  -5  170.46   17.66
   0  21  -5   11.62    7.05
   0  21  -5   22.38    9.02
   0  21  -5    4.11    7.37
   0  21  -5    2.03    8.00
   0 -21   5   15.50    9.80
  -1  21  -5  103.13   17.63
  -1  21  -5  116.18   17.02
  -1  21  -5   99.83   16.19
   1 -21   5  155.83   18.88
   2 -21   5   86.89   15.44
  -2  21  -5   82.17   17.98
  -2  21  -5   38.77   14.76
   2  21  -6  181.84   16.42
  -2 -21   6  100.64   20.68
   2  21  -6  168.54   19.16
  -2 -21   6  134.82   20.80
  -1 -21   6   14.23    9.62
  -1 -21   6    8.05    8.53
   1  21  -6    5.72    9.14
   1  21  -6   13.17    8.15
   0  21  -6   10.36    9.69
   0 -21   6   14.65    9.62
   0  21  -6   13.90    9.72
   0  21  -6   30.11   10.35
  -1  21  -6    9.98   10.79
  -1  21  -6    4.04   10.95
   1 -21   6    8.99   10.90
  -1  21  -6   18.15   12.61
   1  21  -7   19.86   11.76
  -1 -21   7   38.36   13.80
   1  21  -7   39.56   10.31
  -1 -21   7   36.63   13.24
   0 -21   7   16.19   11.44
   0  21  -7    0.20   11.08
   0  21  -7    8.24   10.13
   0 -21   7   12.74   11.72
   0  22   7   12.34   12.12
   0  22   7   33.60   11.21
   0  22   7   37.87   12.68
  -1  22   7    3.00    9.65
  -1  22   7   11.60   11.94
   1  22   6   -4.62    8.74
   0  22   6   43.64   13.75
   0  22   6   42.54   11.91
  -1  22   6    1.38    9.08
  -1  22   6    1.68    8.82
  -2  22   6  487.09   47.14
  -2  22   6  571.25   45.36
   2  22   5   -5.69    7.65
   2  22   5   -0.68    8.46
  -2 -22  -5   13.14   11.47
   1  22   5   21.64   10.89
   0  22   5   51.48   12.95
   0  22   5   72.34   12.62
  -1  22   5    7.56    9.76
  -1  22   5   13.22    8.94
  -2  22   5    0.47   10.69
  -2  22   5   28.06   12.55
  -2 -22  -4   -1.61    9.44
   2  22   4    1.59    8.68
   2  22   4   -2.32    7.41
   1  22   4   11.84    9.31
   0  22   4   -1.83    8.05
   0  22   4    0.87    6.48
  -1  22   4   -8.42    7.77
  -1  22   4   -9.17    5.92
  -2  22   4   94.62   18.12
  -2  22   4  116.66   18.81
  -2  22   4  123.33   18.36
  -3  22   4   66.73   17.76
  -3  22   4  108.64   21.47
  -3  22   4  102.30   18.93
   2  22   3  123.92   16.92
   2  22   3  117.35   15.84
  -2 -22  -3  137.35   15.32
  -1 -22  -3    0.02    5.92
   1  22   3    2.06    7.33
  -1 -22  -3    3.81    6.90
   1  22   3    1.00    7.12
  -1 -22  -3   -2.16    5.34
   0  22   3   49.49   10.13
   0  22   3   40.61    9.95
   0 -22  -3   41.23    8.82
  -1  22   3  141.87   18.71
  -1  22   3  170.57   19.02
  -1  22   3  147.06   19.03
  -2  22   3  111.80   14.75
  -2  22   3  133.82   17.32
  -2  22   3   40.47   13.81
  -2  22   3   63.18   13.90
  -3  22   3   16.57   12.57
  -3  22   3   14.21   13.02
  -3  22   3   -3.57   10.57
   3  22   2    1.42    7.95
   3  22   2    3.90    8.90
  -3 -22  -2    2.09    9.86
  -2 -22  -2    7.37    8.79
   2  22   2    4.88    7.79
   2  22   2   13.28    7.45
  -2 -22  -2   13.54    7.39
  -1 -22  -2   19.97    7.09
   1  22   2   28.48    9.08
   1  22   2   29.90    9.72
   0  22   2    0.03    5.97
   0  22   2   11.40    7.54
   0  22   2   -2.82    7.66
  -1  22   2  168.90   20.60
  -1  22   2  200.24   20.31
  -1  22   2  197.57   21.18
  -2  22   2   89.05   14.30
  -2  22   2  105.92   16.11
  -2  22   2  107.77   15.74
  -2  22   2   87.03   16.41
  -3  22   2   44.89   15.85
  -3  22   2   35.60   14.83
  -3  22   2   50.12   14.45
  -3 -22  -1   21.28    8.94
   3  22   1   55.21   12.92
   3  22   1   32.51   10.75
   2  22   1   25.50    9.41
  -2 -22  -1   18.43    9.29
   2  22   1    5.84    7.98
   1  22   1  312.04   24.23
   1  22   1  313.76   27.13
  -1 -22  -1  323.54   25.29
   0  22   1  370.59   30.94
   0  22   1  453.00   32.22
  -1  22   1   33.10   10.54
  -1  22   1   36.86    7.74
  -1  22   1   38.48    9.12
   1 -22  -1   31.11    8.47
  -1  22   1   33.16    9.73
  -2  22   1   32.36   11.41
  -2  22   1   33.40   12.53
  -2  22   1   77.02   11.84
  -2  22   1   52.19   12.48
  -3  22   1   23.91   13.86
  -3  22   1   45.24   15.07
  -3  22   1   21.06   12.68
  -3 -22   0   30.61    8.70
  -3 -22   0   47.61   14.49
   3  22   0   47.79   11.99
   3  22   0   67.12   13.94
  -2 -22   0   25.03    9.45
   2  22   0    5.52    8.01
   2  22   0   14.53    8.36
   1  22   0   11.18    8.39
   1  22   0   -7.13    5.88
   1  22   0   -8.59    6.10
  -1 -22   0   -3.12    5.78
   0  22   0    2.63    5.45
   0  22   0   14.13    8.55
   0  22   0   21.24    6.68
  -1  22   0    3.28    6.81
  -1  22   0    5.82    5.65
  -1  22   0   -5.60    7.18
   1 -22   0   -3.33    5.22
  -1  22   0   -2.68    6.13
   2 -22   0   17.31    5.30
  -2  22   0   18.40   10.38
  -2  22   0   21.40    9.03
  -2  22   0    9.06    9.79
  -3  22   0   75.16   17.35
  -3  22   0   40.89   14.11
  -3  22   0   42.13   14.97
   3  22  -1   28.09   12.99
   3  22  -1   26.93   10.66
  -3 -22   1   28.57   13.18
  -3 -22   1   32.35    8.28
   2  22  -1   17.36    8.60
  -2 -22   1   44.82   10.69
   2  22  -1   37.57   11.00
   1  22  -1   55.78   10.74
  -1 -22   1   36.79    8.56
   1  22  -1   20.88    7.70
   1  22  -1   34.87    9.28
   0  22  -1  439.28   31.71
   0  22  -1  365.31   26.65
   0  22  -1  411.67   30.97
  -1  22  -1  302.13   21.35
  -1  22  -1  302.14   26.49
  -1  22  -1  272.40   26.96
  -1  22  -1  277.96   22.69
  -2  22  -1   14.69   10.20
  -2  22  -1    8.10    9.01
  -2  22  -1   12.32   10.26
  -3  22  -1   38.39   15.04
  -3  22  -1   50.98   14.93
   3  22  -2   38.14   13.27
  -3 -22   2   29.94   13.57
   3  22  -2   41.98   11.79
  -2 -22   2   76.67   14.10
   2  22  -2   74.68   13.18
   2  22  -2   59.88   12.06
   1  22  -2  164.45   17.13
   1  22  -2  182.74   18.32
   1  22  -2  159.20   15.85
  -1 -22   2  115.07   16.55
   0  22  -2    3.94    7.58
   0  22  -2   -4.65    6.09
   0  22  -2    1.28    4.99
  -1  22  -2    9.60    8.06
  -1  22  -2   -2.11    8.67
  -2  22  -2   11.20   10.78
  -2  22  -2    3.12    9.49
  -3  22  -2   14.24   12.09
   3  22  -3   -5.20   10.54
  -3 -22   3    4.36   12.11
   3  22  -3   -1.40    8.82
  -2 -22   3   79.81   14.97
   2  22  -3   81.29   13.26
   2  22  -3   68.43   13.68
   1  22  -3  119.21   14.74
  -1 -22   3  125.84   16.78
   1  22  -3  122.73   14.57
   0  22  -3   42.52    7.65
   0  22  -3   38.50   11.19
   0  22  -3   35.26    9.74
  -1  22  -3   13.62    8.52
  -1  22  -3    5.28    9.13
  -1  22  -3   -7.33    8.40
  -2  22  -3  151.49   22.47
  -2  22  -3  141.00   19.61
  -2  22  -3  130.97   19.93
   3  22  -4   73.37   14.33
   3  22  -4   50.81   14.34
  -3 -22   4   70.45   16.80
   2  22  -4   76.22   11.76
   2  22  -4   89.06   13.72
   2  22  -4   91.97   14.69
  -2 -22   4   76.19   16.17
   1  22  -4   -4.51    7.97
   1  22  -4   -1.50    6.51
  -1 -22   4   -8.86    6.60
   1  22  -4   -1.62    7.85
   0  22  -4    7.43    7.74
   0  22  -4   -0.82    7.15
   0  22  -4   -1.77    6.75
   0  22  -4   -0.56    7.68
  -1  22  -4    0.46    8.25
  -1  22  -4    9.41    9.01
  -1  22  -4    7.98    9.91
  -2  22  -4  -10.20   10.56
   2 -22   4    0.82    9.26
  -2  22  -4   -7.83    9.78
  -2  22  -4   -4.00   11.42
  -2 -22   5   20.62   10.74
   2  22  -5    5.13    9.76
  -2 -22   5   12.25   10.59
   2  22  -5    2.76    9.10
   1  22  -5    0.63    7.03
   1  22  -5   -5.48    6.05
  -1 -22   5    6.97    8.61
   0  22  -5   38.56   10.41
   0  22  -5   72.60   13.30
   0  22  -5   72.19   12.42
   0  22  -5   54.60    9.50
  -1  22  -5   31.51   11.70
  -1  22  -5   34.96   12.43
  -1  22  -5   42.51   12.71
   1 -22   5   50.19   13.36
  -2  22  -5    8.23   12.92
  -2  22  -5   10.62   11.11
  -2  22  -5   -8.40   13.93
   2 -22   5   13.45   11.18
   2  22  -6  571.79   42.54
   2  22  -6  507.70   37.53
   1  22  -6   16.59    9.84
  -1 -22   6    0.28    8.95
  -1 -22   6   17.10   11.99
   1  22  -6   10.33    8.53
   0  22  -6   38.62   11.38
   0  22  -6   32.54   10.66
   0 -22   6   53.86   13.10
   0  22  -6   30.78   10.87
   1 -22   6   -5.19   10.41
  -1  22  -6    3.80   11.11
  -1  22  -6   14.15   12.95
  -1  22  -6    4.21   11.22
  -1 -22   7   -5.87    9.60
   1  22  -7   -6.46    9.54
   1  22  -7   12.89    9.35
  -1 -22   7   -1.30    9.28
   0  22  -7   25.82   11.63
   0 -22   7   50.82   13.23
   0  22  -7   32.58   11.26
   0 -22   7   36.57   14.42
   0  22  -7   25.67   11.15
   1  23   6   44.74   13.56
   0  23   6   49.18   14.84
   0  23   6   30.48   10.60
  -1  23   6   -1.31   10.12
  -1  23   6   -2.54   10.70
   1  23   5  119.18   19.48
   0  23   5    6.20    8.63
   0  23   5   -5.18    9.28
  -1  23   5   16.27   10.90
  -1  23   5    7.60    8.84
  -2  23   5    5.17   10.28
  -2  23   5    8.46   11.79
   2  23   4    2.73    9.70
   2  23   4    1.58    8.08
  -2 -23  -4   -1.09    9.83
   1  23   4   81.57   15.06
  -1 -23  -4   70.63   10.98
   0  23   4   19.89    8.86
   0  23   4    8.63    9.88
  -1  23   4    1.27    8.40
  -1  23   4   -8.59    7.55
  -2  23   4  120.88   19.50
  -2  23   4   99.14   17.30
  -2  23   4   58.00   15.63
  -2 -23  -3    0.81    8.17
   2  23   3    4.58    9.48
   2  23   3    3.34    7.15
   1  23   3   -8.54    7.06
  -1 -23  -3    2.68    5.88
   1  23   3    0.34    8.02
   0  23   3  106.85   14.51
   0 -23  -3  105.14   11.67
   0  23   3   75.23   13.52
  -1  23   3  352.19   31.57
  -1  23   3  344.81   30.85
  -1  23   3  387.45   32.37
  -2  23   3   49.67   13.03
  -2  23   3   31.56   12.84
  -2  23   3   44.71   11.44
  -2  23   3   45.21   12.96
  -3  23   3    2.16   11.62
  -3  23   3   14.21   12.76
  -3  23   3  -11.62   11.88
   3  23   2   10.03    9.27
   2  23   2   27.50   12.63
  -2 -23  -2   23.14   10.12
   2  23   2   18.83    9.40
   1  23   2   23.89    9.32
  -1 -23  -2   24.52    7.67
   1  23   2   12.58    8.58
   0  23   2   80.42   13.82
   0  23   2   84.33   13.30
   0  23   2  121.34   15.99
  -1  23   2  148.52   18.96
  -1  23   2  130.11   17.19
  -1  23   2  143.16   18.41
  -2  23   2  132.68   17.87
  -2  23   2  116.14   17.70
  -2  23   2  137.97   16.91
  -2  23   2  140.13   20.31
  -3  23   2   27.55   13.35
  -3  23   2    6.56   10.98
  -3  23   2   10.16   12.88
   3  23   1   -5.82    7.37
   3  23   1   18.70   10.11
  -3 -23  -1   11.92    9.19
  -3 -23  -1    7.30   12.29
  -2 -23  -1    1.70    8.67
   2  23   1    1.95    5.98
   2  23   1    5.27    8.52
   1  23   1   83.18   14.07
   1  23   1   82.28   11.85
  -1 -23  -1   90.25   12.18
   0  23   1   13.17    9.32
   0  23   1    5.44    7.18
  -1  23   1   45.88   11.95
  -1  23   1   71.05   11.22
   1 -23  -1   51.62   10.06
  -1  23   1   83.53   14.21
  -1  23   1   67.61    9.08
  -2  23   1   88.08   14.65
  -2  23   1   83.98   13.97
  -2  23   1   90.46   16.91
  -2  23   1   92.46   15.96
  -3  23   1   64.13   17.33
  -3  23   1   69.43   15.86
  -3  23   1   65.69   16.06
  -3 -23   0   29.23   14.70
   3  23   0   20.53    9.98
   3  23   0    4.22    9.94
   2  23   0    6.75    7.53
   2  23   0    2.16    8.58
  -2 -23   0    6.36    8.85
  -1 -23   0  261.55   23.05
   1  23   0  296.42   24.74
   1  23   0  261.67   21.61
   0  23   0   -0.59    5.82
   0  23   0   -5.11    6.67
   0  23   0    2.96    6.16
  -1  23   0  289.79   26.11
  -1  23   0  257.28   22.90
   1 -23   0  297.48   21.99
  -1  23   0  270.37   26.41
  -1  23   0  255.64   20.14
  -2  23   0   10.24    8.62
  -2  23   0    4.08    9.46
  -2  23   0    5.89    9.47
  -3  23   0   29.63   12.47
  -3  23   0   53.52   15.31
  -3  23   0   46.93   15.51
  -3 -23   1   51.43   15.73
   3  23  -1   23.67   12.50
   3  23  -1   29.46   12.11
   2  23  -1   53.79   11.60
   2  23  -1   97.44   13.95
  -2 -23   1   85.12   14.17
  -1 -23   1   83.94   12.43
   1  23  -1   64.42   11.42
   1  23  -1   68.99   17.38
   1  23  -1   79.84   12.86
   0  23  -1    5.98    6.35
   0  23  -1    9.45    6.32
   0  23  -1   11.48    7.41
  -1  23  -1   67.71    9.99
  -1  23  -1   61.84   12.83
  -1  23  -1   94.95   14.08
  -1  23  -1   65.42    9.10
  -2  23  -1    8.26   10.63
  -2  23  -1    3.92    9.34
  -2  23  -1    6.96    9.34
  -3  23  -1  -12.37   10.02
  -3  23  -1    3.59   12.64
  -3 -23   2   18.11   12.18
   3  23  -2    6.58    9.09
   3  23  -2   15.65   11.67
  -2 -23   2   89.57   15.18
   2  23  -2   85.01   14.77
   2  23  -2   56.52   12.46
  -1 -23   2  133.64   16.56
   1  23  -2  117.39   15.20
   1  23  -2   95.79   12.86
   0  23  -2   80.93   12.89
   0  23  -2   97.85   10.30
   0  23  -2   61.40   12.00
  -1  23  -2   29.13   10.67
  -1  23  -2    1.37    8.03
  -2  23  -2   21.98   11.90
  -2  23  -2   50.24   13.81
  -3 -23   3    5.29   11.79
   3  23  -3    4.30   10.89
   3  23  -3  -11.61    8.33
   2  23  -3   33.03   10.79
  -2 -23   3   35.03   11.17
   2  23  -3   14.19   10.58
  -1 -23   3  305.20   27.17
   1  23  -3  275.80   23.33
   1  23  -3  280.67   23.77
   0  23  -3   94.77   14.00
   0  23  -3   89.18   10.08
   0  23  -3   82.10   13.83
  -1  23  -3    2.31    9.60
  -1  23  -3    6.51    8.14
  -1  23  -3   -5.06    9.26
  -2  23  -3    5.66   11.26
  -2  23  -3   12.29   12.46
  -2  23  -3    9.64   10.75
   2  23  -4   91.62   12.80
   2  23  -4   80.38   14.04
   2  23  -4   59.74   13.62
   1  23  -4   -0.38    8.19
  -1 -23   4   -6.31    7.33
   1  23  -4   -5.44    6.66
   1  23  -4   -6.14    7.70
   0  23  -4    8.27    6.89
   0  23  -4    8.01    9.40
   0  23  -4   26.23    9.53
   0  23  -4   15.45    7.58
  -1  23  -4   69.54   14.24
  -1  23  -4   81.62   14.18
  -1  23  -4   64.57   13.65
  -2  23  -4    6.99   11.30
  -2  23  -4   -6.67   10.25
  -2  23  -4    1.21   11.79
   2  23  -5    1.34    9.90
  -2 -23   5    3.27   10.06
   2  23  -5    8.59    9.37
  -1 -23   5   -1.58    8.14
   1  23  -5   20.34    9.84
   1  23  -5   16.11    9.07
   1  23  -5   21.95    8.77
   0  23  -5   -3.52    7.05
   0  23  -5   -8.57    8.36
   0  23  -5   -6.06    7.93
   0  23  -5    1.32    8.79
  -1  23  -5  167.64   21.37
   1 -23   5  207.17   22.54
  -1  23  -5  149.72   19.80
  -1  23  -5  146.22   20.80
  -1 -23   6   -6.88    7.95
   1  23  -6   -4.92    8.28
  -1 -23   6   -6.88    9.52
   1  23  -6    3.58    7.88
   0  23  -6   26.42    9.11
   0  23  -6   44.74   12.87
   0  23  -6   28.48   11.15
   0 -23   6   26.29   11.98
   0  23  -6   31.45   11.34
  -1  23  -6   63.05   15.33
  -1  23  -6   40.75   14.12
  -1  23  -6   49.10   16.13
   1 -23   6   65.31   15.51
   0  24   6  146.90   18.97
   0  24   6  102.01   20.17
  -1  24   6   21.56   11.90
  -1  24   6    6.83   11.98
   1  24   5   16.75   11.38
   0  24   5   19.08   11.31
   0  24   5   21.55    9.65
  -1  24   5    1.18    9.03
  -1  24   5   14.37   10.41
  -2  24   5   15.56   11.40
  -2  24   5   23.13   12.67
   2  24   4    8.54   10.52
   2  24   4    6.38    9.07
  -2 -24  -4   -5.02    9.19
  -1 -24  -4   -4.92    6.95
   0  24   4   42.46   11.61
   0  24   4   44.42   12.01
  -1  24   4  323.46   30.23
  -1  24   4  270.90   28.78
  -2  24   4  359.81   32.96
  -2  24   4  344.06   35.09
  -2  24   4  358.46   35.60
   2  24   3   -2.08    6.67
  -2 -24  -3    1.18    8.45
   2  24   3    3.04    9.05
  -1 -24  -3  259.92   21.32
   1  24   3  280.30   23.08
   0  24   3   95.28   15.72
   0  24   3  122.35   15.88
  -1  24   3  281.65   27.87
  -1  24   3  255.98   27.08
  -1  24   3  309.43   27.81
  -2  24   3  114.45   15.11
  -2  24   3   91.40   17.87
  -2  24   3  111.16   17.61
  -2  24   3  126.77   19.69
   2  24   2   43.94   11.57
   2  24   2   36.51   10.70
  -2 -24  -2   43.42   11.36
   1  24   2   80.66   12.35
  -1 -24  -2   70.52   10.98
   1  24   2   79.80   13.99
   0  24   2    1.68    6.89
   0  24   2   -4.90    7.60
   0  24   2   -1.46    8.20
  -1  24   2   12.37    8.46
  -1  24   2    4.61    7.89
  -1  24   2   -0.15    9.43
  -2  24   2    6.87    9.03
  -2  24   2   39.46   11.38
  -2  24   2    4.24    9.08
  -2  24   2    4.87   10.71
  -3  24   2  141.48   21.55
  -3  24   2  122.52   21.39
   2  24   1    0.09    9.26
  -2 -24  -1   -4.24    9.13
   2  24   1   -3.37    6.49
   1  24   1    1.57    6.11
   1  24   1   10.65    9.08
  -1 -24  -1   -1.19    6.06
   0  24   1   20.07    8.49
   0  24   1   28.28    9.70
  -1  24   1  213.10   22.73
  -1  24   1  185.00   20.58
  -1  24   1  231.61   16.56
  -1  24   1  190.90   22.61
   1 -24  -1  213.59   19.06
  -2  24   1   34.16   13.35
  -2  24   1   26.03   10.71
  -2  24   1   22.37   10.50
  -2  24   1   35.99   10.30
  -3  24   1   22.48   13.39
  -3  24   1   26.74   14.15
  -3  24   1    2.80   11.61
  -3 -24   0    4.60   13.95
   3  24   0    1.38    9.36
   3  24   0    6.14   10.94
   2  24   0   41.38    9.92
   2  24   0   45.08   12.23
  -2 -24   0   51.13   11.58
   1  24   0    8.42    8.03
  -1 -24   0   -1.30    6.74
   1  24   0   15.88    9.21
   0  24   0 1169.02   70.78
   0  24   0  953.41   71.64
   0  24   0 1050.83   65.86
   1 -24   0   -0.44    6.44
  -1  24   0    3.93    6.69
  -1  24   0   -2.11    6.19
  -1  24   0   -6.03    7.96
  -1  24   0    3.49    6.01
  -2  24   0   43.29   12.38
  -2  24   0   44.84   12.66
  -2  24   0   52.03   12.92
  -3  24   0    8.62   10.97
  -3  24   0    4.07   11.51
  -3  24   0    1.30   13.28
   3  24  -1   15.32   11.00
   3  24  -1   22.59   11.90
  -3 -24   1   34.41   14.28
  -2 -24   1   22.76    9.74
   2  24  -1    7.04    8.17
   2  24  -1   36.67   11.54
   1  24  -1  234.45   21.40
   1  24  -1  200.02   19.17
  -1 -24   1  213.42   20.23
   0  24  -1   24.60    7.33
   0  24  -1   28.83   10.25
   0  24  -1   19.37    8.49
  -1  24  -1    5.53    7.01
  -1  24  -1    1.38    5.44
  -1  24  -1    3.80    8.64
  -1  24  -1   15.10    8.87
  -2  24  -1    5.49   10.57
  -2  24  -1   -3.66    8.82
  -2  24  -1   -1.91    9.17
  -3 -24   2  125.05   20.83
   3  24  -2  105.75   18.04
   3  24  -2   75.33   16.41
  -2 -24   2   20.08    9.78
   2  24  -2   34.67   11.48
   2  24  -2    4.00    8.39
  -1 -24   2    4.13    6.90
   1  24  -2   27.92   10.20
   1  24  -2    7.41    8.52
   0  24  -2   -7.21    9.20
   0  24  -2    9.79    7.80
   0  24  -2    3.25    5.89
  -1  24  -2   39.56   10.32
  -1  24  -2  101.30   15.81
  -1  24  -2   70.42   14.06
  -2  24  -2   55.08   15.00
  -2  24  -2   30.04   11.14
  -2  24  -2   30.68   11.74
   2  24  -3   94.08   15.38
  -2 -24   3   83.31   15.76
   2  24  -3   82.93   14.35
   1  24  -3  189.45   20.07
   1  24  -3  286.89   22.82
  -1 -24   3  197.38   24.02
   1  24  -3  278.62   22.98
   0  24  -3  107.61   15.87
   0  24  -3  111.38   16.34
   0  24  -3  130.11   12.34
  -1  24  -3  249.07   25.53
  -1  24  -3  207.85   23.25
  -1  24  -3  214.55   22.30
  -2  24  -3   -2.45   10.03
  -2  24  -3   -0.34   13.63
  -2  24  -3   14.04   11.08
   2  24  -4  257.46   21.79
  -2 -24   4  201.04   26.34
   2  24  -4  233.88   23.40
   2  24  -4  222.24   24.38
  -1 -24   4  208.97   25.71
   1  24  -4  313.19   23.76
   1  24  -4  285.64   24.07
   1  24  -4  203.22   21.02
   0  24  -4   29.72    9.33
   0  24  -4   31.61   10.20
   0  24  -4   35.46    8.40
   0  24  -4   47.91   11.94
  -1  24  -4  -10.96    9.48
  -1  24  -4    6.59    9.61
  -1  24  -4   -4.50   10.22
  -2  24  -4   -2.96   10.56
  -2  24  -4   -1.56   13.08
  -2  24  -4   -5.68   11.05
  -2 -24   5   10.30   12.44
   2  24  -5   29.01   12.02
   2  24  -5   12.85   10.94
   2  24  -5   29.48   12.51
   1  24  -5   -4.52    8.12
  -1 -24   5    8.09    9.88
   1  24  -5    9.47    8.82
   1  24  -5   -2.36    9.63
   0  24  -5   19.67    9.69
   0  24  -5   15.44    9.61
   0  24  -5   23.74   10.95
   0  24  -5   15.41    8.05
  -1  24  -5   16.55   11.34
  -1  24  -5   39.83   12.98
   1 -24   5   34.81   12.98
  -1  24  -5   19.07   12.46
   1  24  -6   35.44   10.17
  -1 -24   6   16.04   12.39
   1  24  -6    1.25    9.57
  -1 -24   6   26.11   10.76
   0  24  -6  119.80   18.08
   0 -24   6  195.66   22.99
   0  24  -6  120.12   17.01
   0  24  -6  115.61   18.25
  -1 -25  -5    4.47    8.67
   1  25   5   11.31    9.14
   1  25   5   10.55    9.61
   0  25   5    8.54    9.27
   0  25   5   12.09   11.52
  -1  25   5  109.33   18.58
  -1  25   5   68.98   15.65
  -1 -25  -4    9.08    7.67
   0  25   4   33.76   11.49
   0  25   4   42.24   11.85
  -1  25   4  118.29   18.85
  -1  25   4  161.74   21.26
  -2  25   4   26.10   13.61
  -2  25   4   11.42   11.45
  -2  25   4    4.66   11.79
   2  25   3   16.28    9.37
   2  25   3   46.71   13.01
   1  25   3   74.75   13.49
  -1 -25  -3   68.97   10.45
   0  25   3  111.48   15.94
   0  25   3   96.07   15.75
  -1  25   3   20.98    9.26
  -1  25   3   10.05   11.39
  -1  25   3   16.67   10.05
  -2  25   3   28.58   11.99
  -2  25   3   17.33   10.37
  -2  25   3    3.44   11.10
  -2  25   3    6.09    9.44
   2  25   2    4.65    7.78
   2  25   2    5.29    9.41
  -2 -25  -2    4.92    9.61
   1  25   2    5.04    8.68
  -1 -25  -2    3.28    7.21
   0  25   2   12.15    8.19
   0  25   2    1.17    7.64
   0  25   2   -4.09    7.59
  -1  25   2    8.08    8.64
  -1  25   2    2.07   10.22
  -1  25   2    2.38    8.66
  -2  25   2   14.96   10.39
  -2  25   2   15.64   10.10
  -2  25   2   18.16   10.10
  -2  25   2   15.08   10.25
   2  25   1    3.91    7.93
  -2 -25  -1   11.42   10.39
   2  25   1   15.32    9.70
   1  25   1  106.58   14.53
  -1 -25  -1  135.75   15.50
   0  25   1  330.97   27.90
   0  25   1  241.17   25.43
  -1  25   1  122.98   18.13
  -1  25   1  105.71   17.33
  -1  25   1  124.82   15.70
  -2  25   1   45.30   13.39
  -2  25   1   72.55   17.24
  -2  25   1   58.36   12.67
  -2  25   1   64.27   13.29
  -2 -25   0   30.33   11.55
   2  25   0   42.35   11.53
   2  25   0   23.15    9.07
   1  25   0   30.01    9.32
  -1 -25   0   55.59   10.38
   0  25   0    9.91    6.80
   0  25   0   22.73    8.37
   0  25   0    8.57    9.53
  -1  25   0   33.29   11.29
  -1  25   0   38.14    9.69
  -1  25   0   24.06   10.28
  -2  25   0   65.46   14.44
  -2  25   0   64.08   15.13
  -2  25   0   57.25   13.19
  -2 -25   1   50.03   12.19
   2  25  -1   37.85   11.20
   2  25  -1   73.73   14.10
   1  25  -1  152.35   17.95
   1  25  -1  130.54   15.23
  -1 -25   1  129.91   16.70
   0  25  -1  251.58   26.41
   0  25  -1  331.04   26.33
   0  25  -1  291.72   21.74
  -1  25  -1   87.65   11.50
  -1  25  -1  129.37   17.49
  -1  25  -1   86.08   10.95
  -1  25  -1  106.06   17.07
  -2  25  -1   20.99   11.21
  -2  25  -1   15.64   10.93
  -2  25  -1   -1.46    8.55
   2  25  -2   13.56   10.53
  -2 -25   2   17.48   10.26
   2  25  -2   15.63    9.39
   1  25  -2    5.88    7.72
  -1 -25   2    4.93    7.30
   1  25  -2  -10.73    6.92
   1  25  -2    4.45    7.68
   0  25  -2    2.43    6.32
   0  25  -2    9.79    9.58
   0  25  -2    0.12    7.24
  -1  25  -2    1.77    9.76
  -1  25  -2    4.76    8.16
  -1  25  -2   -2.74    8.35
  -2  25  -2   14.50   10.71
  -2  25  -2   -1.45    9.60
  -2  25  -2   20.76   12.18
   2  25  -3   14.54   10.97
   2  25  -3    3.27    8.32
  -2 -25   3    6.12    9.96
   1  25  -3   25.39    9.81
  -1 -25   3    4.55    9.07
   1  25  -3   28.64   10.04
   1  25  -3   19.48    9.66
   0  25  -3  140.15   18.24
   0  25  -3  119.24   17.46
   0  25  -3  134.26   12.90
  -1  25  -3   84.14   15.69
  -1  25  -3   36.91   13.29
  -1  25  -3   64.92   13.59
  -2  25  -3   46.10   14.87
  -2  25  -3   23.21   12.42
  -2  25  -3   34.87   16.39
   2  25  -4   -2.31    9.40
   2  25  -4   12.26   11.27
  -2 -25   4    0.40    9.01
   2  25  -4   10.22    9.81
  -1 -25   4   96.88   17.25
   1  25  -4  113.73   14.96
   1  25  -4  116.25   15.94
   1  25  -4  108.03   15.78
   0  25  -4   22.51    7.53
   0  25  -4    5.23   10.88
   0  25  -4   15.00    9.48
  -1  25  -4    6.69   12.36
  -1  25  -4   18.13   11.44
  -1  25  -4   19.71   11.06
  -1 -25   5   71.55   16.37
   1  25  -5   63.32   12.84
   1  25  -5   81.41   14.84
   1  25  -5   73.43   13.47
   0  25  -5    2.41    8.90
   0  25  -5    9.62    9.75
   0  25  -5   -1.47    9.39
   0  25  -5    2.17    7.69
  -1  25  -5   20.12   13.36
  -1  25  -5   -1.03   10.44
   1 -25   5   20.81   12.81
  -1  25  -5   26.48   12.26
   0  26   5   22.59   12.49
   0  26   5    5.97    9.51
   1  26   4    0.32    8.62
   1  26   4    0.59   11.27
   0  26   4   -4.93    7.54
   0  26   4    2.97   10.85
  -1  26   4   31.34   12.03
  -1  26   4    6.61   10.14
   1  26   3   -1.72    8.90
  -1 -26  -3    2.48    7.12
   0  26   3  127.50   18.26
   0  26   3  134.88   18.03
  -1  26   3   17.40   10.35
  -1  26   3   37.38   13.31
  -1  26   3   37.97   11.05
  -2  26   3   99.11   17.08
  -2  26   3   77.94   16.99
  -2  26   3   50.71   14.47
  -2  26   3   84.39   14.28
  -2 -26  -2   61.68   12.75
   2  26   2   42.82   12.48
   2  26   2   45.78   11.90
  -1 -26  -2    3.43    7.75
   1  26   2   11.88    9.95
   0  26   2    7.82    8.17
   0  26   2    0.55    7.12
  -1  26   2  512.12   42.29
  -1  26   2  513.41   41.66
  -1  26   2  542.85   41.66
  -2  26   2   90.92   16.26
  -2  26   2   85.89   17.58
  -2  26   2   67.79   16.01
  -2  26   2  121.98   15.72
   2  26   1   55.18   13.13
  -2 -26  -1   61.54   14.14
   2  26   1   35.75   12.12
  -1 -26  -1   42.36   10.38
   1  26   1   65.95   11.99
   0  26   1  356.33   31.15
   0  26   1  399.07   31.40
  -1  26   1   34.17   12.60
  -1  26   1   48.13   10.83
  -1  26   1   60.26   13.70
  -2  26   1   27.47    9.70
  -2  26   1    5.34   12.51
  -2  26   1    2.17    9.84
  -2  26   1   18.81   10.68
   2  26   0   28.40   10.84
   2  26   0   21.00    9.41
  -2 -26   0   36.25   12.43
   1  26   0  131.57   15.58
  -1 -26   0  152.17   17.78
   0  26   0  191.01   22.44
   0  26   0  224.94   18.07
   0  26   0  230.95   23.68
  -1  26   0  113.98   14.49
  -1  26   0  127.78   18.50
  -1  26   0  106.74   17.71
  -2  26   0   17.22   11.02
  -2  26   0   11.21    9.53
  -2  26   0   23.84   13.96
   2  26  -1   13.96    9.09
   2  26  -1   37.79   12.45
  -2 -26   1   17.16   10.61
   1  26  -1   86.58   14.37
   1  26  -1   68.37   11.83
  -1 -26   1   57.00   12.70
   1  26  -1   53.12   11.97
   0  26  -1  357.27   25.93
   0  26  -1  422.39   31.37
   0  26  -1  326.55   30.44
  -1  26  -1   57.86   13.37
  -1  26  -1   53.19   13.42
  -1  26  -1   45.37    9.33
  -2  26  -1   76.71   16.08
  -2  26  -1   70.60   16.89
  -2  26  -1   37.85   13.53
   2  26  -2   64.91   13.79
   2  26  -2   37.65   11.89
  -2 -26   2   63.76   13.99
  -1 -26   2  473.93   39.27
   1  26  -2  514.99   37.19
   1  26  -2  426.53   33.93
   1  26  -2  543.83   38.66
   0  26  -2   23.18    7.49
   0  26  -2    2.87    7.66
   0  26  -2    5.60    9.77
  -1  26  -2   19.09   10.18
  -1  26  -2    8.14    7.93
  -1  26  -2   -4.28    8.89
  -2  26  -2   48.94   13.65
  -2  26  -2   54.96   15.25
  -2  26  -2   73.95   15.11
   2  26  -3   74.49   14.59
  -2 -26   3   69.69   15.17
   2  26  -3   67.74   15.38
   1  26  -3   18.11    9.62
   1  26  -3   31.01   10.48
   1  26  -3   35.81   10.79
  -1 -26   3   22.45   10.17
   0  26  -3  158.58   20.03
   0  26  -3  165.49   14.44
   0  26  -3  141.45   18.94
  -1  26  -3   -2.21    7.61
  -1  26  -3   -1.87    9.88
   1  26  -4   -4.47    8.59
  -1 -26   4    7.41    8.72
   1  26  -4   -2.59    8.93
   1  26  -4    2.61   10.08
   0  26  -4    6.48    7.79
   0  26  -4   13.40   10.01
   0  26  -4    7.68    9.63
  -1  26  -4   20.40   12.56
  -1  26  -4    1.18    9.63
  -1  26  -4   14.49   11.79
  -1 -26   5   61.01   14.59
   1  26  -5   67.95   14.32
   1  26  -5   59.95   13.09
   1  26  -5   30.73   11.65
   0  26  -5    9.30   10.57
   0  26  -5   18.60   10.53
   0  26  -5   12.39   11.12
   0  27   4   -6.13   10.05
   0  27   4    4.30    9.55
  -1  27   4   14.93   11.50
  -1  27   4   -7.57    9.45
   1  27   3   39.63   11.93
  -1 -27  -3   31.71    8.71
   1  27   3   12.90    8.64
   0  27   3   -6.37    7.25
   0  27   3    2.83    9.19
  -1  27   3  418.33   36.47
  -1  27   3  402.87   35.98
  -1  27   3  368.42   34.24
   1  27   2   43.10   12.02
   1  27   2   20.63    9.97
  -1 -27  -2   37.98   10.26
   0  27   2  132.85   18.87
   0  27   2  144.90   19.03
  -1  27   2  183.98   22.48
  -1  27   2  137.90   20.57
  -1  27   2  157.43   19.31
  -2  27   2    3.82   10.13
  -2  27   2   18.26   11.39
  -2  27   2  -12.50    8.47
  -2  27   2    9.13   11.10
   2  27   1   83.85   15.31
   2  27   1   71.13   15.22
  -2 -27  -1  106.95   16.53
   1  27   1   13.13    9.33
   1  27   1    2.98    8.11
  -1 -27  -1   -0.41    8.16
   0  27   1    6.51    9.01
   0  27   1    1.31    9.13
   0  27   1    4.59   10.21
  -1  27   1   60.60   13.74
  -1  27   1   74.86   13.11
  -1  27   1   71.44   13.76
  -2  27   1    1.06    9.99
  -2  27   1   16.09   11.22
  -2  27   1    6.45   10.56
  -2  27   1  -10.55   11.14
   2  27   0   46.08   12.31
   2  27   0   16.72   10.20
  -2 -27   0   47.96   13.08
   1  27   0    3.50    8.19
   1  27   0   21.87    9.15
  -1 -27   0   10.43    8.85
   0  27   0    4.41    7.87
   0  27   0   13.46    9.96
  -1  27   0    8.89    7.87
  -1  27   0    0.75   10.10
  -1  27   0   10.51    8.84
  -2  27   0   32.37   11.56
  -2  27   0   15.61   11.02
  -2  27   0   28.61   13.54
   2  27  -1   -9.83    7.59
   2  27  -1    5.38    9.39
  -2 -27   1   20.32   10.32
   1  27  -1   79.60   12.36
   1  27  -1   69.96   13.41
   1  27  -1   97.78   15.26
  -1 -27   1   85.46   14.46
   0  27  -1    3.21    9.11
   0  27  -1    0.98    8.00
   0  27  -1   -0.26    7.21
  -1  27  -1   -1.30    6.87
  -1  27  -1   -5.52   10.00
  -1  27  -1   14.10    9.64
  -2  27  -1   89.47   17.14
  -2  27  -1   99.44   18.95
  -2  27  -1  101.30   16.17
  -2 -27   2   11.54   11.01
   2  27  -2    3.39   10.43
   2  27  -2   -2.54    8.99
  -1 -27   2  107.85   17.44
   1  27  -2  141.47   15.93
   1  27  -2  193.91   19.95
   1  27  -2  127.62   17.74
   0  27  -2  153.81   20.03
   0  27  -2  159.50   14.88
   0  27  -2  125.97   18.64
  -1  27  -2   53.51   13.96
  -1  27  -2   27.11   11.28
   1  27  -3  324.58   27.82
   1  27  -3  335.38   27.09
   1  27  -3  266.58   23.92
   0  27  -3   16.03    8.69
   0  27  -3    0.63    9.97
   0  27  -3    4.73    6.94
  -1  27  -3   39.40   13.74
  -1  27  -3    5.80   11.29
   1  27  -4   -8.08    9.38
   1  27  -4    3.13    9.13
   1  27  -4    0.16    9.53
  -1 -27   4   -5.20    8.86
   0  27  -4    4.57    7.18
   0  27  -4    5.11   10.34
   0  27  -4   -8.93    8.39
   0  28   3   25.65   11.05
   0  28   3   41.41   11.99
  -1  28   3   22.50   12.97
  -1  28   3   31.02   11.90
  -1  28   3   16.57   11.15
   1  28   2   41.50   11.68
   1  28   2   21.64    9.96
  -1 -28  -2   22.80    9.93
   0  28   2   -1.05    8.31
   0  28   2    1.03    8.52
  -1  28   2  282.86   30.25
  -1  28   2  306.64   28.09
  -1  28   2  294.45   30.18
   1  28   1    3.50    9.64
  -1 -28  -1    2.04    8.80
   1  28   1   16.51   10.15
   0  28   1  116.07   18.80
   0  28   1  153.91   19.50
   0  28   1  228.17   23.33
  -1  28   1   74.74   15.38
  -1  28   1   78.49   13.75
  -1  28   1   91.27   17.40
  -1 -28   0   11.19   10.60
   1  28   0   -6.39    7.09
   1  28   0    2.21    7.32
   0  28   0  100.06   15.85
   0  28   0   54.58   13.31
  -1  28   0    0.53   10.00
  -1  28   0   -0.50    8.15
  -1  28   0   -6.40    7.11
   1  28  -1   62.78   13.66
  -1 -28   1   77.47   14.40
   1  28  -1   94.99   15.64
   1  28  -1   89.63   13.36
   0  28  -1  174.50   20.28
   0  28  -1  148.43   14.78
   0  28  -1  118.00   18.63
  -1  28  -1   10.54    8.31
  -1  28  -1   -4.85    9.31
  -1  28  -1    3.77    9.51
   1  28  -2  263.37   22.24
  -1 -28   2  244.09   27.65
   1  28  -2  319.99   27.19
   1  28  -2  255.28   26.41
   0  28  -2   -2.50    8.85
   0  28  -2   12.68    8.34
   0  28  -2  -10.98    7.37
  -1  28  -2   30.14   12.33
  -1  28  -2   54.75   14.20
  -1 -28   3   10.11    9.70
   1  28  -3   17.41   10.36
   1  28  -3    6.45    9.48
   1  28  -3    7.62    9.55
   0  28  -3   26.64   11.76
   0  28  -3   24.10    8.65
   0  28  -3   21.79   11.81
   0  29   2   -4.79    9.31
   0  29   2   -4.23    8.62
   1  29   1   37.74   11.76
  -1 -29  -1   18.26   10.04
   1  29   1   17.12   10.26
   0  29   1    4.35    9.59
   0  29   1   23.35   11.37
   0  29   1   29.32   11.00
  -1  29   1   27.01   12.91
  -1  29   1   15.35   10.13
  -1  29   1   36.01   12.60
   1  29   0   -1.62    9.30
  -1 -29   0    5.05    8.00
   1  29   0   -1.12    8.06
   0  29   0    3.05    8.70
   0  29   0   -3.04   11.05
  -1  29   0    2.97    9.32
  -1  29   0   -2.18    8.78
  -1  29   0   -2.45   10.27
   1  29  -1    2.69    8.93
   1  29  -1   26.05   10.05
  -1 -29   1   29.70   11.72
   1  29  -1   16.76   10.58
   0  29  -1   37.41    9.61
   0  29  -1   27.87   12.40
   0  29  -1   39.20   11.72
  -1  29  -1   30.09   12.13
  -1  29  -1   17.21   10.87
  -1 -29   2    9.69   10.36
   1  29  -2   -5.09    8.59
   0  29  -2   -8.26    8.11
   0  29  -2   11.92   11.29
   0  29  -2    7.35    8.45
   0   0   0    0.00    0.00
;
_shelx_hkl_checksum     34345
_shelx_res_file
;
    shelx.res created by <i>SHELXL2014/7</i>
TITL SKG56 in P2(1)/n
CELL  0.71073   5.1833  30.3410  10.6339   90.000   97.910   90.000
ZERR     4.00   0.0007   0.0043   0.0015    0.000    0.009    0.000
LATT   1
SYMM  1/2 - X, 1/2 + Y, 1/2 - Z
SFAC C H O
UNIT  72   104  16
TEMP -182
SIZE 0.65 0.04 0.04
FMAP   2
PLAN    6
ACTA
omit 0 1 1
BOND   $H
eqiv $1 -1+x,y,-1+z
eqiv $2 -1+x,y,z
eqiv $3 1+x,y,z
eqiv $4 1-x,-y,2-z
eqiv $5 1/2+x,1/2-y,1/2+z
htab c41 o10_$1
htab c21 o1_$2
htab c51 o4_$3
htab c8 o4_$4
htab c12 o1_$5
mpla 6 c1 c2 c3 c4 c5 c6 o1 o4
mpla c11 c12 c13 c10 o10 o9
CONF
L.S.   12
WGHT    0.068300    1.310200
FVAR       0.51328
C1    1    0.507049    0.139881    0.918954    11.00000    0.02715    0.02267 =
         0.01955   -0.00204    0.01213   -0.00602
O1    3    0.601133    0.179278    0.978026    11.00000    0.03210    0.02170 =
         0.02440   -0.00258    0.01002   -0.00321
C111  1    0.492157    0.189643    1.090956    11.00000    0.04202    0.02966 =
         0.02781   -0.00460    0.01322    0.00248
AFIX 137
H11A  2    0.302009    0.187195    1.074121    11.00000   -1.50000
H11B  2    0.540321    0.219804    1.117569    11.00000   -1.50000
H11C  2    0.559493    0.169029    1.158536    11.00000   -1.50000
AFIX   0
C2    1    0.288603    0.142234    0.826956    11.00000    0.02197    0.02208 =
         0.02163    0.00532    0.00955    0.00167
C21   1    0.142496    0.185067    0.797808    11.00000    0.02517    0.03003 =
         0.03358    0.00057    0.00365    0.00089
AFIX 137
H21A  2   -0.028881    0.183107    0.826510    11.00000   -1.50000
H21B  2    0.120406    0.190450    0.706085    11.00000   -1.50000
H21C  2    0.241425    0.209359    0.841967    11.00000   -1.50000
AFIX   0
C3    1    0.200722    0.103626    0.762523    11.00000    0.02171    0.02593 =
         0.01328   -0.00009    0.00749   -0.00247
C31   1   -0.036160    0.104260    0.662126    11.00000    0.03113    0.02666 =
         0.02220    0.00105    0.00733   -0.00153
AFIX 137
H31A  2   -0.076203    0.074171    0.632069    11.00000   -1.50000
H31B  2   -0.000758    0.122704    0.590802    11.00000   -1.50000
H31C  2   -0.185026    0.116316    0.698448    11.00000   -1.50000
AFIX   0
C4    1    0.339711    0.064739    0.791833    11.00000    0.02617    0.01701 =
         0.01542   -0.00173    0.00932   -0.00433
O4    3    0.248470    0.025804    0.730111    11.00000    0.02860    0.02313 =
         0.02051   -0.00293    0.00966   -0.00237
C41   1    0.367983    0.017094    0.618690    11.00000    0.03894    0.03220 =
         0.02439   -0.00539    0.01397   -0.00253
AFIX 137
H41A  2    0.344234    0.042594    0.561709    11.00000   -1.50000
H41B  2    0.286860   -0.008899    0.575050    11.00000   -1.50000
H41C  2    0.554468    0.011638    0.643225    11.00000   -1.50000
AFIX   0
C5    1    0.561494    0.062381    0.882950    11.00000    0.01735    0.02010 =
         0.01954    0.00128    0.00821    0.00005
C51   1    0.712641    0.019983    0.903190    11.00000    0.02476    0.02373 =
         0.02452   -0.00098    0.00666   -0.00103
AFIX 123
H51A  2    0.860829    0.024166    0.969981    10.50000   -1.50000
H51B  2    0.599093   -0.003244    0.928679    10.50000   -1.50000
H51C  2    0.776344    0.011439    0.824079    10.50000   -1.50000
H51D  2    0.630015   -0.002592    0.845178    10.50000   -1.50000
H51E  2    0.891751    0.024818    0.886480    10.50000   -1.50000
H51F  2    0.714500    0.010135    0.991080    10.50000   -1.50000
AFIX   0
C6    1    0.646028    0.100938    0.948969    11.00000    0.02202    0.02399 =
         0.01916    0.00012    0.00972   -0.00286
C7    1    0.882259    0.100660    1.049644    11.00000    0.02602    0.02033 =
         0.02317    0.00031    0.00584    0.00118
AFIX  23
H7A   2    0.947970    0.131189    1.062624    11.00000   -1.20000
H7B   2    1.020997    0.082889    1.018832    11.00000   -1.20000
AFIX   0
C8    1    0.827874    0.082050    1.177275    11.00000    0.02646    0.02259 =
         0.02144    0.00224    0.00556   -0.00198
AFIX  23
H8A   2    0.678380    0.098033    1.204376    11.00000   -1.20000
H8B   2    0.777986    0.050654    1.165997    11.00000   -1.20000
AFIX   0
C9    1    1.056847    0.085612    1.280124    11.00000    0.03373    0.02193 =
         0.02479   -0.00033    0.00458   -0.00419
AFIX  23
H9A   2    1.019687    0.069993    1.357378    11.00000   -1.20000
H9B   2    1.213009    0.072178    1.251689    11.00000   -1.20000
AFIX   0
O9    3    1.101689    0.132118    1.307134    11.00000    0.03001    0.02132 =
         0.02745   -0.00272    0.00009   -0.00217
C10   1    1.309582    0.142045    1.391599    11.00000    0.02422    0.03311 =
         0.01796   -0.00157    0.01092   -0.00195
O10   3    1.461838    0.114675    1.439529    11.00000    0.03310    0.03157 =
         0.03474    0.00166    0.00055    0.00134
C11   1    1.335064    0.190188    1.418978    11.00000    0.02457    0.02713 =
         0.02434   -0.00124    0.00875    0.00132
C12   1    1.171856    0.218841    1.356946    11.00000    0.03614    0.02626 =
         0.03731   -0.01138    0.00798   -0.00626
AFIX  93
H12A  2    1.036429    0.208825    1.294108    11.00000   -1.20000
H12B  2    1.190179    0.249416    1.375273    11.00000   -1.20000
AFIX   0
C13   1    1.551302    0.202721    1.520290    11.00000    0.03889    0.03709 =
         0.04127   -0.00655    0.00513   -0.00774
AFIX 123
H13A  2    1.646004    0.176186    1.552532    10.50000   -1.50000
H13B  2    1.670713    0.222840    1.485004    10.50000   -1.50000
H13C  2    1.479123    0.217366    1.589831    10.50000   -1.50000
H13D  2    1.551223    0.234742    1.532380    10.50000   -1.50000
H13E  2    1.526513    0.188088    1.599907    10.50000   -1.50000
H13F  2    1.718104    0.193562    1.495080    10.50000   -1.50000
AFIX   0
hklf 4
REM  SKG56 in P2(1)/n
REM R1 =  0.0518 for    1254 Fo > 4sig(Fo)  and  0.0758 for all    1681 data
REM    203 parameters refined using      0 restraints
END
WGHT      0.0680      1.3239
REM Highest difference peak  0.343,  deepest hole -0.241,  1-sigma level  0.049
Q1    1   0.5845 -0.0112  0.8671  11.00000  0.05    0.34
Q2    1   0.7926  0.0137  1.0016  11.00000  0.05    0.27
Q3    1   1.6822  0.1133  1.5361  11.00000  0.05    0.20
Q4    1  -0.0021  0.1819  0.6840  11.00000  0.05    0.17
Q5    1  -0.2524  0.1995  0.8146  11.00000  0.05    0.16
Q6    1   0.3300  0.1832  0.9132  11.00000  0.05    0.15
;
_shelx_res_checksum     75793
data_II
_database_code_depnum_ccdc_archive 'CCDC 1541065'
_audit_creation_method     '<i>SHELXL2014/7</i>'
_chemical_name_systematic
;
3-(2,4,5-Trimethyl-3,6-dioxocyclohexa-1,4-dienyl)propyl methacrylate
;
_chemical_name_common     ?
_chemical_formula_moiety     'C16 H20 O4'
_chemical_formula_sum     'C16 H20 O4'
_chemical_formula_iupac     'C16 H20 O4'
_chemical_formula_weight     276.32
_chemical_melting_point     ?
_shelx_space_group_comment
;
The symmetry employed for this shelxl refinement is uniquely defined
by the following loop, which should always be used as a source of
symmetry information in preference to the above space-group names.
They are only intended as comments.
;
_space_group_crystal_system     monoclinic
_space_group_name_H-M_alt     'P 21/n'
_space_group_name_Hall     '-P 2yn'
loop_
    _space_group_symop_operation_xyz
    'x, y, z'
    '-x+1/2, y+1/2, -z+1/2'
    '-x, -y, -z'
    'x-1/2, -y-1/2, z-1/2'
_cell_length_a     4.4096(2)
_cell_length_b     11.8425(6)
_cell_length_c     28.2511(16)
_cell_angle_alpha     90
_cell_angle_beta     93.495(3)
_cell_angle_gamma     90
_cell_volume     1472.55(13)
_cell_formula_units_Z     4
_cell_measurement_reflns_used     1562
_cell_measurement_theta_min     2.25
_cell_measurement_theta_max     21.11
_cell_measurement_temperature     89(2)
_exptl_crystal_description     'irregular fragment'
_exptl_crystal_colour     colourless
_exptl_crystal_size_max     0.270
_exptl_crystal_size_mid     0.140
_exptl_crystal_size_min     0.130
_exptl_crystal_density_diffrn     1.246
_exptl_crystal_density_meas     ?
_exptl_crystal_density_method     'not measured'
_exptl_crystal_F_000     592
_exptl_absorpt_coefficient_mu     0.089
_exptl_absorpt_correction_type     multi-scan
_exptl_absorpt_process_details
;
(SADABS; Bruker, 2013)
;
_shelx_estimated_absorpt_T_min     0.976
_shelx_estimated_absorpt_T_max     0.989
_exptl_absorpt_correction_T_min     0.785093
_exptl_absorpt_correction_T_max     1.0000
_diffrn_ambient_temperature     89(2)
_diffrn_radiation_type     MoK\a
_diffrn_radiation_wavelength     0.71073
_diffrn_measurement_device_type     'Bruker APEXII CCD area detector'
_diffrn_measurement_method     '\w scans'
_diffrn_detector_area_resol_mean     ?
_diffrn_reflns_number     16398
_diffrn_reflns_av_R_equivalents     0.0708
_diffrn_reflns_theta_min     2.889
_diffrn_reflns_theta_max     24.824
_diffrn_reflns_theta_full     24.824
_diffrn_measured_fraction_theta_max     0.990
_diffrn_measured_fraction_theta_full     0.990
_diffrn_reflns_limit_h_min     -5
_diffrn_reflns_limit_h_max     5
_diffrn_reflns_limit_k_min     -13
_diffrn_reflns_limit_k_max     13
_diffrn_reflns_limit_l_min     -31
_diffrn_reflns_limit_l_max     33
_diffrn_standards_number     0
_refine_special_details     ?
_reflns_number_total     2509
_reflns_number_gt     1774
_reflns_threshold_expression     'I > 2\s(I)'
_refine_ls_structure_factor_coef     Fsqd
_refine_ls_matrix_type     full
_refine_ls_R_factor_all     0.0772
_refine_ls_R_factor_gt     0.0491
_refine_ls_wR_factor_gt     0.1202
_refine_ls_wR_factor_ref     0.1379
_refine_ls_goodness_of_fit_ref     1.037
_refine_ls_restrained_S_all     1.037
_refine_ls_number_reflns     2509
_refine_ls_number_parameters     185
_refine_ls_number_restraints     0
_refine_ls_hydrogen_treatment     constr
_refine_ls_weighting_scheme     calc
_refine_ls_weighting_details
              'w=1/[\s^2^(Fo^2^)+(0.0609P)^2^+0.8066P] where P=(Fo^2^+2Fc^2^)/3'
_atom_sites_solution_hydrogens     geom
_atom_sites_solution_primary     ?
_atom_sites_solution_secondary     ?
_refine_ls_shift/su_max     0.000
_refine_ls_shift/su_mean     0.000
_refine_diff_density_max     0.344
_refine_diff_density_min     -0.319
_refine_ls_extinction_method     none
_refine_ls_extinction_coef     .
loop_
    _atom_type_symbol
    _atom_type_description
    _atom_type_scat_dispersion_real
    _atom_type_scat_dispersion_imag
    _atom_type_scat_source
    'C' 'C' 0.0033 0.0016
                         'International Tables Vol C Tables 4.2.6.8 and 6.1.1.4'
    'H' 'H' 0.0000 0.0000
                         'International Tables Vol C Tables 4.2.6.8 and 6.1.1.4'
    'O' 'O' 0.0106 0.0060
                         'International Tables Vol C Tables 4.2.6.8 and 6.1.1.4'
_computing_data_collection
;
APEX2 (Bruker, 2013)
;
_computing_cell_refinement
;
APEX2 and SAINT (Bruker, 2013)
;
_computing_data_reduction
;
SAINT (Bruker, 2013)
;
_computing_structure_solution
;
SHELXS2013 (Sheldrick, 2008)
;
_computing_structure_refinement
;
<i>SHELXL2014/7</i> (Sheldrick, 2015) and <i>TITAN</i>
(Hunter & Simpson, 1999)
;
_computing_molecular_graphics
;
Mercury (Macrae <i>et al.</i>,  2008)
;
_computing_publication_material
;
<i>SHELXL2014/7</i> (Sheldrick, 2015), enCIFer (Allen <i>et al.</i>,
2004),
PLATON (Spek, 2009),  publCIF (Westrip 2010)
;
loop_
    _atom_site_type_symbol
    _atom_site_label
    _atom_site_fract_x
    _atom_site_fract_y
    _atom_site_fract_z
    _atom_site_U_iso_or_equiv
    _atom_site_adp_type
    _atom_site_calc_flag
    _atom_site_occupancy
    _atom_site_disorder_assembly
    _atom_site_disorder_group
    C C1 0.1775(5) 0.16524(19) 0.14048(8) 0.0209(5) Uani d 1 . .
    O O1 0.0812(4) 0.09197(14) 0.11320(6) 0.0324(5) Uani d 1 . .
    C C2 0.3994(5) 0.13528(19) 0.18042(8) 0.0200(5) Uani d 1 . .
    C C21 0.4744(6) 0.01196(19) 0.18425(8) 0.0277(6) Uani d 1 . .
    H H21A 0.6438 0.0010 0.2079 0.042 Uiso calc 1 . .
    H H21B 0.5321 -0.0160 0.1534 0.042 Uiso calc 1 . .
    H H21C 0.2964 -0.0297 0.1939 0.042 Uiso calc 1 . .
    C C3 0.5109(5) 0.21672(19) 0.20975(8) 0.0200(5) Uani d 1 . .
    C C31 0.7283(6) 0.1988(2) 0.25224(8) 0.0273(6) Uani d 1 . .
    H H31A 0.6208 0.2090 0.2813 0.041 Uiso calc 1 . .
    H H31B 0.8945 0.2537 0.2516 0.041 Uiso calc 1 . .
    H H31C 0.8113 0.1221 0.2515 0.041 Uiso calc 1 . .
    C C4 0.4110(5) 0.33563(19) 0.20215(8) 0.0211(5) Uani d 1 . .
    O O4 0.5126(4) 0.40980(14) 0.22879(6) 0.0306(4) Uani d 1 . .
    C C5 0.1881(5) 0.36569(18) 0.16246(8) 0.0194(5) Uani d 1 . .
    C C51 0.1114(6) 0.48890(19) 0.15805(9) 0.0280(6) Uani d 1 . .
    H H51A -0.0626 0.4987 0.1351 0.042 Uiso calc 1 . .
    H H51B 0.2866 0.5302 0.1471 0.042 Uiso calc 1 . .
    H H51C 0.0601 0.5182 0.1890 0.042 Uiso calc 1 . .
    C C6 0.0734(5) 0.28445(18) 0.13349(8) 0.0189(5) Uani d 1 . .
    C C7 -0.1420(5) 0.3062(2) 0.09083(8) 0.0225(5) Uani d 1 . .
    H H7A -0.2806 0.3690 0.0979 0.027 Uiso calc 1 . .
    H H7B -0.2666 0.2380 0.0839 0.027 Uiso calc 1 . .
    C C8 0.0333(5) 0.33651(19) 0.04742(8) 0.0210(5) Uani d 1 . .
    H H8A 0.1784 0.3979 0.0562 0.025 Uiso calc 1 . .
    H H8B 0.1526 0.2699 0.0384 0.025 Uiso calc 1 . .
    C C9 -0.1672(5) 0.37361(19) 0.00508(8) 0.0208(5) Uani d 1 . .
    H H9A -0.3057 0.4343 0.0145 0.025 Uiso calc 1 . .
    H H9B -0.0408 0.4035 -0.0199 0.025 Uiso calc 1 . .
    O O9 -0.3418(3) 0.27759(12) -0.01293(5) 0.0215(4) Uani d 1 . .
    C C10 -0.5198(5) 0.29825(19) -0.05223(8) 0.0211(5) Uani d 1 . .
    O O10 -0.5414(4) 0.39082(13) -0.07045(5) 0.0264(4) Uani d 1 . .
    C C11 -0.6877(5) 0.19585(19) -0.06980(8) 0.0241(6) Uani d 1 . .
    C C12 -0.6423(7) 0.0922(2) -0.04544(10) 0.0441(8) Uani d 1 . .
    H H12A -0.7486 0.0265 -0.0564 0.053 Uiso calc 1 . .
    H H12B -0.5056 0.0883 -0.0182 0.053 Uiso calc 1 . .
    C C13 -0.8840(6) 0.2102(2) -0.11027(9) 0.0314(6) Uani d 1 . .
    H H13A -1.0002 0.1407 -0.1164 0.047 Uiso calc 1 . .
    H H13B -0.7650 0.2273 -0.1376 0.047 Uiso calc 1 . .
    H H13C -1.0239 0.2727 -0.1051 0.047 Uiso calc 1 . .
loop_
    _atom_site_aniso_label
    _atom_site_aniso_U_11
    _atom_site_aniso_U_22
    _atom_site_aniso_U_33
    _atom_site_aniso_U_12
    _atom_site_aniso_U_13
    _atom_site_aniso_U_23
    C1 0.0196(12) 0.0212(12) 0.0220(13) -0.0030(9) 0.0022(10) 0.0003(10)
    O1 0.0395(11) 0.0232(9) 0.0328(10) -0.0028(8) -0.0109(8) -0.0067(8)
    C2 0.0204(12) 0.0213(12) 0.0183(12) -0.0005(9) 0.0006(10) 0.0029(10)
    C21 0.0338(15) 0.0207(13) 0.0281(14) 0.0027(10) -0.0028(11) 0.0001(11)
    C3 0.0186(12) 0.0247(12) 0.0167(12) -0.0011(10) 0.0032(9) 0.0030(10)
    C31 0.0297(13) 0.0288(14) 0.0230(13) -0.0012(11) -0.0026(11) 0.0019(11)
    C4 0.0217(12) 0.0229(12) 0.0191(12) -0.0039(10) 0.0031(10) -0.0021(10)
    O4 0.0364(10) 0.0256(9) 0.0286(10) -0.0042(8) -0.0065(8) -0.0071(8)
    C5 0.0194(12) 0.0181(12) 0.0208(12) 0.0003(9) 0.0028(10) 0.0015(10)
    C51 0.0327(15) 0.0214(13) 0.0296(15) 0.0021(10) 0.0000(11) 0.0013(11)
    C6 0.0162(11) 0.0224(12) 0.0183(12) 0.0000(9) 0.0016(9) 0.0028(10)
    C7 0.0192(12) 0.0252(13) 0.0229(13) -0.0008(10) 0.0000(10) 0.0018(10)
    C8 0.0177(12) 0.0229(12) 0.0221(13) 0.0005(9) -0.0016(10) -0.0006(10)
    C9 0.0205(12) 0.0195(12) 0.0221(13) -0.0023(9) -0.0027(10) 0.0014(10)
    O9 0.0236(9) 0.0190(8) 0.0213(9) -0.0013(6) -0.0038(7) 0.0000(7)
    C10 0.0212(12) 0.0225(13) 0.0194(13) 0.0025(10) 0.0009(10) -0.0023(10)
    O10 0.0314(10) 0.0227(9) 0.0244(9) -0.0005(7) -0.0049(7) 0.0044(7)
    C11 0.0277(13) 0.0227(13) 0.0217(13) -0.0002(10) 0.0006(10) -0.0018(10)
    C12 0.065(2) 0.0248(14) 0.0399(17) -0.0126(13) -0.0195(14) -0.0009(13)
    C13 0.0295(14) 0.0303(14) 0.0338(15) 0.0014(11) -0.0036(11) -0.0079(12)
_geom_special_details
;
 All esds (except the esd in the dihedral angle between two l.s. planes)
 are estimated using the full covariance matrix.  The cell esds are taken
 into account individually in the estimation of esds in distances, angles
 and torsion angles; correlations between esds in cell parameters are only
 used when they are defined by crystal symmetry.  An approximate (isotropic)
 treatment of cell esds is used for estimating esds involving l.s. planes.
;
loop_
    _geom_bond_atom_site_label_1
    _geom_bond_atom_site_label_2
    _geom_bond_site_symmetry_2
    _geom_bond_distance
    _geom_bond_publ_flag
    C1 O1 . 1.220(3) ?
    C1 C2 . 1.491(3) ?
    C1 C6 . 1.494(3) ?
    C2 C3 . 1.345(3) ?
    C2 C21 . 1.500(3) ?
    C21 H21A . 0.9800 ?
    C21 H21B . 0.9800 ?
    C21 H21C . 0.9800 ?
    C3 C4 . 1.487(3) ?
    C3 C31 . 1.505(3) ?
    C31 H31A . 0.9800 ?
    C31 H31B . 0.9800 ?
    C31 H31C . 0.9800 ?
    C4 O4 . 1.224(3) ?
    C4 C5 . 1.489(3) ?
    C5 C6 . 1.342(3) ?
    C5 C51 . 1.501(3) ?
    C51 H51A . 0.9800 ?
    C51 H51B . 0.9800 ?
    C51 H51C . 0.9800 ?
    C6 C7 . 1.510(3) ?
    C7 C8 . 1.531(3) ?
    C7 H7A . 0.9900 ?
    C7 H7B . 0.9900 ?
    C8 C9 . 1.509(3) ?
    C8 H8A . 0.9900 ?
    C8 H8B . 0.9900 ?
    C9 O9 . 1.448(3) ?
    C9 H9A . 0.9900 ?
    C9 H9B . 0.9900 ?
    O9 C10 . 1.342(3) ?
    C10 O10 . 1.213(3) ?
    C10 C11 . 1.490(3) ?
    C11 C13 . 1.401(3) ?
    C11 C12 . 1.416(3) ?
    C12 H12A . 0.9500 ?
    C12 H12B . 0.9500 ?
    C13 H13A . 0.9800 ?
    C13 H13B . 0.9800 ?
    C13 H13C . 0.9800 ?
loop_
    _geom_angle_atom_site_label_1
    _geom_angle_atom_site_label_2
    _geom_angle_atom_site_label_3
    _geom_angle_site_symmetry_1
    _geom_angle_site_symmetry_3
    _geom_angle
    _geom_angle_publ_flag
    O1 C1 C2 . . 119.7(2) ?
    O1 C1 C6 . . 119.8(2) ?
    C2 C1 C6 . . 120.5(2) ?
    C3 C2 C1 . . 119.6(2) ?
    C3 C2 C21 . . 125.7(2) ?
    C1 C2 C21 . . 114.71(19) ?
    C2 C21 H21A . . 109.5 ?
    C2 C21 H21B . . 109.5 ?
    H21A C21 H21B . . 109.5 ?
    C2 C21 H21C . . 109.5 ?
    H21A C21 H21C . . 109.5 ?
    H21B C21 H21C . . 109.5 ?
    C2 C3 C4 . . 119.7(2) ?
    C2 C3 C31 . . 125.6(2) ?
    C4 C3 C31 . . 114.7(2) ?
    C3 C31 H31A . . 109.5 ?
    C3 C31 H31B . . 109.5 ?
    H31A C31 H31B . . 109.5 ?
    C3 C31 H31C . . 109.5 ?
    H31A C31 H31C . . 109.5 ?
    H31B C31 H31C . . 109.5 ?
    O4 C4 C3 . . 119.8(2) ?
    O4 C4 C5 . . 119.5(2) ?
    C3 C4 C5 . . 120.8(2) ?
    C6 C5 C4 . . 119.7(2) ?
    C6 C5 C51 . . 124.9(2) ?
    C4 C5 C51 . . 115.5(2) ?
    C5 C51 H51A . . 109.5 ?
    C5 C51 H51B . . 109.5 ?
    H51A C51 H51B . . 109.5 ?
    C5 C51 H51C . . 109.5 ?
    H51A C51 H51C . . 109.5 ?
    H51B C51 H51C . . 109.5 ?
    C5 C6 C1 . . 119.7(2) ?
    C5 C6 C7 . . 124.0(2) ?
    C1 C6 C7 . . 116.11(19) ?
    C6 C7 C8 . . 110.83(18) ?
    C6 C7 H7A . . 109.5 ?
    C8 C7 H7A . . 109.5 ?
    C6 C7 H7B . . 109.5 ?
    C8 C7 H7B . . 109.5 ?
    H7A C7 H7B . . 108.1 ?
    C9 C8 C7 . . 113.78(18) ?
    C9 C8 H8A . . 108.8 ?
    C7 C8 H8A . . 108.8 ?
    C9 C8 H8B . . 108.8 ?
    C7 C8 H8B . . 108.8 ?
    H8A C8 H8B . . 107.7 ?
    O9 C9 C8 . . 108.86(17) ?
    O9 C9 H9A . . 109.9 ?
    C8 C9 H9A . . 109.9 ?
    O9 C9 H9B . . 109.9 ?
    C8 C9 H9B . . 109.9 ?
    H9A C9 H9B . . 108.3 ?
    C10 O9 C9 . . 114.78(17) ?
    O10 C10 O9 . . 122.9(2) ?
    O10 C10 C11 . . 124.7(2) ?
    O9 C10 C11 . . 112.39(19) ?
    C13 C11 C12 . . 124.3(2) ?
    C13 C11 C10 . . 116.3(2) ?
    C12 C11 C10 . . 119.4(2) ?
    C11 C12 H12A . . 120.0 ?
    C11 C12 H12B . . 120.0 ?
    H12A C12 H12B . . 120.0 ?
    C11 C13 H13A . . 109.5 ?
    C11 C13 H13B . . 109.5 ?
    H13A C13 H13B . . 109.5 ?
    C11 C13 H13C . . 109.5 ?
    H13A C13 H13C . . 109.5 ?
    H13B C13 H13C . . 109.5 ?
loop_
    _geom_hbond_atom_site_label_D
    _geom_hbond_atom_site_label_H
    _geom_hbond_atom_site_label_A
    _geom_hbond_site_symmetry_A
    _geom_hbond_distance_DH
    _geom_hbond_distance_HA
    _geom_hbond_distance_DA
    _geom_hbond_angle_DHA
    C9 H9A O10 3_465 0.99 2.72 3.624(3) 152.7
    C9 H9B O10 1_655 0.99 2.70 3.595(3) 150.3
    C12 H12A O1 3_455 0.95 2.53 3.422(3) 156.2
    C21 H21A O4 2_645 0.98 2.52 3.455(3) 160.5
    C31 H31C O4 2_645 0.98 2.68 3.638(3) 165.6
    C51 H51B O10 3_565 0.98 2.67 3.510(3) 144.0
    C31 H31B Cg 1_655 0.98 2.95 3.534(3) 119
_shelx_hkl_file
;
   1   0   0   -0.95    0.41
   1   0   0    1.54    1.56
  -1   0   0    2.14    1.58
  -1   0   0   -2.02    1.13
  -1   0   0   -0.67    0.99
  -1   0   0    0.78    0.69
  -1   0   0   -1.07    0.78
   1   0   0   -0.45    1.10
  -2   0   0  516.26   14.21
  -2   0   0  523.35   18.04
   2   0   0  514.80   19.79
   2   0   0  493.18   19.91
   3   0   0    0.58    2.90
   3   0   0    5.22    3.14
  -3   0   0    1.38    1.06
  -3   0   0    6.85    2.51
   4   0   0    6.93    4.27
  -4   0   0    8.18    4.21
   4   0   0    1.16    3.30
   5   0   0   -3.51    3.41
   5   0   0    0.24    4.29
   0   1   0    3.03    0.69
   0  -1   0    2.36    0.54
   0  -1   0    5.69    0.98
   1   1   0   41.99    3.76
  -1  -1   0   29.12    3.47
  -1  -1   0   35.75    3.63
   1  -1   0   45.17    2.98
   1  -1   0   40.07    4.19
  -1   1   0   43.29    2.94
  -1   1   0   41.61    2.72
   1  -1   0   40.88    2.71
   1   1   0   40.38    3.39
  -1   1   0   42.61    4.14
   1   1   0   50.43    4.32
  -1   1   0   41.36    2.84
   2  -1   0   49.13    6.29
   2   1   0   56.67    6.65
   2   1   0   59.74    6.26
  -2  -1   0   54.10    5.61
  -2   1   0   52.94    4.60
   2   1   0   56.87    6.15
  -2   1   0   53.49    3.62
   2  -1   0   59.35    6.86
   3  -1   0   87.58   10.30
  -3   1   0   98.96    7.28
   3  -1   0   96.33   10.68
   3   1   0  104.45   10.46
  -3   1   0  110.74    5.62
   3   1   0  112.43   11.34
  -3  -1   0  117.70    9.49
  -4   1   0    0.97    1.58
   4   1   0    5.53    4.19
   4  -1   0    5.99    4.65
   4  -1   0   -1.17    3.40
   4   1   0    2.47    2.97
  -4   1   0    0.83    2.86
  -4  -1   0    2.71    3.08
   5  -1   0    4.92    5.55
   5   1   0    2.15    5.22
   5  -1   0    1.33    4.51
   5   1   0    2.15    4.99
  -1   2   0  457.96   14.43
   1  -2   0  451.74   13.39
   1  -2   0  454.82   13.69
  -1   2   0  432.61   15.43
  -1   2   0  462.23   13.43
   1   2   0  444.97   12.37
   1   2   0  449.55   15.16
  -1   2   0  460.70   13.59
   1   2   0  453.00   13.79
  -1  -2   0  467.69   15.50
   1   2   0  443.41   15.42
   1  -2   0  448.86   15.75
  -1  -2   0  440.65   15.46
   2  -2   0   66.28    7.39
  -2   2   0   66.33    4.81
   2  -2   0   69.18    4.45
   2  -2   0   72.21    7.66
   2   2   0   75.08    7.68
   2   2   0   68.55    6.96
   2   2   0   82.30    6.73
   3  -2   0    0.22    2.68
  -3   2   0    6.84    2.56
   3   2   0    4.80    3.68
  -3  -2   0    3.76    2.96
   3   2   0    4.85    3.06
  -3   2   0    6.68    2.40
   3  -2   0    6.20    3.45
   3   2   0    3.40    3.16
   4   2   0    0.73    3.64
   4   2   0   -2.12    2.57
   4  -2   0    5.12    3.96
  -4  -2   0   -0.37    3.61
   4  -2   0    3.66    4.53
   5   2   0  115.95   15.61
  -5  -2   0   88.55   11.86
   5  -2   0   66.95   12.33
   5   2   0   99.84   14.31
   5  -2   0   59.87   12.15
   0  -3   0   -2.20    1.43
   0   3   0    0.70    1.27
   0   3   0    2.16    1.49
   0   3   0   -1.14    0.86
   0   3   0    0.88    0.99
   0  -3   0    0.20    1.01
   0  -3   0    0.64    1.03
  -1  -3   0  143.55    7.83
  -1   3   0  137.12    5.70
   1   3   0  126.63    5.54
  -1   3   0  139.43    7.56
   1  -3   0  133.92    6.11
   1  -3   0  133.67    5.91
   1   3   0  133.27    7.70
  -1   3   0  132.79    7.08
   1   3   0  139.57    5.48
   1   3   0  132.88    7.00
   1  -3   0  127.89    7.49
  -1  -3   0  143.66    7.37
   2   3   0  152.73    8.46
  -2   3   0  147.19    6.76
   2  -3   0  141.14   10.03
   2   3   0  146.19    9.60
  -2   3   0  153.61    8.16
   2  -3   0  150.73    6.85
   2  -3   0  125.96    9.38
  -3  -3   0   21.72    5.24
   3   3   0   22.41    5.77
   3   3   0   29.23    5.72
   3  -3   0   35.96    7.08
  -3   3   0   43.26    4.61
  -3   3   0   43.44    5.54
   3  -3   0   49.99    8.00
   3   3   0   44.53    7.57
   4   3   0    3.27    3.54
  -4   3   0   -4.44    1.98
   4  -3   0    0.02    3.43
  -4  -3   0   -3.62    2.91
   4  -3   0   -5.19    2.64
  -4   3   0    1.24    1.79
   4   3   0    0.95    3.84
   5   3   0   13.66    5.88
   5  -3   0    9.22    6.80
   5  -3   0   -2.40    4.67
  -5  -3   0   12.75    6.94
   0  -4   0  207.02    8.40
   0  -4   0  214.04   10.26
   0  -4   0  190.28    7.02
   0  -4   0  197.71    8.23
   0   4   0  189.51    9.91
   0   4   0  199.99    7.22
   0   4   0  219.13    9.47
   1   4   0    5.86    1.31
   1  -4   0    6.47    1.63
   1   4   0    6.20    1.81
  -1   4   0   10.64    2.77
   1   4   0    6.82    2.22
  -1   4   0    6.87    1.55
   1  -4   0   11.04    2.46
   1  -4   0    9.50    2.74
  -1   4   0   10.77    2.83
   2  -4   0    1.14    2.06
   2   4   0    9.03    3.67
   2   4   0    8.99    3.24
  -2   4   0    1.32    2.07
  -2   4   0    3.50    1.69
   2   4   0    4.07    1.16
   2  -4   0    8.92    2.09
   2  -4   0    7.14    3.02
   2   4   0    8.15    2.44
   3  -4   0   27.56    6.26
  -3   4   0   18.54    4.17
   3  -4   0   18.36    5.76
   3   4   0   32.14    6.90
   3   4   0   33.14    5.72
   3   4   0   26.91    6.15
  -3   4   0   22.13    3.36
  -4   4   0    1.05    2.31
  -4  -4   0   -2.92    3.69
   4   4   0    2.84    4.74
   4  -4   0    3.84    3.67
   4   4   0    7.60    4.30
   4  -4   0   -2.48    3.86
   4   4   0   -0.66    3.62
   0   5   0   -0.97    1.08
   0  -5   0   -0.83    1.05
   0   5   0   -1.53    1.72
   0  -5   0   -0.67    1.28
   0   5   0   -1.98    1.64
   0  -5   0   -0.37    1.22
   1   5   0  752.40   23.88
  -1   5   0  778.62   25.99
   1  -5   0  796.89   22.74
   1  -5   0  805.52   25.25
   1   5   0  786.13   25.28
  -1   5   0  868.76   26.05
  -1   5   0  762.79   27.53
   1  -5   0  783.14   25.95
   1   5   0  775.62   27.50
  -1   5   0  782.85   23.43
   2  -5   0  177.78   11.80
   2   5   0  167.91   11.67
   2   5   0  191.40   11.37
   2   5   0  193.77    8.98
   2  -5   0  190.50    9.39
   2   5   0  190.39    7.66
  -2   5   0  193.59   10.86
  -3   5   0  184.56   11.12
   3  -5   0  181.64   13.59
   3   5   0  181.19   14.90
   3  -5   0  186.33    8.47
   3   5   0  176.60   11.04
   3  -5   0  171.71   15.29
   3   5   0  180.13   13.00
   4  -5   0   12.70    7.28
  -4   5   0   16.78    4.70
   4   5   0   12.11    5.41
  -4  -5   0   32.77    8.20
   4   5   0   20.33    7.24
   4  -5   0   10.51    5.22
   4   5   0   21.41    6.48
   0   6   0   14.64    2.34
   0  -6   0   10.25    2.23
   0   6   0    8.91    3.48
   0  -6   0    6.28    2.28
   0   6   0   11.75    3.14
   1   6   0   10.32    2.87
   1   6   0   16.45    3.29
  -1   6   0   16.97    4.81
  -1   6   0   14.94    2.69
  -1   6   0   21.13    4.66
   1   6   0   16.04    4.62
   1  -6   0   20.26    2.95
   1  -6   0   14.29    3.37
   1  -6   0   11.44    3.42
   2   6   0   42.39    6.54
  -2   6   0   34.96    6.08
   2   6   0   31.81    3.67
   2   6   0   35.63    6.83
   2  -6   0   30.18    4.34
   2  -6   0   36.89    6.64
   2   6   0   35.42    3.98
   2  -6   0   35.00    4.51
   3  -6   0    8.66    4.43
   3   6   0    4.27    2.52
   3   6   0    5.84    4.51
  -3   6   0    5.83    3.46
   3  -6   0    7.26    4.57
   3   6   0    6.76    3.74
   4  -6   0    4.13    4.43
   4  -6   0    3.15    4.94
   4   6   0    0.31    5.04
  -4  -6   0   -2.04    4.60
  -4   6   0    8.92    3.83
   4   6   0    7.34    4.70
   4   6   0    2.91    3.93
   0   7   0   -0.62    1.40
   0   7   0    2.24    2.18
   0  -7   0    0.09    1.43
   0  -7   0    1.73    1.86
   0   7   0   -1.19    1.56
   1   7   0  204.85   13.50
   1  -7   0  231.20   11.97
   1   7   0  203.32   10.92
   1  -7   0  223.14    9.65
  -1   7   0  211.19   12.31
   1   7   0  220.28   11.55
  -1  -7   0  210.31   11.81
  -1   7   0  216.75   13.47
   2   7   0   -0.28    1.20
  -2   7   0   -0.82    2.39
   2   7   0    0.78    1.48
   2  -7   0   -1.79    1.75
   2  -7   0    0.74    2.66
   2   7   0   -0.23    2.75
   2   7   0   -1.03    1.90
   3   7   0   -0.32    1.09
   3   7   0   -3.34    2.40
   3   7   0    1.80    2.31
  -3   7   0   -1.15    2.86
   3  -7   0    3.62    3.73
   3   7   0   -0.68    3.74
   3  -7   0   -1.19    3.70
   4   7   0    7.31    3.67
   4  -7   0    3.69    4.81
  -4  -7   0   -1.67    4.24
   4  -7   0    7.48    5.32
  -4   7   0   -2.80    3.52
   4   7   0   -1.93    5.06
   4   7   0    2.88    4.40
   0  -8   0    8.51    3.04
   0   8   0   12.54    4.94
   0  -8   0   12.75    2.66
   0   8   0   18.03    4.26
   0   8   0   11.09    2.42
   1   8   0   83.41    8.12
  -1   8   0   66.37    9.78
  -1  -8   0   63.57    7.83
   1   8   0   65.22    9.44
   1  -8   0   79.24    7.96
   1   8   0   75.95    7.87
  -1   8   0   70.87    8.75
   1  -8   0   68.86    5.84
   2   8   0   -1.22    3.38
   2   8   0    0.33    2.51
  -2   8   0    9.89    5.97
   2  -8   0    2.22    2.17
  -2   8   0    4.46    3.64
   2   8   0    2.94    1.98
   2  -8   0    2.73    3.47
   3   8   0   31.15    3.49
   3   8   0   19.38    3.58
  -3   8   0   21.58    6.10
   3   8   0   15.96    6.80
   3  -8   0   18.46    6.55
   3   8   0   22.94    6.09
   3  -8   0   31.99    8.16
   4  -8   0   -0.02    4.03
  -4   8   0    9.81    4.81
   4   8   0    3.58    6.38
  -4  -8   0    2.90    5.11
   4  -8   0    5.30    6.05
   4   8   0    4.50    4.46
   0  -9   0    1.14    2.18
   0  -9   0    0.27    2.41
   0   9   0    1.21    3.31
   0   9   0    3.37    3.25
   1  -9   0    0.32    1.84
   1   9   0   -3.38    1.83
   1   9   0   -0.32    3.57
  -1   9   0    3.33    2.38
  -1  -9   0   -1.91    2.21
   1   9   0    0.04    2.31
  -1   9   0    0.80    3.70
  -2   9   0    6.88    5.27
  -2   9   0   -0.23    2.94
   2   9   0    1.61    2.41
  -2  -9   0    0.87    2.60
   2   9   0    4.13    4.07
   2   9   0    3.50    3.16
   2  -9   0    1.94    1.65
   2  -9   0    3.59    4.30
   3  -9   0   15.67    6.96
  -3   9   0   17.27    6.11
   3   9   0   33.22    7.41
   3   9   0   25.17    7.80
   3  -9   0   10.79    5.63
   0  10   0  622.48   25.67
   0  10   0  609.83   28.98
   0 -10   0  533.51   18.07
   0 -10   0  558.71   22.18
   1 -10   0   -2.26    2.52
   1 -10   0    1.61    1.57
  -1  10   0   -2.55    3.49
  -1  10   0    0.71    2.36
  -1 -10   0   -2.07    2.81
   1  10   0    7.12    3.60
   1  10   0   -5.35    3.77
   2  10   0   55.17   10.52
   2 -10   0   55.49    6.34
  -2 -10   0   57.96    9.33
   2 -10   0   63.66    9.88
   2  10   0   54.53    7.18
   2  10   0   59.85    8.83
  -2  10   0   72.05   10.44
  -2  10   0   56.45   10.42
   3  10   0    2.88    5.37
  -3  10   0    6.92    4.54
   3 -10   0   -0.20    3.39
  -3  10   0   -0.94    4.84
   3 -10   0    4.25    5.42
   3  10   0    6.07    4.41
   0 -11   0    1.86    2.64
   0  11   0    0.07    3.62
   0  11   0   -1.19    3.42
   0 -11   0    4.82    2.99
   1  11   0   28.09    6.18
  -1  11   0   24.81    7.01
   1  11   0   33.33    9.16
   1 -11   0   25.91    4.29
  -1  11   0   34.58    7.82
   1 -11   0   28.98    5.68
  -1 -11   0   27.35    6.48
   2  11   0    0.84    3.00
  -2 -11   0    0.73    4.12
   2 -11   0    0.40    2.22
   2  11   0    1.57    4.93
  -2  11   0    3.66    5.34
  -2  11   0   -2.72    3.60
   2  11   0   -1.69    2.34
  -3  11   0   31.33    9.65
   3 -11   0   20.47    8.38
   3 -11   0   36.15    8.78
  -3  11   0   31.36    8.06
   3  11   0   25.77    7.39
  -3 -11   0   13.48    6.06
   3  11   0   25.43    8.01
   0  12   0   12.33    6.39
   0 -12   0    4.90    3.68
   0  12   0    8.90    4.04
   1 -12   0   -0.62    4.06
  -1  12   0    2.06    3.62
   1  12   0    1.59    4.69
   1  12   0    0.86    3.15
   1 -12   0   -1.38    2.41
  -1  12   0   -2.83    3.26
  -1 -12   0    2.17    3.44
  -2  12   0   19.95    7.40
  -2 -12   0   15.06    6.35
   2  12   0   12.01    5.00
   2  12   0   28.33    8.86
  -2  12   0   17.80    6.93
   2  12   0   22.12    5.35
   2 -12   0    8.40    6.50
   0 -13   0    0.80    3.22
   0  13   0   -1.74    3.75
   0  13   0   -0.61    5.44
   1  13   0   -0.73    4.76
  -1  13   0   -0.05    4.70
   1  13   0   -0.07    3.64
  -1 -13   0    9.83    4.96
  -1  13   0    6.09    6.18
   5   0  -1    7.50    6.39
   5   0  -1   20.75    8.01
   4   0  -1   -2.03    2.36
   4   0  -1   -4.85    2.52
  -4   0   1   -0.76    2.60
   3   0  -1   25.02    5.87
   3   0  -1   17.24    4.82
  -3   0   1   19.78    2.39
  -3   0   1   22.80    4.67
   2   0  -1   -0.08    2.02
  -2   0   1    1.60    1.08
  -2   0   1    2.53    1.99
   2   0  -1    3.12    0.97
   2   0  -1    3.74    2.13
  -2   0   1    2.49    1.97
  -1   0   1   48.04    3.46
   1   0  -1   44.72    4.16
   1   0  -1   46.46    2.31
   1   0  -1   50.88    3.59
  -1   0   1   54.04    2.40
  -1   0   1   48.19    3.51
   0   0   1   -0.10    0.09
   0   0  -1   -0.03    0.12
   0   0  -1    0.03    0.06
   0   0   1    0.01    0.07
   0   0  -1   -0.12    0.12
   0   0   1    0.04    0.11
   0   0   1    0.03    0.10
  -1   0  -1   59.27    4.31
   1   0   1   58.53    4.25
  -1   0  -1   61.98    2.64
   1   0   1   48.27    4.13
   2   0   1    0.70    1.46
   2   0   1   -3.21    1.67
  -2   0  -1    1.94    1.90
  -2   0  -1   -1.81    0.92
   3   0   1  265.01   15.74
  -3   0  -1  274.98   13.52
   3   0   1  319.84   16.96
  -3   0  -1  289.05    9.37
   4   0   1   -0.72    3.44
   4   0   1    3.79    3.33
  -4   0  -1   -3.07    2.48
   5   0   1    3.75    4.13
   5   0   1   12.25    6.00
  -5  -1   1   24.59    6.65
   5   1  -1   20.01    7.87
   5  -1  -1   40.04   10.11
   5   1  -1   35.71    9.52
   5  -1  -1   20.72    7.48
   4   1  -1   24.15    6.82
   4  -1  -1   25.53    6.83
  -4  -1   1   22.24    5.52
   4   1  -1   25.79    6.90
  -4   1   1   21.98    3.32
   4  -1  -1   13.95    5.58
  -4   1   1   19.13    5.02
   3  -1  -1  302.31   16.82
  -3   1   1  298.15   13.87
   3   1  -1  304.22   16.87
   3  -1  -1  272.14   16.25
  -3  -1   1  293.69   15.06
   3   1  -1  311.03   16.49
  -2   1   1   59.73    5.25
   2  -1  -1   62.99    6.96
   2   1  -1   76.92    6.94
   2   1  -1   75.06    6.65
  -2  -1   1   86.58    6.46
   2   1  -1   73.90    7.36
   2  -1  -1   69.24    4.24
   2  -1  -1   76.35    7.77
  -2   1   1   69.51    4.21
   1  -1  -1  301.27    9.97
   1   1  -1  293.96   10.33
   1  -1  -1  298.39   11.46
  -1   1   1  303.10    9.40
  -1  -1   1  294.16   10.33
   1   1  -1  291.82   10.30
  -1  -1   1  278.85   11.06
   1  -1  -1  286.69    9.37
   1   1  -1  255.42   10.61
  -1   1   1  285.31    9.83
  -1   1   1  294.43   11.12
   1   1   1   82.43    4.62
  -1   1  -1   85.13    3.49
   1  -1   1   66.32    4.82
   1  -1   1   83.09    5.12
  -1   1  -1   75.36    3.98
  -1  -1  -1   82.16    4.53
  -1   1  -1   84.04    4.39
   1   1   1   85.90    5.28
   1  -1   1   82.50    3.40
   1   1   1   77.22    5.03
  -1   1  -1   85.66    5.37
  -1  -1  -1   80.55    5.11
  -1   1  -1   70.36    4.79
   2   1   1    1.88    1.88
   2   1   1    0.51    2.01
   2  -1   1    2.78    2.09
  -2   1  -1   -2.82    0.79
   2   1   1    1.49    1.94
   2  -1   1   -3.17    1.49
  -2   1  -1    1.34    1.49
  -3   1  -1    2.57    1.38
   3   1   1    6.92    3.58
   3   1   1    5.19    3.84
  -3   1  -1    0.17    1.83
   3  -1   1    1.48    2.82
  -3  -1  -1    7.88    3.52
   3  -1   1    2.97    2.73
   4  -1   1   -1.14    2.85
  -4   1  -1   -0.46    1.42
  -4   1  -1    2.17    2.83
   4   1   1   -2.49    2.92
  -4  -1  -1    5.94    3.12
   4  -1   1   -4.72    3.15
   4   1   1    4.10    4.20
   5  -1   1   90.86   14.45
   5  -1   1   70.30   12.60
   5   1   1   68.84   12.87
   5   1   1   80.56   13.23
   5   2  -1   10.86    6.24
  -5  -2   1   11.93    6.61
   5   2  -1   10.80    6.61
   5  -2  -1    3.20    5.57
   5  -2  -1    2.12    4.38
   4  -2  -1    2.03    3.13
   4  -2  -1    9.39    5.49
   4   2  -1    3.46    4.12
  -4  -2   1   -3.37    2.94
   4   2  -1    6.17    4.51
  -4   2   1    4.25    2.25
   3  -2  -1    3.07    2.86
  -3  -2   1   12.48    4.38
   3   2  -1    4.08    2.80
  -3   2   1    7.43    2.39
   3  -2  -1    6.68    3.53
   3   2  -1   12.35    4.20
   3   2  -1   13.32    4.28
[truncated: 480,649 more chars]
