# Supplementary material for: Crystal structures of the polymer precursors 3-(2,5-dimeth­oxy-3,4,6-tri­methyl­phen­yl)propyl methacrylate and 3-(2,4,5-trimethyl-3,6-dioxo­cyclo­hexa-1,4-dien­yl)propyl methacrylate
Source: Acta Crystallogr E Crystallogr Commun. 2017 Apr 4;73(Pt 5):658–63. doi: 10.1107/S2056989017004959 (PMC5418778; doi:10.1107/S2056989017004959)
Supplement: Supplementary file 2 [file e-73-00658-Isup2.hkl]

data_I                                                                          
_shelx_title ' SKG56 in P2(1)/n'                                                
_shelx_refln_list_code          4                                               
_shelx_F_calc_maximum      192.34                                               
_exptl_crystal_F_000       664.00                                               
_reflns_d_resolution_high  1.0059                                               
                                                                                
loop_                                                                           
 _space_group_symop_operation_xyz                                               
 'x, y, z'                                                                      
 '-x+1/2, y+1/2, -z+1/2'                                                        
 '-x, -y, -z'                                                                   
 'x-1/2, -y-1/2, z-1/2'                                                         
                                                                                
_cell_length_a     5.1833                                                       
_cell_length_b    30.3410                                                       
_cell_length_c    10.6339                                                       
_cell_angle_alpha  90.000                                                       
_cell_angle_beta   97.910                                                       
_cell_angle_gamma  90.000                                                       
                                                                                
_shelx_F_squared_multiplier     1.000                                           
                                                                                
loop_                                                                           
 _refln_index_h                                                                 
 _refln_index_k                                                                 
 _refln_index_l                                                                 
 _refln_F_squared_calc                                                          
 _refln_F_squared_meas                                                          
 _refln_F_squared_sigma                                                         
 _refln_observed_status                                                         
   2   0   0          3.88         25.40         9.94 o                         
   4   0   0         21.47         23.47        18.64 o                         
   1   1   0       1336.67       1139.86        31.80 o                         
   2   1   0       1373.78       1297.01        33.61 o                         
   3   1   0         36.36         53.13        13.87 o                         
   4   1   0        215.02        198.01        23.84 o                         
   5   1   0         86.61         92.86        18.85 o                         
   1   2   0       3447.85       2854.13        75.53 o                         
   2   2   0       1453.87       1402.96        33.59 o                         
   3   2   0        462.17        504.76        23.72 o                         
   4   2   0         64.84         41.12        15.33 o                         
   5   2   0          0.20         17.56        14.73 o                         
   1   3   0        720.06        626.10        18.90 o                         
   2   3   0        953.41        932.87        30.23 o                         
   3   3   0        568.60        543.22        36.09 o                         
   4   3   0         49.55         40.12        12.40 o                         
   5   3   0        156.21        183.99        24.84 o                         
   1   4   0       1575.52       1271.39        26.93 o                         
   2   4   0       2510.70       2364.67        61.32 o                         
   3   4   0         31.31         36.95         9.89 o                         
   4   4   0         24.57          2.45        11.23 o                         
   5   4   0        202.03        202.70        24.11 o                         
   1   5   0       8008.07       6748.36       116.10 o                         
   2   5   0        151.49        139.01        13.27 o                         
   3   5   0         19.62          4.10         9.19 o                         
   4   5   0         13.71          7.57        15.74 o                         
   5   5   0          1.92         30.99        22.04 o                         
   0   6   0        213.56        204.08        17.31 o                         
   1   6   0         81.99         78.89         5.36 o                         
   2   6   0        499.17        516.52        18.97 o                         
   3   6   0        254.98        292.66        30.03 o                         
   4   6   0         22.18         24.20        12.62 o                         
   5   6   0        390.36        374.11        65.93 o                         
   1   7   0        310.50        275.66         7.65 o                         
   2   7   0        180.07        160.08        10.22 o                         
   3   7   0        266.57        235.91        20.43 o                         
   4   7   0        474.53        498.63        32.56 o                         
   0   8   0         40.94         46.22         6.26 o                         
   1   8   0       1490.74       1388.98        25.50 o                         
   2   8   0        199.24        194.74        12.84 o                         
   3   8   0          0.20         10.28        13.55 o                         
   4   8   0        236.04        213.12        17.35 o                         
   1   9   0        993.23       1015.16        22.98 o                         
   2   9   0        340.12        371.43        16.19 o                         
   3   9   0        242.79        242.16        25.99 o                         
   4   9   0         35.91         35.91        16.62 o                         
   0  10   0      11594.14      11687.62       320.55 o                         
   1  10   0       2267.13       2195.80        49.93 o                         
   2  10   0        317.47        298.33        13.91 o                         
   3  10   0        105.12         85.45        11.35 o                         
   4  10   0         81.20         83.35        19.35 o                         
   1  11   0         11.25          6.01         4.55 o                         
   2  11   0         31.35         23.41         7.15 o                         
   3  11   0         52.75         50.15        10.15 o                         
   4  11   0        978.49        874.30        56.84 o                         
   0  12   0        496.42        479.21        20.52 o                         
   1  12   0        599.89        665.92        17.59 o                         
   2  12   0         87.57         69.03         8.42 o                         
   3  12   0         62.61         41.60         9.68 o                         
   4  12   0        160.27        194.90        32.69 o                         
   1  13   0        601.19        637.13        18.05 o                         
   2  13   0          0.09         -6.84         6.84 o                         
   3  13   0        125.73        104.79        12.30 o                         
   4  13   0        703.21        578.72        45.92 o                         
   0  14   0        256.31        274.16        17.19 o                         
   1  14   0        543.39        516.62        15.89 o                         
   2  14   0         11.98         14.33         7.17 o                         
   3  14   0         19.52          7.43        10.34 o                         
   4  14   0         32.58         36.31        16.40 o                         
   1  15   0        843.20        807.51        21.93 o                         
   2  15   0        176.04        208.58        17.48 o                         
   3  15   0         10.75         29.13        11.96 o                         
   4  15   0         97.95         92.24        18.13 o                         
   0  16   0        411.74        450.36        22.08 o                         
   1  16   0       1015.19        999.31        25.50 o                         
   2  16   0       1072.43       1154.61        35.24 o                         
   3  16   0        124.50        101.43        14.78 o                         
   4  16   0        133.38        171.51        21.70 o                         
   1  17   0        670.34        747.90        20.14 o                         
   2  17   0          3.04         15.57         8.75 o                         
   3  17   0         24.78         46.76        12.89 o                         
   4  17   0       1022.85        929.02        44.88 o                         
   0  18   0       2025.45       2555.89        98.45 o                         
   1  18   0         96.31        100.57         8.18 o                         
   2  18   0        296.93        327.27        16.98 o                         
   3  18   0        277.14        300.20        24.41 o                         
   4  18   0         88.25        127.52        24.83 o                         
   1  19   0          5.39          1.73         6.21 o                         
   2  19   0         39.79         26.27         9.65 o                         
   3  19   0          2.26          7.87        13.18 o                         
   0  20   0        172.29        190.92        19.78 o                         
   1  20   0        181.95        190.96        12.39 o                         
   2  20   0         83.82         63.46        10.89 o                         
   3  20   0         10.06         22.20        13.72 o                         
   1  21   0          1.24         -1.26         7.73 o                         
   2  21   0        518.44        493.64        28.15 o                         
   3  21   0         18.59         -2.18        13.79 o                         
   0  22   0         76.33         45.52        18.56 o                         
   1  22   0          9.58         -5.71         7.82 o                         
   2  22   0         36.33         60.12        11.51 o                         
   3  22   0        209.42        188.95        18.33 o                         
   1  23   0        930.29       1037.99        30.99 o                         
   2  23   0         32.17         22.61        13.44 o                         
   3  23   0        148.90        108.19        21.94 o                         
   0  24   0       3824.96       4043.12       205.73 o                         
   1  24   0          3.94          8.60         9.34 o                         
   2  24   0        216.72        175.61        18.29 o                         
   3  24   0          0.02         16.51        17.61 o                         
   1  25   0        133.19        146.43        17.39 o                         
   2  25   0        222.12        178.92        25.73 o                         
   0  26   0        849.84        827.16        45.92 o                         
   1  26   0        475.40        483.60        28.17 o                         
   2  26   0         83.34         84.87        16.87 o                         
   1  27   0         30.64         35.48        13.56 o                         
   2  27   0        126.57        119.47        18.52 o                         
   0  28   0        345.07        304.51        86.32 o                         
   1  28   0          1.15         -2.33        12.49 o                         
   1  29   0          2.50          0.84        13.72 o                         
  -5   0   1        143.79        170.67        31.40 o                         
  -3   0   1       1596.05       1723.70        74.24 o                         
  -1   0   1       3524.20       3265.90        89.08 o                         
   1   0   1        114.64        115.27         7.32 o                         
   3   0   1       2843.34       2896.15        98.45 o                         
   5   0   1        212.63        218.03        46.31 o                         
  -5   1   1        214.52        248.40        23.98 o                         
  -4   1   1         38.47         39.63        14.28 o                         
  -3   1   1        207.23        221.97        15.42 o                         
  -2   1   1         57.91         87.36         7.13 o                         
  -1   1   1       5565.45       5055.63       108.69 o                         
   1   1   1       2126.44       1783.22        30.60 o                         
   2   1   1        311.82        339.91        12.48 o                         
   3   1   1        745.47        750.23        25.04 o                         
   4   1   1        249.31        246.51        17.29 o                         
   5   1   1          8.27         21.54        24.33 o                         
  -5   2   1          5.73          8.61        19.11 o                         
  -4   2   1        219.82        244.06        19.98 o                         
  -3   2   1        273.52        249.43        16.49 o                         
  -2   2   1         17.06         19.63         5.97 o                         
  -1   2   1       1607.18       1523.13        32.87 o                         
   0   2   1        371.38        332.40        12.46 o                         
   1   2   1       3089.80       2788.40        45.63 o                         
   2   2   1       2187.83       2094.00        44.40 o                         
   3   2   1        281.07        362.49        17.57 o                         
   4   2   1         49.32         50.97        12.33 o                         
   5   2   1        117.87         97.70        60.03 o                         
  -5   3   1         13.46         25.25        19.10 o                         
  -4   3   1          4.96         26.90        13.34 o                         
  -3   3   1         65.48         62.07        11.73 o                         
  -2   3   1         19.28         10.71         6.00 o                         
  -1   3   1       8482.87       7289.03       140.44 o                         
   0   3   1          0.15          0.01         1.89 o                         
   1   3   1          2.13         -1.96         3.07 o                         
   2   3   1        689.29        616.90        20.61 o                         
   3   3   1       1210.60       1222.24        34.31 o                         
   4   3   1        160.70        198.31        15.85 o                         
  -5   4   1        196.81        209.59        26.86 o                         
  -4   4   1        240.26        252.97        21.34 o                         
  -3   4   1        333.81        278.76        14.96 o                         
  -2   4   1        513.90        570.18        20.31 o                         
  -1   4   1        115.61        103.48         4.85 o                         
   0   4   1       2034.65       1931.71        54.09 o                         
   1   4   1        500.36        450.23        10.61 o                         
   2   4   1         37.26         33.20         7.41 o                         
   3   4   1        709.14        732.36        23.86 o                         
   4   4   1          9.77         36.47        12.33 o                         
  -5   5   1         75.77         60.56        19.48 o                         
  -4   5   1         35.89         37.40        14.96 o                         
  -3   5   1        935.95        970.61        33.69 o                         
  -2   5   1        333.44        324.85        20.82 o                         
  -1   5   1       1870.10       1632.88        26.40 o                         
   0   5   1        404.81        237.64        72.28 o                         
   1   5   1        693.61        571.80        12.62 o                         
   2   5   1       1393.06       1274.05        32.79 o                         
   3   5   1          2.56          0.94        10.37 o                         
   4   5   1        756.54        826.11        32.17 o                         
  -5   6   1        153.74        127.76        21.46 o                         
  -4   6   1        242.04        224.94        21.62 o                         
  -3   6   1        495.92        476.07        25.94 o                         
  -2   6   1          0.01          2.90         6.24 o                         
  -1   6   1         79.84         93.82         4.54 o                         
   0   6   1       1924.56       1782.45        38.39 o                         
   1   6   1        150.74        145.88         6.90 o                         
   2   6   1        118.52        104.65         7.92 o                         
   3   6   1          0.85         12.64         9.41 o                         
   4   6   1         59.13         65.27        14.24 o                         
  -5   7   1         88.35        118.28        43.20 o                         
  -4   7   1        199.72        194.39        16.98 o                         
  -3   7   1          0.04         10.08        12.80 o                         
  -2   7   1        179.94        175.62        13.70 o                         
  -1   7   1          5.35          8.63         3.29 o                         
   0   7   1         71.39         88.70         5.28 o                         
   1   7   1        165.03        185.59         6.91 o                         
   2   7   1        130.96        145.06        11.27 o                         
   3   7   1        295.93        308.17        18.30 o                         
   4   7   1         72.33         85.87        12.19 o                         
  -4   8   1          0.93          0.78        12.32 o                         
  -3   8   1        568.22        619.74        48.67 o                         
  -2   8   1         21.46         15.93         6.89 o                         
  -1   8   1       2139.55       2034.60        32.98 o                         
   0   8   1       4531.27       4508.53        96.35 o                         
   1   8   1         39.79         69.03         5.57 o                         
   2   8   1       1510.42       1368.96        36.06 o                         
   3   8   1          0.02         15.11        10.34 o                         
   4   8   1        125.89        120.52        18.30 o                         
  -4   9   1         19.64         11.21        11.47 o                         
  -3   9   1         88.84         97.35        12.06 o                         
  -2   9   1        662.10        710.97        19.79 o                         
  -1   9   1        769.39        730.58        15.92 o                         
   0   9   1       3732.27       3671.13        72.97 o                         
   1   9   1        184.69        169.00        11.50 o                         
   2   9   1       1995.36       1960.56        52.72 o                         
   3   9   1          0.01         -6.96        11.50 o                         
   4   9   1        224.37        222.86        20.10 o                         
  -4  10   1        296.68        277.69        41.53 o                         
  -3  10   1         33.62         15.43         9.21 o                         
  -2  10   1       1357.58       1485.27        36.18 o                         
  -1  10   1        650.47        629.19        14.30 o                         
   0  10   1        447.20        468.72        11.59 o                         
   1  10   1       1119.12       1121.24        29.58 o                         
   2  10   1        116.79        119.65         9.75 o                         
   3  10   1         24.22         13.68         7.99 o                         
   4  10   1        749.80        795.54        39.43 o                         
  -4  11   1          2.30         10.81        14.52 o                         
  -3  11   1         14.05         27.15         9.56 o                         
  -2  11   1       2045.36       2127.55        47.26 o                         
  -1  11   1          6.31         13.04         5.18 o                         
   0  11   1       2365.67       2351.41        51.52 o                         
   1  11   1       3453.67       3568.98        83.85 o                         
   2  11   1        884.46        899.85        31.39 o                         
   3  11   1          0.15          5.95         9.78 o                         
   4  11   1       1118.41       1121.65        44.79 o                         
  -4  12   1        169.34        120.10        17.66 o                         
  -3  12   1        260.20        280.56        17.49 o                         
  -2  12   1          4.46          5.64         6.67 o                         
  -1  12   1        978.98        897.61        22.67 o                         
   0  12   1       2434.84       2601.84        82.25 o                         
   1  12   1          8.33          6.63         5.79 o                         
   2  12   1       3449.86       3390.73        88.46 o                         
   3  12   1         11.57          4.48         8.83 o                         
   4  12   1         69.40         67.56        16.76 o                         
  -4  13   1          9.29         32.37        15.69 o                         
  -3  13   1         64.70         47.66        13.39 o                         
  -2  13   1       1031.71       1017.38        31.01 o                         
  -1  13   1          0.94          6.79         5.24 o                         
   0  13   1        268.57        376.39        14.27 o                         
   1  13   1       3879.46       4195.36        98.04 o                         
   2  13   1        111.36        109.11        14.41 o                         
   3  13   1          5.42         -1.89         9.34 o                         
   4  13   1        169.98        155.82        26.19 o                         
  -4  14   1         29.79         -1.32        14.57 o                         
  -3  14   1         27.46         22.22        12.22 o                         
  -2  14   1        181.35        205.27        11.60 o                         
  -1  14   1        126.95        111.45         7.88 o                         
   0  14   1        240.99        236.99        17.12 o                         
   1  14   1        691.81        746.70        24.37 o                         
   2  14   1         97.99        124.96        12.47 o                         
   3  14   1         24.95         21.30        12.05 o                         
   4  14   1         78.97        100.38        20.58 o                         
  -4  15   1         54.73         53.82        17.10 o                         
  -3  15   1        758.09        705.08        30.95 o                         
  -2  15   1        731.60        848.63        24.83 o                         
  -1  15   1       2301.38       2309.84        49.79 o                         
   0  15   1        341.68        387.06        16.60 o                         
   1  15   1       1174.30       1140.05        33.36 o                         
   2  15   1          2.81         -4.44         8.90 o                         
   3  15   1         29.44         54.14        17.23 o                         
   4  15   1        800.95        795.04        42.08 o                         
  -4  16   1         12.43        -12.30        17.48 o                         
  -3  16   1        130.08        146.35        23.25 o                         
  -2  16   1        580.23        617.98        24.74 o                         
  -1  16   1          3.63         11.89         6.03 o                         
   0  16   1        107.42        128.33        10.51 o                         
   1  16   1        662.36        601.09        21.60 o                         
   2  16   1         29.44         44.15        10.70 o                         
   3  16   1         15.62         15.81        14.77 o                         
   4  16   1        471.89        527.94        24.36 o                         
  -4  17   1        501.12        486.85        29.48 o                         
  -3  17   1          6.75         20.74        12.82 o                         
  -2  17   1         19.14         19.74         9.93 o                         
  -1  17   1        803.11        796.96        21.40 o                         
   0  17   1         62.24         62.75         9.14 o                         
   1  17   1        277.83        328.45        19.75 o                         
   2  17   1         28.73         44.58        10.92 o                         
   3  17   1          4.12         -9.27        15.86 o                         
   4  17   1          8.22         24.98        17.39 o                         
  -4  18   1          0.01         -8.40        16.29 o                         
  -3  18   1        102.87        114.05        16.02 o                         
  -2  18   1        181.40        198.08        13.08 o                         
  -1  18   1        173.12        164.00        10.94 o                         
   0  18   1         90.38         91.34        10.27 o                         
   1  18   1         57.62         64.99         8.56 o                         
   2  18   1        697.08        638.74        31.09 o                         
   3  18   1        879.91        833.83        38.66 o                         
   4  18   1        163.97         77.24        42.10 o                         
  -4  19   1        498.24        368.00        63.28 o                         
  -3  19   1         21.63         24.74        15.54 o                         
  -2  19   1        294.14        316.56        25.70 o                         
  -1  19   1         90.05         85.45         9.40 o                         
   0  19   1        191.06        168.91        12.56 o                         
   1  19   1          7.12         14.63         7.67 o                         
   2  19   1        135.41        103.98        16.43 o                         
   3  19   1        544.05        526.53        30.65 o                         
  -3  20   1        141.74        127.02        25.10 o                         
  -2  20   1         20.12          3.09        10.87 o                         
  -1  20   1         82.89         90.31         9.47 o                         
   0  20   1        960.76        932.98        33.20 o                         
   1  20   1         66.92         70.35        10.27 o                         
   2  20   1          1.70          0.05        11.57 o                         
   3  20   1         12.76         21.82        16.02 o                         
  -3  21   1         54.69         18.37        14.67 o                         
  -2  21   1          6.89          0.34        10.91 o                         
  -1  21   1        253.28        272.17        14.07 o                         
   0  21   1        499.35        444.60        20.86 o                         
   1  21   1         87.50        104.43        14.42 o                         
   2  21   1        853.11        873.99        35.09 o                         
   3  21   1          4.82         12.30        15.52 o                         
  -3  22   1        115.19        112.00        16.82 o                         
  -2  22   1        182.40        173.74        22.36 o                         
  -1  22   1        109.06        137.91        11.29 o                         
   0  22   1       1464.35       1545.98        61.02 o                         
   1  22   1       1153.50       1143.39        35.30 o                         
   2  22   1        114.23         52.70        14.35 o                         
   3  22   1        179.68        148.61        20.18 o                         
  -3  23   1        226.63        193.13        27.10 o                         
  -2  23   1        305.64        321.39        20.36 o                         
  -1  23   1        241.85        262.62        14.84 o                         
   0  23   1          4.92         33.52        12.07 o                         
   1  23   1        218.14        293.43        17.35 o                         
   2  23   1         13.84         16.52        12.88 o                         
   3  23   1         26.09         12.58        15.14 o                         
  -3  24   1         71.69         75.77        19.42 o                         
  -2  24   1        103.18         97.18        14.79 o                         
  -1  24   1        830.33        808.28        26.84 o                         
   0  24   1         76.17         91.07        14.72 o                         
   1  24   1          2.80         16.88         9.92 o                         
   2  24   1          9.67         -5.94        13.33 o                         
  -2  25   1        205.07        219.86        18.85 o                         
  -1  25   1        437.55        489.33        25.93 o                         
   0  25   1       1038.84       1110.89        64.61 o                         
   1  25   1        385.40        402.99        26.00 o                         
   2  25   1         94.48         38.40        14.80 o                         
  -2  26   1         63.34         65.56        15.06 o                         
  -1  26   1        208.26        228.75        18.39 o                         
   0  26   1       1353.45       1417.46        58.74 o                         
   1  26   1        206.48        200.05        19.25 o                         
   2  26   1        281.06        217.57        22.65 o                         
  -2  27   1         10.84         13.12        14.19 o                         
  -1  27   1        244.91        295.58        19.58 o                         
   0  27   1          0.01          9.62        13.35 o                         
   1  27   1         11.53         13.22        13.12 o                         
   2  27   1        301.34        351.87        25.44 o                         
  -1  28   1        276.81        310.91        20.99 o                         
   0  28   1        675.60        601.03        51.76 o                         
   1  28   1         33.26         19.69        14.30 o                         
  -1  29   1         80.13         79.08        15.41 o                         
   0  29   1        136.18        103.54        16.73 o                         
   1  29   1         96.36         90.15        18.54 o                         
  -4   0   2        313.69        281.55        29.14 o                         
  -2   0   2          3.55          2.38         6.24 o                         
   0   0   2        198.76        205.85        13.04 o                         
   2   0   2      12573.20      11711.68       294.05 o                         
   4   0   2          8.79         20.87        24.31 o                         
  -5   1   2          1.01          4.60        19.10 o                         
  -4   1   2         22.52         12.28        12.93 o                         
  -3   1   2         26.55         18.27         6.95 o                         
  -2   1   2       1279.32       1300.40        29.76 o                         
  -1   1   2       9166.43       8732.72       147.82 o                         
   1   1   2       2680.74       2416.47        46.46 o                         
   2   1   2        205.67        299.92        22.01 o                         
   3   1   2        101.36         83.90        12.21 o                         
   4   1   2        116.72        115.98        16.62 o                         
  -5   2   2        114.70        117.79        23.98 o                         
  -4   2   2         81.10         87.53        14.92 o                         
  -3   2   2         89.46         66.58         7.78 o                         
  -2   2   2        433.26        496.21        16.15 o                         
  -1   2   2      19433.32      18546.41       300.90 o                         
   0   2   2       4429.93       4034.36        87.40 o                         
   1   2   2        681.36        609.75        13.49 o                         
   2   2   2        683.88        612.33        16.47 o                         
   3   2   2        617.50        630.99        36.17 o                         
   4   2   2         77.92         56.07        14.13 o                         
  -5   3   2         27.03         10.59        19.94 o                         
  -4   3   2        111.66        140.48        18.47 o                         
  -3   3   2         13.02          7.72         6.10 o                         
  -2   3   2        280.60        294.24        15.43 o                         
  -1   3   2      36993.84      35049.83       547.73 o                         
   0   3   2        617.30        581.76        12.32 o                         
   1   3   2        106.06         91.99         4.90 o                         
   2   3   2       1250.31       1222.46        27.69 o                         
   3   3   2         32.24         34.32         9.35 o                         
   4   3   2        711.62        740.31        30.47 o                         
  -5   4   2          0.87        -17.34        17.34 o                         
  -4   4   2        233.85        310.24        28.40 o                         
  -3   4   2        416.65        427.59        15.20 o                         
  -2   4   2        147.30        163.69        13.23 o                         
  -1   4   2       4477.23       4171.11        64.18 o                         
   0   4   2         25.33         21.31         3.18 o                         
   1   4   2       1691.15       1622.96        33.03 o                         
   2   4   2         31.95         61.37         5.95 o                         
   3   4   2        533.33        609.67        26.09 o                         
   4   4   2        416.99        428.06        23.09 o                         
  -5   5   2        313.45        334.46        26.88 o                         
  -4   5   2         13.62         19.27        12.67 o                         
  -3   5   2        385.01        358.03        13.58 o                         
  -2   5   2        701.25        754.11        21.02 o                         
  -1   5   2        754.09        709.96        12.72 o                         
   0   5   2       1983.82       1854.37        33.70 o                         
   1   5   2       2300.63       2073.22        39.79 o                         
   2   5   2         42.85         53.17         7.89 o                         
   3   5   2          3.48          3.18         8.35 o                         
   4   5   2         24.01         38.87        13.26 o                         
  -5   6   2          7.04          6.98        18.36 o                         
  -4   6   2         12.40          3.81        11.20 o                         
  -3   6   2        135.35        154.99         9.52 o                         
  -2   6   2        673.71        565.50        17.73 o                         
  -1   6   2       1700.71       1670.74        26.79 o                         
   0   6   2       1947.70       1712.67        32.87 o                         
   1   6   2       4845.32       4494.26        83.08 o                         
   2   6   2        147.03        212.99         9.73 o                         
   3   6   2         72.70         49.69         9.99 o                         
   4   6   2         14.90          7.53        12.01 o                         
  -4   7   2         57.47         51.52        13.13 o                         
  -3   7   2         20.24          6.06         7.75 o                         
  -2   7   2        132.24        146.09         8.96 o                         
  -1   7   2       1261.36       1242.58        20.97 o                         
   0   7   2          0.00          1.17         3.67 o                         
   1   7   2        146.48        145.46        10.29 o                         
   2   7   2       1183.79       1204.68        29.40 o                         
   3   7   2         31.10         35.27         9.74 o                         
   4   7   2        314.50        363.38        23.99 o                         
  -4   8   2         37.30         57.06        13.22 o                         
  -3   8   2        268.74        312.32        16.22 o                         
  -2   8   2         30.57         42.31         6.94 o                         
  -1   8   2         19.93         19.63         3.71 o                         
   0   8   2         66.90         68.24         6.63 o                         
   1   8   2        412.72        398.55        14.70 o                         
   2   8   2         68.43         69.47         6.64 o                         
   3   8   2        125.57        156.70        14.09 o                         
   4   8   2         33.89         44.69        15.04 o                         
  -4   9   2         76.58         77.59        13.51 o                         
  -3   9   2        481.54        460.90        24.92 o                         
  -2   9   2         90.27         74.65         7.80 o                         
  -1   9   2        544.41        569.10        12.09 o                         
   0   9   2       1839.56       1734.83        37.23 o                         
   1   9   2        347.26        374.56        16.67 o                         
   2   9   2        246.04        259.46        12.49 o                         
   3   9   2        371.50        391.36        17.04 o                         
   4   9   2        539.17        592.71        29.68 o                         
  -4  10   2         48.47         59.87        13.13 o                         
  -3  10   2          4.08          0.26         9.34 o                         
  -2  10   2        353.93        440.81        28.66 o                         
  -1  10   2        175.56        201.41        11.87 o                         
   0  10   2       1178.52       1245.56        27.80 o                         
   1  10   2        434.17        438.67        23.35 o                         
   2  10   2        698.02        679.49        23.37 o                         
   3  10   2       2186.25       2354.67        58.29 o                         
   4  10   2        634.96        696.53        34.67 o                         
  -4  11   2         46.15         37.82        13.16 o                         
  -3  11   2        102.09        109.53        15.47 o                         
  -2  11   2       1818.04       1745.65        41.71 o                         
  -1  11   2         25.59         15.67         5.20 o                         
   0  11   2        322.72        357.65        26.03 o                         
   1  11   2       2203.50       2076.40        54.60 o                         
   2  11   2         14.08         15.52         7.79 o                         
   3  11   2        415.04        403.15        17.20 o                         
   4  11   2         95.04         80.70        14.87 o                         
  -4  12   2         47.06         47.33        14.41 o                         
  -3  12   2        104.03        116.10        13.29 o                         
  -2  12   2        847.33        888.37        25.23 o                         
  -1  12   2        577.95        581.01        15.79 o                         
   0  12   2         72.49         85.24         8.91 o                         
   1  12   2       1453.10       1621.59        47.63 o                         
   2  12   2         76.82         76.34        14.76 o                         
   3  12   2          0.24         12.19         7.63 o                         
   4  12   2         88.53        100.07        15.25 o                         
  -4  13   2         34.12         48.04        16.21 o                         
  -3  13   2         57.50         40.41        12.29 o                         
  -2  13   2         40.23         46.42         9.15 o                         
  -1  13   2        580.18        649.95        17.91 o                         
   0  13   2       3700.08       4141.11       143.37 o                         
   1  13   2       1685.51       1862.72        53.76 o                         
   2  13   2        109.27        158.49        17.40 o                         
   3  13   2        326.06        355.51        21.91 o                         
   4  13   2          6.22         30.35        12.67 o                         
  -4  14   2        102.67         84.91        17.43 o                         
  -3  14   2        230.73        205.17        19.96 o                         
  -2  14   2         15.27         20.77         8.15 o                         
  -1  14   2         31.85         35.31         6.82 o                         
   0  14   2        977.87       1124.11        30.65 o                         
   1  14   2        376.79        417.79        16.77 o                         
   2  14   2        132.83        146.72        12.69 o                         
   3  14   2         87.34         79.18        13.66 o                         
   4  14   2        780.65        880.44        40.57 o                         
  -4  15   2         38.99         44.99        17.05 o                         
  -3  15   2          3.22          8.53        13.31 o                         
  -2  15   2         36.83         24.08         8.74 o                         
  -1  15   2       1096.06       1140.70        36.46 o                         
   0  15   2          0.00          1.33         6.42 o                         
   1  15   2        227.60        297.63        14.14 o                         
   2  15   2        126.42        100.74        14.75 o                         
   3  15   2        392.98        444.19        36.09 o                         
   4  15   2        677.77        702.33        36.27 o                         
  -4  16   2         19.24          5.07        16.43 o                         
  -3  16   2        198.56        189.23        17.58 o                         
  -2  16   2         85.41         73.23         9.58 o                         
  -1  16   2        181.63        141.32        14.06 o                         
   0  16   2        327.24        426.60        16.20 o                         
   1  16   2        405.59        422.05        23.28 o                         
   2  16   2         38.10         41.63        10.91 o                         
   3  16   2        199.78        189.70        19.85 o                         
   4  16   2        919.29        873.40        43.33 o                         
  -4  17   2         19.06        -10.73        16.02 o                         
  -3  17   2         19.54         -7.67        12.47 o                         
  -2  17   2          1.25         -2.53         8.59 o                         
  -1  17   2         22.77         15.88         7.45 o                         
   0  17   2        552.37        616.07        20.63 o                         
   1  17   2        116.16        104.43        10.22 o                         
   2  17   2          0.10          3.53        10.25 o                         
   3  17   2          0.01        -13.40        13.40 o                         
  -4  18   2         25.79         13.76        16.56 o                         
  -3  18   2         44.61         35.15        14.32 o                         
  -2  18   2         85.85         85.04        12.49 o                         
  -1  18   2          0.29         -2.40         7.56 o                         
   0  18   2        484.97        478.14        19.86 o                         
   1  18   2        225.02        281.67        14.72 o                         
   2  18   2          1.38         -2.03        10.25 o                         
   3  18   2          4.01          7.77        13.78 o                         
  -3  19   2         32.24         33.40        16.35 o                         
  -2  19   2        407.49        434.18        23.63 o                         
  -1  19   2        406.76        505.26        36.43 o                         
   0  19   2         36.05         34.91        10.20 o                         
   1  19   2        286.98        323.50        21.14 o                         
   2  19   2          0.19         -5.77        10.56 o                         
   3  19   2        168.97        168.27        19.19 o                         
  -3  20   2          8.62          4.88        14.49 o                         
  -2  20   2         43.91         61.14        12.70 o                         
  -1  20   2        120.38        106.44        11.61 o                         
   0  20   2        401.04        462.24        21.47 o                         
   1  20   2        155.65        143.38        19.11 o                         
   2  20   2        267.84        264.08        18.17 o                         
   3  20   2        902.17        978.87        65.98 o                         
  -3  21   2        122.89        130.92        17.44 o                         
  -2  21   2          7.55        -10.12        10.12 o                         
  -1  21   2        802.96        961.75        32.32 o                         
   0  21   2         44.43         29.55        10.34 o                         
   1  21   2        108.57         99.92        13.20 o                         
   2  21   2        205.58        208.14        16.64 o                         
   3  21   2          1.59         39.73        19.08 o                         
  -3  22   2        144.49        152.98        21.35 o                         
  -2  22   2        332.42        326.49        20.54 o                         
  -1  22   2        632.72        645.60        31.66 o                         
   0  22   2          1.07          4.76         9.89 o                         
   1  22   2         55.35         64.40        20.46 o                         
   2  22   2         44.28         34.48        12.98 o                         
   3  22   2         28.26         18.04        17.78 o                         
  -3  23   2         43.93         50.97        17.67 o                         
  -2  23   2        368.98        415.16        41.27 o                         
  -1  23   2        438.65        478.55        25.49 o                         
   0  23   2        394.85        340.16        25.84 o                         
   1  23   2         41.46         67.53        17.38 o                         
   2  23   2        119.75        105.88        19.06 o                         
   3  23   2         52.40         38.07        35.19 o                         
  -3  24   2        450.73        433.60        35.58 o                         
  -2  24   2         85.52         58.96        19.87 o                         
  -1  24   2         17.77         33.28        12.97 o                         
   0  24   2          7.66          2.09        11.43 o                         
   1  24   2        243.38        282.10        22.99 o                         
   2  24   2        206.69        151.74        18.16 o                         
  -2  25   2         50.92         59.97        14.53 o                         
  -1  25   2          7.87          8.19        11.46 o                         
   0  25   2         23.68         12.18        11.75 o                         
   1  25   2          6.67          9.33        14.11 o                         
   2  25   2         46.13         28.10        14.89 o                         
  -2  26   2        293.69        305.57        32.14 o                         
  -1  26   2       1803.21       1909.61        55.84 o                         
   0  26   2         17.47         31.01        13.42 o                         
   1  26   2         42.77         27.19        14.89 o                         
   2  26   2        256.30        210.33        20.68 o                         
  -2  27   2         10.52         13.25        14.42 o                         
  -1  27   2        487.38        574.80        38.06 o                         
   0  27   2        536.86        554.37        30.53 o                         
   1  27   2        155.51        138.29        19.14 o                         
  -1  28   2       1043.02       1068.28        38.79 o                         
   0  28   2         12.17         -1.61        13.97 o                         
   1  28   2        151.40        128.71        21.10 o                         
  -1  29   2          7.97          6.11        28.05 o                         
   0  29   2         14.83         -0.67        15.24 o                         
  -5   0   3         64.64         22.51        24.81 o                         
  -3   0   3         24.75         70.08        22.50 o                         
  -1   0   3      29519.96      30386.15       779.27 o                         
   1   0   3       1509.24       1411.22        53.43 o                         
   3   0   3       1048.30       1131.78        39.07 o                         
  -5   1   3         76.75         59.04        20.75 o                         
  -4   1   3        303.96        243.17        17.24 o                         
  -3   1   3         64.38         69.14         7.90 o                         
  -2   1   3        550.86        649.98        21.80 o                         
  -1   1   3          0.09         -4.83         4.83 o                         
   0   1   3        427.55        330.81        12.51 o                         
   1   1   3         25.76         25.14         5.29 o                         
   2   1   3       3034.30       3038.71        56.95 o                         
   3   1   3         51.53         51.53         6.89 o                         
   4   1   3          1.83          7.99        16.02 o                         
  -5   2   3         52.27         39.33        21.14 o                         
  -4   2   3        120.96         87.31        13.24 o                         
  -3   2   3        278.11        289.37        12.50 o                         
  -2   2   3       4024.43       4086.28        85.13 o                         
  -1   2   3        106.62        124.14         7.11 o                         
   0   2   3        816.95        770.72        17.67 o                         
   1   2   3         15.18         16.20         5.07 o                         
   2   2   3          0.95         13.62         6.97 o                         
   3   2   3        520.66        532.02        19.46 o                         
   4   2   3          1.43         -2.34        12.49 o                         
  -5   3   3          0.43          2.50        20.27 o                         
  -4   3   3        429.88        512.45        22.18 o                         
  -3   3   3         61.12         88.89         8.59 o                         
  -2   3   3        645.02        598.63        24.64 o                         
  -1   3   3         43.59         56.41         5.09 o                         
   0   3   3         86.07        117.57         5.39 o                         
   1   3   3         66.32         58.26         5.83 o                         
   2   3   3       1305.89       1504.93        33.41 o                         
   3   3   3         62.72         51.89         7.95 o                         
   4   3   3         43.70         45.37        14.57 o                         
  -5   4   3        175.16        158.32        25.52 o                         
  -4   4   3        256.17        259.53        22.35 o                         
  -3   4   3        405.63        376.64        14.66 o                         
  -2   4   3          4.27          6.19         7.51 o                         
  -1   4   3       1068.92        984.22        18.58 o                         
   0   4   3       1547.44       1405.86        24.73 o                         
   1   4   3       1039.99       1002.77        21.24 o                         
   2   4   3         26.26         34.06         8.77 o                         
   3   4   3         26.21          7.89         7.98 o                         
   4   4   3          9.52         21.37        14.34 o                         
  -4   5   3        141.80        102.72        11.43 o                         
  -3   5   3         41.39         66.51         8.47 o                         
  -2   5   3          0.01         -0.65         6.46 o                         
  -1   5   3        511.08        535.75        11.78 o                         
   0   5   3        205.61        219.34         6.74 o                         
   1   5   3       1855.10       1847.59        38.02 o                         
   2   5   3       2540.80       2633.99        58.32 o                         
   3   5   3         79.04         98.36        11.29 o                         
   4   5   3        139.63        113.29        16.78 o                         
  -4   6   3        122.81        118.77        15.14 o                         
  -3   6   3        126.07        137.51        10.89 o                         
  -2   6   3         14.45          7.39         6.25 o                         
  -1   6   3        914.38        978.58        18.98 o                         
   0   6   3         19.91         25.47         4.23 o                         
   1   6   3       3679.85       3397.43        74.00 o                         
   2   6   3        244.03        233.98        12.07 o                         
   3   6   3          0.06          5.60        10.51 o                         
   4   6   3         82.16         70.08        16.22 o                         
  -4   7   3          0.91         10.48        11.62 o                         
  -3   7   3        491.47        552.00        25.91 o                         
  -2   7   3         80.95         75.18         8.14 o                         
  -1   7   3        162.17        184.09         6.76 o                         
   0   7   3       1335.49       1276.14        26.11 o                         
   1   7   3        251.24        251.94        10.43 o                         
   2   7   3          0.04          3.14         5.61 o                         
   3   7   3         63.91         72.67        15.73 o                         
   4   7   3        316.47        283.22        21.86 o                         
  -4   8   3         69.30         82.54        14.83 o                         
  -3   8   3       1227.07       1216.29        39.82 o                         
  -2   8   3        124.67        173.61        11.40 o                         
  -1   8   3         14.64         19.48         4.38 o                         
   0   8   3        338.26        319.40        10.71 o                         
   1   8   3       1069.78       1052.71        30.51 o                         
   2   8   3        190.83        135.74         8.53 o                         
   3   8   3        135.33        133.15        11.97 o                         
   4   8   3        238.42        280.89        50.77 o                         
  -4   9   3        316.91        388.42        46.33 o                         
  -3   9   3          4.82          2.15         8.37 o                         
  -2   9   3          7.36         17.17         7.77 o                         
  -1   9   3         90.95         77.56         5.87 o                         
   0   9   3       1797.95       1684.16        38.96 o                         
   1   9   3        887.00        780.12        24.37 o                         
   2   9   3         21.99         18.46        10.29 o                         
   3   9   3        415.79        453.26        18.88 o                         
   4   9   3          0.19         31.93        14.63 o                         
  -4  10   3         59.66         65.10        14.81 o                         
  -3  10   3        470.43        529.08        31.36 o                         
  -2  10   3          5.86          2.55         7.28 o                         
  -1  10   3        505.93        543.45        14.45 o                         
   0  10   3         43.17         42.67         6.75 o                         
   1  10   3         93.77        118.13        10.21 o                         
   2  10   3         56.17         51.70        12.30 o                         
   3  10   3        480.26        484.24        17.99 o                         
   4  10   3        135.58        114.89        17.07 o                         
  -4  11   3          0.67         -8.82        12.98 o                         
  -3  11   3        770.42        893.55        32.42 o                         
  -2  11   3         72.04         79.78        12.08 o                         
  -1  11   3        247.67        279.94        12.04 o                         
   0  11   3         49.74         63.49         8.51 o                         
   1  11   3         10.64         15.95         7.45 o                         
   2  11   3        279.89        297.48        17.91 o                         
   3  11   3       1449.68       1461.95        40.81 o                         
   4  11   3         52.69         48.32        15.23 o                         
  -4  12   3         15.90         18.35        13.85 o                         
  -3  12   3        167.99        195.54        16.30 o                         
  -2  12   3       1441.52       1430.71        36.60 o                         
  -1  12   3       1563.73       1500.48        34.29 o                         
   0  12   3       1474.20       1599.83        46.20 o                         
   1  12   3        571.71        556.35        29.21 o                         
   2  12   3          3.89          2.51         8.85 o                         
   3  12   3        137.48        150.11        17.58 o                         
   4  12   3        497.69        489.93        37.32 o                         
  -4  13   3         65.24         92.48        16.37 o                         
  -3  13   3         86.18        111.55        14.26 o                         
  -2  13   3        373.25        336.53        16.96 o                         
  -1  13   3        506.39        581.45        18.45 o                         
   0  13   3         71.65         46.82         7.69 o                         
   1  13   3          8.73          6.98         9.47 o                         
   2  13   3          9.17          8.78         9.85 o                         
   3  13   3       3873.70       4084.42       104.55 o                         
   4  13   3          3.75         33.05        18.17 o                         
  -4  14   3         38.41         29.08        15.15 o                         
  -3  14   3        286.18        278.84        18.62 o                         
  -2  14   3          1.50         -7.97         8.92 o                         
  -1  14   3          1.22         19.27         7.41 o                         
   0  14   3        661.83        638.51        28.46 o                         
   1  14   3       1612.03       1674.27        61.22 o                         
   2  14   3         31.43         21.66        10.64 o                         
   3  14   3        218.84        262.37        22.73 o                         
   4  14   3          5.31          0.64        17.47 o                         
  -4  15   3         12.61         25.11        15.89 o                         
  -3  15   3         45.45         49.74        13.11 o                         
  -2  15   3        165.41        172.72        21.57 o                         
  -1  15   3        436.07        463.43        26.00 o                         
   0  15   3       1141.10       1190.40        33.53 o                         
   1  15   3       1924.69       1659.61        61.90 o                         
   2  15   3        134.87        139.82        15.60 o                         
   3  15   3        409.49        428.60        25.24 o                         
  -4  16   3          2.31         13.54        17.85 o                         
  -3  16   3        715.95        675.44        72.31 o                         
  -2  16   3        553.47        568.99        36.09 o                         
  -1  16   3          5.42         11.62         7.96 o                         
   0  16   3        810.55        808.99        23.91 o                         
   1  16   3          0.33         -9.10         9.10 o                         
   2  16   3        186.69        217.15        18.03 o                         
   3  16   3        513.50        611.88        38.90 o                         
  -4  17   3         70.95         31.63        19.26 o                         
  -3  17   3         47.00         38.22        15.20 o                         
  -2  17   3         74.61         70.98        20.27 o                         
  -1  17   3        551.26        507.92        20.81 o                         
   0  17   3          5.23          9.99         7.34 o                         
   1  17   3          1.48          1.33         8.43 o                         
   2  17   3          0.86          0.49        12.15 o                         
   3  17   3        948.11        937.81        53.08 o                         
  -4  18   3         33.44         34.50        38.00 o                         
  -3  18   3        268.47        237.09        22.34 o                         
  -2  18   3         36.89         32.07        12.09 o                         
  -1  18   3         45.51         32.77         8.72 o                         
   0  18   3         21.05         20.17         7.59 o                         
   1  18   3        324.31        343.25        18.23 o                         
   2  18   3        321.31        395.16        25.39 o                         
   3  18   3        525.85        588.38        32.68 o                         
  -3  19   3          3.41         20.89        14.70 o                         
  -2  19   3         19.07         11.22        10.62 o                         
  -1  19   3          4.98          5.47         9.32 o                         
   0  19   3         61.04         47.43         9.52 o                         
   1  19   3          8.33          1.40         8.43 o                         
   2  19   3        121.11        126.17        16.35 o                         
   3  19   3        192.17        208.67        22.68 o                         
  -3  20   3         83.60         62.48        29.11 o                         
  -2  20   3        670.65        672.45        45.01 o                         
  -1  20   3         34.30         37.02        10.71 o                         
   0  20   3          1.14          8.70         8.84 o                         
   1  20   3        203.32        215.64        16.33 o                         
   2  20   3          0.11          8.58        12.77 o                         
   3  20   3          2.72          5.33        15.68 o                         
  -3  21   3         64.74         40.76        28.32 o                         
  -2  21   3          7.63         -7.43        11.03 o                         
  -1  21   3        489.67        503.74        25.16 o                         
   0  21   3          0.25         -7.02         9.04 o                         
   1  21   3          0.52         -9.06         9.06 o                         
   2  21   3        466.72        420.58        25.27 o                         
   3  21   3         41.86         51.38        17.64 o                         
  -3  22   3          0.34         12.47        17.00 o                         
  -2  22   3        333.47        335.52        39.32 o                         
  -1  22   3        533.70        518.54        26.04 o                         
   0  22   3        157.63        158.66        14.52 o                         
   1  22   3          6.25          6.34         9.40 o                         
   2  22   3        508.13        503.47        27.66 o                         
  -3  23   3          9.65         -1.59        16.86 o                         
  -2  23   3        151.38        138.78        16.79 o                         
  -1  23   3       1094.73       1210.48        63.03 o                         
   0  23   3        360.61        355.09        19.54 o                         
   1  23   3          0.12         -1.07        11.88 o                         
   2  23   3          0.38         20.70        14.49 o                         
  -2  24   3        384.12        383.52        23.35 o                         
  -1  24   3        957.08        982.17        56.46 o                         
   0  24   3        525.44        442.73        25.42 o                         
   1  24   3        918.50        932.01        46.06 o                         
   2  24   3          6.55          6.87        14.13 o                         
  -2  25   3         20.45         40.53        14.51 o                         
  -1  25   3         58.47         68.19        14.10 o                         
   0  25   3        449.45        465.88        26.71 o                         
   1  25   3        278.76        259.66        21.99 o                         
   2  25   3        199.32        122.60        21.21 o                         
  -2  26   3        233.13        290.06        21.97 o                         
  -1  26   3        105.16        107.56        15.33 o                         
   0  26   3        604.09        565.28        29.87 o                         
   1  26   3          0.59         -2.54        15.51 o                         
  -1  27   3       1282.65       1307.77        74.43 o                         
   0  27   3         21.46         12.64        13.87 o                         
   1  27   3         86.60         96.68        25.27 o                         
  -1  28   3         48.44         57.62        15.11 o                         
   0  28   3        131.04        106.14        18.32 o                         
  -4   0   4         12.49          7.04        16.86 o                         
  -2   0   4          5.16        -10.50        10.63 o                         
   0   0   4        167.34        196.99        14.91 o                         
   2   0   4        540.84        609.32        25.98 o                         
   4   0   4        193.85        178.69        31.60 o                         
  -4   1   4         26.10         29.37        14.52 o                         
  -3   1   4          0.18          2.85         8.99 o                         
  -2   1   4       1216.78       1160.73        39.40 o                         
  -1   1   4       6022.06       6318.31       157.05 o                         
   0   1   4        134.09        113.42         9.19 o                         
   1   1   4        410.44        401.03        27.17 o                         
   2   1   4        468.94        463.41        17.08 o                         
   3   1   4        206.27        181.17        13.93 o                         
   4   1   4         23.36         23.18        14.00 o                         
  -4   2   4        654.54        702.70        31.31 o                         
  -3   2   4          6.68         17.50         8.48 o                         
  -2   2   4       2348.65       2492.31        63.24 o                         
  -1   2   4       4246.25       4347.78       120.17 o                         
   0   2   4          0.23          3.56         5.07 o                         
   1   2   4       3417.80       3426.24        92.44 o                         
   2   2   4         13.73         22.39         7.53 o                         
   3   2   4         11.42         11.38         7.06 o                         
   4   2   4          0.11         13.38        13.75 o                         
  -4   3   4          3.71          2.82        11.03 o                         
  -3   3   4         24.81         22.05         8.63 o                         
  -2   3   4        373.32        411.25        17.52 o                         
  -1   3   4         17.96          7.74         6.04 o                         
   0   3   4        888.76        898.23        24.06 o                         
   1   3   4        788.92        849.58        25.85 o                         
   2   3   4          3.80         -4.70         6.11 o                         
   3   3   4          7.64         14.10         7.76 o                         
   4   3   4        534.67        526.18        29.46 o                         
  -4   4   4         65.64         97.14        13.41 o                         
  -3   4   4        418.34        480.63        18.89 o                         
  -2   4   4         80.98         90.67         9.76 o                         
  -1   4   4       4991.19       5057.47       103.78 o                         
   0   4   4        308.31        370.17        12.40 o                         
   1   4   4       2386.88       2494.39        63.43 o                         
   2   4   4        233.58        227.03        14.88 o                         
   3   4   4        740.68        752.12        26.45 o                         
   4   4   4        473.05        425.37        29.40 o                         
  -4   5   4         50.32         68.87        13.06 o                         
  -3   5   4         23.55          7.44         8.25 o                         
  -2   5   4       2793.86       2860.63        71.98 o                         
  -1   5   4        685.39        655.27        17.75 o                         
   0   5   4         17.21          6.91         4.51 o                         
   1   5   4        130.12        157.37        10.62 o                         
   2   5   4          8.04          2.14         7.30 o                         
   3   5   4          8.10         13.36         8.27 o                         
   4   5   4         42.24         44.13        15.70 o                         
  -4   6   4         84.13         64.42        13.11 o                         
  -3   6   4         29.60         14.29         8.91 o                         
  -2   6   4        160.67        129.51        10.22 o                         
  -1   6   4       3085.53       3166.01        63.59 o                         
   0   6   4        293.52        363.40        11.14 o                         
   1   6   4       1198.25       1215.27        33.50 o                         
   2   6   4         29.32         33.63         7.83 o                         
   3   6   4        617.88        582.91        26.29 o                         
   4   6   4         12.04         31.93        15.07 o                         
  -4   7   4          1.02         -3.50        11.51 o                         
  -3   7   4        487.29        566.07        28.66 o                         
  -2   7   4        192.69        202.29        11.31 o                         
  -1   7   4         43.80         67.75         6.28 o                         
   0   7   4         60.93         51.16         5.67 o                         
   1   7   4        383.66        408.25        15.59 o                         
   2   7   4        995.84       1018.21        27.42 o                         
   3   7   4        386.62        379.82        19.76 o                         
   4   7   4         68.75         52.53        15.23 o                         
  -4   8   4        667.85        678.31        34.74 o                         
  -3   8   4        615.37        598.44        23.31 o                         
  -2   8   4         56.66         50.08         9.50 o                         
  -1   8   4         36.21         29.12         5.72 o                         
   0   8   4        538.56        494.41        14.51 o                         
   1   8   4          9.44          2.15         5.27 o                         
   2   8   4         12.15         18.82         8.40 o                         
   3   8   4          1.54          5.78         8.98 o                         
   4   8   4         69.13         69.76        21.27 o                         
  -4   9   4        150.12        178.26        15.54 o                         
  -3   9   4        585.05        681.51        25.14 o                         
  -2   9   4         12.49         11.40         8.29 o                         
  -1   9   4         33.24         54.79         8.85 o                         
   0   9   4        133.18        102.43        10.15 o                         
   1   9   4          8.55          9.15         6.06 o                         
   2   9   4        435.44        423.61        25.39 o                         
   3   9   4          1.36         10.13         9.35 o                         
   4   9   4        429.67        390.17        25.01 o                         
  -4  10   4          0.88         14.68        11.68 o                         
  -3  10   4        166.25        181.11        16.84 o                         
  -2  10   4         29.39         28.67         9.19 o                         
  -1  10   4        397.83        368.08        13.60 o                         
   0  10   4        805.42        881.45        22.11 o                         
   1  10   4        453.04        523.49        25.45 o                         
   2  10   4         34.83         59.73        10.32 o                         
   3  10   4        121.58        102.92        14.26 o                         
   4  10   4          3.55         16.62        13.96 o                         
  -4  11   4        252.66        273.31        21.31 o                         
  -3  11   4          3.97         -2.43         9.72 o                         
  -2  11   4         39.23         43.49         9.16 o                         
  -1  11   4          1.12          6.71         6.43 o                         
   0  11   4        473.97        487.42        22.09 o                         
   1  11   4         14.81         25.08         8.28 o                         
   2  11   4        341.20        359.01        18.32 o                         
   3  11   4         14.99         18.50        11.42 o                         
   4  11   4          0.17         17.50        13.98 o                         
  -4  12   4        111.43        136.32        17.28 o                         
  -3  12   4          1.14          6.28        10.02 o                         
  -2  12   4        189.66        195.65        10.82 o                         
  -1  12   4         22.79          5.96         6.79 o                         
   0  12   4        105.44         76.79         9.10 o                         
   1  12   4        610.84        657.09        24.13 o                         
   2  12   4        224.16        232.76        16.78 o                         
   3  12   4       3436.57       3452.57       111.45 o                         
  -4  13   4          2.76         23.96        17.63 o                         
  -3  13   4        127.90        112.66        13.12 o                         
  -2  13   4         86.68         72.00         9.81 o                         
  -1  13   4        792.80        809.34        23.98 o                         
   0  13   4       1811.61       1928.69        51.48 o                         
   1  13   4         38.23         44.55         9.24 o                         
   2  13   4       1244.84       1356.61        44.48 o                         
   3  13   4         90.50        121.08        18.54 o                         
  -4  14   4         29.28         30.08        17.56 o                         
  -3  14   4        195.15        183.32        16.43 o                         
  -2  14   4        840.62        904.15        28.92 o                         
  -1  14   4        307.07        292.32        17.13 o                         
   0  14   4       1847.13       1901.51        64.54 o                         
   1  14   4          6.07         -2.99         8.50 o                         
   2  14   4         65.38         73.12        12.94 o                         
   3  14   4         95.25         93.26        16.25 o                         
  -4  15   4         37.05         66.13        17.70 o                         
  -3  15   4         56.43         49.53        13.37 o                         
  -2  15   4        288.67        336.64        17.80 o                         
  -1  15   4        520.04        538.76        26.75 o                         
   0  15   4         21.72         28.02         8.74 o                         
   1  15   4          2.41         10.88         9.36 o                         
   2  15   4        104.68        124.48        15.49 o                         
   3  15   4          0.83        -13.23        13.41 o                         
  -4  16   4        240.13        276.70        37.71 o                         
  -3  16   4        162.21        185.32        19.46 o                         
  -2  16   4         54.40         61.55        10.86 o                         
  -1  16   4         19.73         17.34         9.44 o                         
   0  16   4         80.86         72.83        11.08 o                         
   1  16   4         37.34         32.55        10.64 o                         
   2  16   4        231.56        275.79        20.07 o                         
   3  16   4        164.36        155.44        19.57 o                         
  -3  17   4        119.94        105.58        24.85 o                         
  -2  17   4         13.46          0.90        10.49 o                         
  -1  17   4         40.86         41.65        10.33 o                         
   0  17   4        170.71        171.60        14.87 o                         
   1  17   4         94.61         94.16        15.33 o                         
   2  17   4        675.21        782.89        31.08 o                         
   3  17   4         23.79         30.20        15.60 o                         
  -3  18   4        136.28        103.60        19.07 o                         
  -2  18   4        701.43        715.42        46.09 o                         
  -1  18   4         15.02         -4.11        11.24 o                         
   0  18   4          0.05         10.11         9.51 o                         
   1  18   4        275.65        245.61        27.17 o                         
   2  18   4         64.44         66.82        13.87 o                         
   3  18   4          2.34          8.26        15.52 o                         
  -3  19   4        346.67        346.12        30.94 o                         
  -2  19   4         14.30         13.68        11.40 o                         
  -1  19   4        405.19        343.71        26.35 o                         
   0  19   4         83.13         74.77        12.78 o                         
   1  19   4          0.20          8.36        12.06 o                         
   2  19   4        487.24        550.32        28.72 o                         
   3  19   4        172.38        182.91        21.24 o                         
  -3  20   4         60.83         77.17        22.96 o                         
  -2  20   4        147.21        154.18        15.74 o                         
  -1  20   4        354.21        262.38        19.95 o                         
   0  20   4         22.69          2.39         9.81 o                         
   1  20   4          6.22         20.64        15.89 o                         
   2  20   4        120.16        105.69        19.56 o                         
   3  20   4          7.98         15.94        35.38 o                         
  -3  21   4         26.88         19.34        20.99 o                         
  -2  21   4          7.76         12.87        12.08 o                         
  -1  21   4        149.82        166.20        14.80 o                         
   0  21   4         93.34         68.61        13.10 o                         
   1  21   4         65.41         65.01        25.57 o                         
   2  21   4        272.64        275.48        20.84 o                         
  -3  22   4        295.72        299.70        30.41 o                         
  -2  22   4        344.95        357.07        21.97 o                         
  -1  22   4          0.92        -10.80        10.80 o                         
   0  22   4          0.01          1.92        11.22 o                         
   1  22   4         25.38         27.38        17.19 o                         
   2  22   4          0.00        -11.81        13.30 o                         
  -2  23   4        306.59        328.51        32.12 o                         
  -1  23   4          3.39        -11.73        11.73 o                         
   0  23   4         67.95         53.83        13.11 o                         
   1  23   4        247.60        279.11        22.69 o                         
   2  23   4          9.76          2.76        15.39 o                         
  -2  24   4       1137.99       1047.98        93.82 o                         
  -1  24   4        950.89       1026.19        67.98 o                         
   0  24   4        176.62        145.44        15.95 o                         
   1  24   4          0.52        -13.61        16.61 o                         
   2  24   4          0.00          0.36        16.04 o                         
  -2  25   4         35.92         30.42        15.23 o                         
  -1  25   4        430.57        450.38        26.31 o                         
   0  25   4        132.85         89.67        21.59 o                         
   1  25   4         57.89         49.67        19.13 o                         
  -1  26   4         19.50         21.63        14.81 o                         
   0  26   4          0.25         17.64        15.08 o                         
   1  26   4         52.67         24.60        17.77 o                         
  -1  27   4         19.22         -3.58        14.79 o                         
   0  27   4          3.23         -0.63        15.02 o                         
  -3   0   5       1993.03       1835.36        78.15 o                         
  -1   0   5        232.39        294.90        46.78 o                         
   1   0   5         63.03         29.77        25.32 o                         
   3   0   5         29.57         30.24        12.26 o                         
  -4   1   5        382.52        306.93        25.42 o                         
  -3   1   5        588.67        682.49        29.58 o                         
  -2   1   5       2890.41       3001.18       102.20 o                         
  -1   1   5        115.38         97.39        13.00 o                         
   0   1   5          0.02          8.36         8.34 o                         
   1   1   5        791.34        817.19        35.62 o                         
   2   1   5         28.83         38.94        10.34 o                         
   3   1   5          0.73          4.61         8.97 o                         
   4   1   5        168.50        121.76        14.89 o                         
  -4   2   5         16.78         28.72        16.37 o                         
  -3   2   5         35.80         67.08        12.48 o                         
  -2   2   5       3827.90       3711.10        99.41 o                         
  -1   2   5        692.66        825.81        37.79 o                         
   0   2   5          0.00          3.09         7.26 o                         
   1   2   5          4.39         26.63        10.64 o                         
   2   2   5         14.36         15.75         7.69 o                         
   3   2   5         45.55         17.41         9.07 o                         
   4   2   5         58.55         58.15        16.53 o                         
  -4   3   5         12.65         20.55        13.34 o                         
  -3   3   5         31.89         36.95        10.53 o                         
  -2   3   5       6313.16       6420.22       165.76 o                         
  -1   3   5         36.14         26.20        13.87 o                         
   0   3   5        369.97        382.85        17.27 o                         
   1   3   5         36.81         47.16         7.45 o                         
   2   3   5         14.24          9.16         8.45 o                         
   3   3   5         77.40         68.91        13.30 o                         
   4   3   5          5.93         -7.47        14.48 o                         
  -4   4   5          7.62         -0.65        12.99 o                         
  -3   4   5          0.41          8.37         9.50 o                         
  -2   4   5       4573.67       4974.31       130.24 o                         
  -1   4   5         22.19         36.85         6.29 o                         
   0   4   5        176.56        184.97        12.35 o                         
   1   4   5       1071.15       1204.45        30.47 o                         
   2   4   5         55.17         42.93         8.88 o                         
   3   4   5        158.71        146.90        12.77 o                         
   4   4   5         35.03         44.29        16.58 o                         
  -4   5   5        436.12        419.97        23.23 o                         
  -3   5   5        617.39        718.13        28.78 o                         
  -2   5   5        204.90        248.78        14.77 o                         
  -1   5   5         66.11         30.41         6.65 o                         
   0   5   5          6.47         -0.33         5.35 o                         
   1   5   5         55.81         45.59         7.06 o                         
   2   5   5        126.74        114.31        10.31 o                         
   3   5   5        381.02        374.27        18.77 o                         
   4   5   5        414.89        458.78        27.77 o                         
  -4   6   5         95.93         95.71        14.29 o                         
  -3   6   5        944.57        894.86        37.18 o                         
  -2   6   5         22.37         23.39        12.09 o                         
  -1   6   5         83.00         56.67         7.25 o                         
   0   6   5        909.10        884.59        21.23 o                         
   1   6   5        136.23        130.69        14.15 o                         
   2   6   5          0.07          8.41         7.39 o                         
   3   6   5         45.13         33.67        12.97 o                         
   4   6   5         17.67         18.24        15.65 o                         
  -4   7   5          7.91          9.01        14.16 o                         
  -3   7   5         18.39         11.92        10.73 o                         
  -2   7   5         76.99        101.59        12.41 o                         
  -1   7   5        224.28        247.79        11.30 o                         
   0   7   5         53.26         42.21         5.54 o                         
   1   7   5         59.41         49.17         8.10 o                         
   2   7   5        225.40        244.39        16.57 o                         
   3   7   5         66.54         72.00        14.17 o                         
  -4   8   5        663.31        711.40        43.43 o                         
  -3   8   5         22.70         33.46        10.10 o                         
  -2   8   5        276.88        340.34        19.35 o                         
  -1   8   5       1592.39       1565.16        41.05 o                         
   0   8   5        151.08        128.16         8.76 o                         
   1   8   5         41.17         19.21         7.20 o                         
   2   8   5        435.36        439.98        27.96 o                         
   3   8   5          9.69         -5.69         9.87 o                         
  -4   9   5         88.09         92.88        14.61 o                         
  -3   9   5         45.38         25.19        10.44 o                         
  -2   9   5        624.50        733.87        29.79 o                         
  -1   9   5        503.28        429.65        16.53 o                         
   0   9   5        448.11        515.55        14.37 o                         
   1   9   5        155.53        144.27        22.07 o                         
   2   9   5       1018.45        969.57        31.63 o                         
   3   9   5         40.31         42.06        11.17 o                         
  -4  10   5         54.92         47.43        13.35 o                         
  -3  10   5         22.79          9.94        10.16 o                         
  -2  10   5        998.35       1015.26        33.86 o                         
  -1  10   5          7.19         -2.16         6.67 o                         
   0  10   5         29.18         27.03         6.33 o                         
   1  10   5          0.30         -3.64         7.64 o                         
   2  10   5         10.41         16.58         9.01 o                         
   3  10   5        630.60        638.52        33.12 o                         
  -4  11   5        357.55        405.43        22.30 o                         
  -3  11   5         11.82         13.43        10.85 o                         
  -2  11   5        135.71        118.75        12.68 o                         
  -1  11   5         72.66         43.12         8.68 o                         
   0  11   5        795.13        837.17        23.59 o                         
   1  11   5          0.00         -4.08         7.07 o                         
   2  11   5        280.37        276.34        17.06 o                         
   3  11   5         28.33         37.82        14.36 o                         
  -4  12   5         27.24         45.72        15.16 o                         
  -3  12   5        158.43        205.28        17.37 o                         
  -2  12   5         19.26          3.95        10.21 o                         
  -1  12   5        104.37         80.09         9.80 o                         
   0  12   5         38.18         32.30         8.16 o                         
   1  12   5        214.06        197.47        12.02 o                         
   2  12   5       1893.64       1996.82        56.51 o                         
   3  12   5         97.47         98.25        17.11 o                         
  -4  13   5        174.85        156.46        18.62 o                         
  -3  13   5         25.67         36.53        12.36 o                         
  -2  13   5        210.31        221.70        18.16 o                         
  -1  13   5        879.72        926.78        33.82 o                         
   0  13   5         48.20         50.83         9.18 o                         
   1  13   5         34.97         34.50         9.91 o                         
   2  13   5        933.32       1038.28        35.27 o                         
   3  13   5         17.13         32.03        15.30 o                         
  -4  14   5        200.23        243.89        22.91 o                         
  -3  14   5         14.36         27.33        12.99 o                         
  -2  14   5         80.67         52.29        11.04 o                         
  -1  14   5        147.85        199.05        15.81 o                         
   0  14   5        158.51        164.63        12.40 o                         
   1  14   5          4.13         10.05         9.56 o                         
   2  14   5        246.36        269.06        18.54 o                         
   3  14   5        688.22        766.00        35.46 o                         
  -4  15   5          3.58        -47.52        47.52 o                         
  -3  15   5        395.39        436.01        24.60 o                         
  -2  15   5        125.87        115.75        12.91 o                         
  -1  15   5          9.89         15.66         9.01 o                         
   0  15   5         35.73         54.69        11.11 o                         
   1  15   5         33.55         31.39        10.66 o                         
   2  15   5       1731.84       1891.89        59.48 o                         
   3  15   5         99.92        112.74        19.32 o                         
  -3  16   5        235.09        192.40        22.16 o                         
  -2  16   5        483.33        513.24        28.47 o                         
  -1  16   5        268.83        279.46        22.26 o                         
   0  16   5         29.34         30.20        10.35 o                         
   1  16   5        181.89        189.76        15.64 o                         
   2  16   5       1993.37       2190.11        72.64 o                         
   3  16   5        335.10        312.61        24.17 o                         
  -3  17   5        141.43        148.73        25.35 o                         
  -2  17   5         10.48         13.87        10.66 o                         
  -1  17   5        431.91        425.09        23.81 o                         
   0  17   5        439.80        411.75        20.78 o                         
   1  17   5          1.82         11.85        12.00 o                         
   2  17   5        146.11        124.33        17.22 o                         
   3  17   5          4.48          0.81        15.67 o                         
  -3  18   5        273.55        249.95        22.92 o                         
  -2  18   5         24.64          8.01        11.30 o                         
  -1  18   5        198.07        213.72        19.08 o                         
   0  18   5          4.74         -4.04         9.35 o                         
   1  18   5         65.29         63.13        14.99 o                         
   2  18   5         89.01         63.58        16.44 o                         
  -3  19   5        201.37        185.55        22.89 o                         
  -2  19   5        120.53        128.88        16.80 o                         
  -1  19   5        438.89        366.08        21.02 o                         
   0  19   5         12.01         15.56        10.00 o                         
   1  19   5        238.67        230.01        24.02 o                         
   2  19   5         95.28         69.70        16.14 o                         
  -3  20   5         25.62         11.10        18.41 o                         
  -2  20   5        238.09        274.09        34.98 o                         
  -1  20   5        185.50        190.09        19.73 o                         
   0  20   5         66.90         62.00        11.94 o                         
   1  20   5         60.45         74.36        15.70 o                         
   2  20   5        153.53        176.00        24.61 o                         
  -3  21   5        588.71        629.07        41.05 o                         
  -2  21   5       1192.31       1122.20        55.69 o                         
  -1  21   5        715.71        688.33        40.55 o                         
   0  21   5         52.49         53.13        11.85 o                         
   1  21   5        465.37        442.96        32.01 o                         
   2  21   5        201.06        260.26        22.81 o                         
  -2  22   5         27.93         40.97        16.15 o                         
  -1  22   5         15.80         13.37        13.09 o                         
   0  22   5        277.82        232.08        20.51 o                         
   1  22   5        205.95        137.64        20.58 o                         
   2  22   5         15.85         14.36        14.79 o                         
  -2  23   5         24.39         20.15        17.30 o                         
  -1  23   5         38.66         49.39        14.17 o                         
   0  23   5          0.32        -10.36        12.77 o                         
   1  23   5        698.71        608.66        45.56 o                         
  -2  24   5         76.71         75.40        18.51 o                         
  -1  24   5          6.24         15.23        14.29 o                         
   0  24   5         76.49         71.85        15.03 o                         
   1  24   5        137.61         94.70        20.64 o                         
  -1  25   5        324.56        295.01        23.17 o                         
   0  25   5         33.56         19.70        14.29 o                         
   1  25   5         59.55         46.32        15.05 o                         
  -1  26   5        183.63        213.40        25.15 o                         
   0  26   5         67.07         50.62        18.19 o                         
  -4   0   6        245.06        288.69        32.52 o                         
  -2   0   6        152.10        166.08        21.23 o                         
   0   0   6        538.00        544.26        82.77 o                         
   2   0   6        365.60        288.57        23.19 o                         
  -4   1   6         10.02         22.03        15.89 o                         
  -3   1   6        523.92        613.83        32.16 o                         
  -2   1   6       1139.59       1052.21        42.45 o                         
  -1   1   6         73.59         56.47        15.32 o                         
   0   1   6        554.95        559.08        27.24 o                         
   1   1   6       1845.19       2077.30        62.35 o                         
   2   1   6         20.66         18.65         8.85 o                         
   3   1   6        423.93        369.29        22.56 o                         
  -4   2   6          0.80        -14.65        14.65 o                         
  -3   2   6          8.79         17.75        11.13 o                         
  -2   2   6       1038.34       1086.69        39.43 o                         
  -1   2   6        629.24        812.51        36.11 o                         
   0   2   6        690.10        697.47        32.00 o                         
   1   2   6        143.23        173.26        15.14 o                         
   2   2   6          1.71          8.73         8.60 o                         
   3   2   6         53.41         45.44        12.29 o                         
  -4   3   6         36.35         34.93        14.61 o                         
  -3   3   6        229.42        283.88        20.42 o                         
  -2   3   6        293.12        276.42        22.81 o                         
  -1   3   6        371.13        468.11        23.05 o                         
   0   3   6        400.42        375.54        18.81 o                         
   1   3   6        213.47        202.06        13.63 o                         
   2   3   6        533.23        542.55        23.98 o                         
   3   3   6         68.23         62.88        11.52 o                         
  -4   4   6        108.69         81.90        17.09 o                         
  -3   4   6       1061.92        972.68        40.61 o                         
  -2   4   6       3373.48       3458.96        95.74 o                         
  -1   4   6         46.13         61.63        12.26 o                         
   0   4   6         15.99         13.78         8.46 o                         
   1   4   6         28.92         42.53         7.69 o                         
   2   4   6        282.77        304.57        21.97 o                         
   3   4   6         14.89         15.00        10.84 o                         
  -4   5   6         37.70         23.13        15.00 o                         
  -3   5   6         96.23        157.30        19.06 o                         
  -2   5   6        538.25        582.01        28.46 o                         
  -1   5   6         54.67         55.00         9.01 o                         
   0   5   6        807.94        975.26        32.08 o                         
   1   5   6        884.75        842.59        25.87 o                         
   2   5   6         69.09         74.28        10.71 o                         
   3   5   6        362.04        356.52        23.44 o                         
  -4   6   6        237.40        220.97        21.36 o                         
  -3   6   6        158.14        187.46        18.05 o                         
  -2   6   6          2.78         17.57        10.85 o                         
  -1   6   6        112.64        153.33        13.93 o                         
   0   6   6        103.48         83.28         8.87 o                         
   1   6   6        179.31        194.06        11.73 o                         
   2   6   6         59.04         52.08        10.61 o                         
   3   6   6        202.44        177.23        15.31 o                         
  -4   7   6        509.02        507.05        28.98 o                         
  -3   7   6        149.12        110.81        16.16 o                         
  -2   7   6        415.41        462.26        41.38 o                         
  -1   7   6        185.78        178.50        13.03 o                         
   0   7   6         74.23         65.11         8.04 o                         
   1   7   6          0.03         -3.91         7.95 o                         
   2   7   6        261.75        244.59        16.47 o                         
   3   7   6         79.78         86.48        15.73 o                         
  -4   8   6          0.22         -6.07        13.62 o                         
  -3   8   6        192.51        202.72        18.67 o                         
  -2   8   6         29.58         10.41        11.19 o                         
  -1   8   6        121.39        119.55        14.39 o                         
   0   8   6        185.35        200.12        11.27 o                         
   1   8   6          0.31          2.94         8.89 o                         
   2   8   6         46.95         47.34        11.44 o                         
   3   8   6        237.64        256.71        19.02 o                         
  -4   9   6         13.37         12.02        14.25 o                         
  -3   9   6         20.86         24.46        13.32 o                         
  -2   9   6        243.22        219.06        17.65 o                         
  -1   9   6        140.20        124.11        11.14 o                         
   0   9   6        222.63        256.50        12.65 o                         
   1   9   6        148.35        170.42        13.03 o                         
   2   9   6        168.74        203.43        15.48 o                         
   3   9   6         45.63         65.03        12.91 o                         
  -4  10   6         22.61         13.88        13.70 o                         
  -3  10   6          1.83         -5.51        12.84 o                         
  -2  10   6          3.48         21.91        11.00 o                         
  -1  10   6        124.82        151.11        14.26 o                         
   0  10   6        102.62         94.81         8.15 o                         
   1  10   6        346.66        352.10        20.41 o                         
   2  10   6        590.30        523.55        24.20 o                         
   3  10   6        137.91        124.59        15.64 o                         
  -4  11   6          1.62          8.13        15.63 o                         
  -3  11   6         42.87         42.22        14.29 o                         
  -2  11   6        722.80        729.83        40.89 o                         
  -1  11   6        271.98        303.97        26.85 o                         
   0  11   6         19.13         13.97         7.35 o                         
   1  11   6          5.58         11.92         9.51 o                         
   2  11   6         33.52         34.07        11.90 o                         
   3  11   6         91.35         84.76        15.56 o                         
  -4  12   6          0.72        -12.90        14.02 o                         
  -3  12   6         67.89         93.30        16.06 o                         
  -2  12   6         40.81         33.18        15.09 o                         
  -1  12   6       2397.81       2714.92        72.74 o                         
   0  12   6         76.54         67.50         8.93 o                         
   1  12   6         12.33          8.41         9.31 o                         
   2  12   6         73.54         51.30        14.03 o                         
   3  12   6          6.05          2.57        15.52 o                         
  -3  13   6         47.71         38.36        14.20 o                         
  -2  13   6         20.82         16.01        11.75 o                         
  -1  13   6        105.70        138.85        14.68 o                         
   0  13   6        187.78        220.76        15.31 o                         
   1  13   6         64.26         50.68         9.86 o                         
   2  13   6        275.18        373.08        23.63 o                         
   3  13   6         62.78        102.92        19.11 o                         
  -3  14   6        113.44        123.19        18.35 o                         
  -2  14   6          2.86         -8.99         9.64 o                         
  -1  14   6        157.10        160.62        12.76 o                         
   0  14   6        358.32        357.68        18.97 o                         
   1  14   6         46.54         56.81        10.10 o                         
   2  14   6       1251.60       1356.28        75.60 o                         
   3  14   6         90.35         99.09        21.58 o                         
  -3  15   6        200.80        193.25        20.24 o                         
  -2  15   6         32.23         41.18        11.00 o                         
  -1  15   6         30.92         19.54         9.39 o                         
   0  15   6        632.44        688.63        25.70 o                         
   1  15   6        536.31        539.35        35.98 o                         
   2  15   6        422.88        525.14        30.56 o                         
  -3  16   6          8.70         19.97        15.26 o                         
  -2  16   6         32.52         35.37        12.17 o                         
  -1  16   6        505.66        520.20        26.60 o                         
   0  16   6          0.00         -9.31         9.31 o                         
   1  16   6        157.45        186.65        16.32 o                         
   2  16   6        200.60        251.84        22.87 o                         
  -3  17   6        207.22        199.41        37.03 o                         
  -2  17   6        182.84        172.58        15.42 o                         
  -1  17   6         74.72         62.74        15.84 o                         
   0  17   6        192.97        189.24        28.14 o                         
   1  17   6        115.33        108.94        15.27 o                         
   2  17   6         19.65          0.45        17.59 o                         
  -3  18   6         32.69        -12.36        17.53 o                         
  -2  18   6        259.64        291.00        18.98 o                         
  -1  18   6         23.32         14.80        11.30 o                         
   0  18   6        158.01        164.34        16.73 o                         
   1  18   6          1.49          6.60        12.76 o                         
   2  18   6         88.96         75.88        20.27 o                         
  -3  19   6        220.24        181.01        35.75 o                         
  -2  19   6          5.68          0.91        12.39 o                         
  -1  19   6         18.71          9.26        11.47 o                         
   0  19   6        111.43        103.11        15.77 o                         
   1  19   6         97.62        132.41        22.81 o                         
   2  19   6         19.98          0.82        18.51 o                         
  -2  20   6         56.67         46.12        14.16 o                         
  -1  20   6         34.42         46.88        13.31 o                         
   0  20   6         20.68         25.98        13.36 o                         
   1  20   6        293.28        329.86        45.23 o                         
   2  20   6         18.29          8.54        19.28 o                         
  -2  21   6        554.47        617.77        40.56 o                         
  -1  21   6         41.08         46.00        13.16 o                         
   0  21   6         89.57         55.80        14.51 o                         
   1  21   6         39.21         32.65        17.57 o                         
  -2  22   6       1985.68       2035.09        81.22 o                         
  -1  22   6         11.70         27.97        14.50 o                         
   0  22   6        190.10        153.74        18.27 o                         
   1  22   6         16.32          6.36        18.03 o                         
  -1  23   6          1.06        -11.85        13.76 o                         
   0  23   6        153.70        126.46        16.29 o                         
   1  23   6        229.98        203.39        25.19 o                         
  -1  24   6        100.93         69.71        17.01 o                         
   0  24   6        569.08        513.42        44.01 o                         
  -3   0   7        669.30        516.53        77.70 o                         
  -1   0   7         13.91         13.41        15.37 o                         
   1   0   7         22.16         68.97        16.21 o                         
   3   0   7         28.25          5.49        16.31 o                         
  -4   1   7         13.35          9.12        14.98 o                         
  -3   1   7        825.77        734.23        42.03 o                         
  -2   1   7          3.28        -11.61        11.61 o                         
  -1   1   7        401.82        455.36        31.62 o                         
   0   1   7          1.38          6.13         9.70 o                         
   1   1   7        361.04        395.03        17.46 o                         
   2   1   7         18.36          8.46         9.87 o                         
   3   1   7         81.70         51.31        13.56 o                         
  -4   2   7        230.05        253.24        29.69 o                         
  -3   2   7       1390.44       1339.58        58.54 o                         
  -2   2   7          0.20          4.51         8.35 o                         
  -1   2   7        114.37        100.57        17.39 o                         
   0   2   7          0.14         -1.49         9.44 o                         
   1   2   7         11.66         22.13        10.61 o                         
   2   2   7         47.49         39.93        15.17 o                         
   3   2   7        103.39        113.11        14.98 o                         
  -4   3   7        697.93        594.62        31.94 o                         
  -3   3   7       1909.60       1819.91        82.03 o                         
  -2   3   7          5.06          5.12         9.37 o                         
  -1   3   7        314.63        383.05        22.71 o                         
   0   3   7         13.95         42.19        10.33 o                         
   1   3   7         47.68         54.10         8.78 o                         
   2   3   7          0.25          1.78         9.75 o                         
   3   3   7        199.08        148.35        16.18 o                         
  -4   4   7          8.92         14.74        15.09 o                         
  -3   4   7         57.78         71.65        22.35 o                         
  -2   4   7        562.34        597.61        31.20 o                         
  -1   4   7        108.80        103.95        14.54 o                         
   0   4   7       2741.56       2862.07        78.37 o                         
   1   4   7          9.18         16.46         7.80 o                         
   2   4   7         99.46         95.63        11.52 o                         
   3   4   7        100.32        109.14        15.14 o                         
  -4   5   7        141.70        146.15        19.91 o                         
  -3   5   7        479.85        456.49        40.24 o                         
  -2   5   7        727.13        710.02        49.79 o                         
  -1   5   7        140.50        127.73        15.95 o                         
   0   5   7          0.01          6.94         9.15 o                         
   1   5   7        322.56        335.75        24.10 o                         
   2   5   7         77.93         90.34        11.15 o                         
   3   5   7          4.06         10.35        11.84 o                         
  -4   6   7         25.30         12.75        15.20 o                         
  -3   6   7       1049.15        967.78        46.09 o                         
  -2   6   7        394.53        378.52        24.05 o                         
  -1   6   7         49.66         43.58        11.85 o                         
   0   6   7         29.55         27.26        10.76 o                         
   1   6   7          0.00         11.48         8.63 o                         
   2   6   7        520.23        559.45        29.54 o                         
   3   6   7          3.58          3.43        12.62 o                         
  -4   7   7        381.84        345.24        26.16 o                         
  -3   7   7       3178.06       3120.67       100.33 o                         
  -2   7   7          6.30          1.83        11.62 o                         
  -1   7   7         34.21         28.30        10.15 o                         
   0   7   7        196.32        228.35        28.34 o                         
   1   7   7          3.17          5.36         8.61 o                         
   2   7   7        500.21        495.49        30.16 o                         
   3   7   7         15.53         27.25        13.97 o                         
  -3   8   7          0.26         21.62        16.29 o                         
  -2   8   7          0.04         -4.86        10.72 o                         
  -1   8   7        197.41        233.82        16.22 o                         
   0   8   7         11.55         28.57         9.49 o                         
   1   8   7         70.53         72.14        13.45 o                         
   2   8   7        213.44        191.71        17.05 o                         
   3   8   7        313.75        280.36        32.83 o                         
  -3   9   7        135.84         95.08        17.15 o                         
  -2   9   7          0.14          7.31        11.24 o                         
  -1   9   7        668.38        583.38        20.73 o                         
   0   9   7        143.03        102.27         9.49 o                         
   1   9   7          0.45         -9.98         9.98 o                         
   2   9   7         74.47         96.46        16.28 o                         
   3   9   7         15.98        -17.35        46.80 o                         
  -3  10   7         52.47         21.35        16.15 o                         
  -2  10   7        128.19        129.16        15.93 o                         
  -1  10   7         57.89         78.83        10.34 o                         
   0  10   7        875.33        812.22        23.20 o                         
   1  10   7        545.05        506.76        28.11 o                         
   2  10   7         46.02         50.38        12.03 o                         
  -3  11   7          6.94         33.26        16.80 o                         
  -2  11   7        783.92        743.79        33.50 o                         
  -1  11   7        272.10        251.23        19.12 o                         
   0  11   7         12.15          0.03         7.18 o                         
   1  11   7        389.02        443.55        40.06 o                         
   2  11   7        927.50        891.74        33.76 o                         
  -3  12   7         51.97         32.76        16.08 o                         
  -2  12   7        667.60        570.29        55.41 o                         
  -1  12   7         30.59         47.90        10.08 o                         
   0  12   7          4.84          5.21         8.16 o                         
   1  12   7         43.50         24.77        14.35 o                         
   2  12   7       1528.96       1511.87        81.97 o                         
  -3  13   7        110.72         77.90        18.85 o                         
  -2  13   7        126.45        123.40        18.61 o                         
  -1  13   7        120.92        108.25        12.16 o                         
   0  13   7         54.44         48.18        10.46 o                         
   1  13   7         70.58         78.69        23.16 o                         
   2  13   7          0.50         14.49        13.64 o                         
  -3  14   7         33.33         41.03        17.59 o                         
  -2  14   7        411.03        417.08        22.54 o                         
  -1  14   7          0.17         -1.58        10.53 o                         
   0  14   7        352.86        289.34        20.32 o                         
   1  14   7       2040.11       2234.81        99.88 o                         
   2  14   7        122.92        113.89        16.98 o                         
  -3  15   7          0.09        -15.65        15.65 o                         
  -2  15   7        203.26        244.85        17.82 o                         
  -1  15   7        106.11         85.08        12.65 o                         
   0  15   7          0.11         -7.85         9.57 o                         
   1  15   7          8.26         21.55        15.93 o                         
   2  15   7        335.68        336.63        22.94 o                         
  -3  16   7         11.54         -3.81        16.44 o                         
  -2  16   7          0.00         -8.50        11.81 o                         
  -1  16   7         40.76         32.73        11.02 o                         
   0  16   7         62.84         50.09        13.07 o                         
   1  16   7          0.59          9.70        13.17 o                         
   2  16   7         63.42         70.03        16.69 o                         
  -2  17   7        211.68        237.45        18.50 o                         
  -1  17   7          1.13          7.67        10.97 o                         
   0  17   7          7.31         -2.06        11.49 o                         
   1  17   7         63.65         65.17        15.22 o                         
  -2  18   7        100.79        109.14        15.79 o                         
  -1  18   7        100.60         92.63        14.44 o                         
   0  18   7        114.32        142.66        17.90 o                         
   1  18   7       1181.01       1215.43        59.90 o                         
  -2  19   7         67.88         54.59        14.57 o                         
  -1  19   7          4.71         10.50        13.26 o                         
   0  19   7        414.47        355.26        25.11 o                         
   1  19   7        786.33        823.69        46.96 o                         
  -2  20   7         25.51          6.90        14.69 o                         
  -1  20   7         11.55         17.98        13.50 o                         
   0  20   7        338.15        321.64        22.86 o                         
   1  20   7         35.60         28.87        16.92 o                         
  -1  21   7        121.34        109.13        16.77 o                         
   0  21   7         81.43         58.22        16.12 o                         
  -1  22   7          1.48          7.65        15.17 o                         
   0  22   7        112.67        121.88        16.21 o                         
  -2   0   8        535.19        614.80        87.30 o                         
   0   0   8        325.77        310.28        48.58 o                         
   2   0   8          0.00         -3.68        15.79 o                         
  -3   1   8        217.41        249.40        49.17 o                         
  -2   1   8         51.76         67.25        20.69 o                         
  -1   1   8        188.78        235.56        29.22 o                         
   0   1   8        155.09        167.82        18.85 o                         
   1   1   8          3.15          7.31        10.44 o                         
   2   1   8        106.32         84.10        11.86 o                         
  -3   2   8        169.78        145.35        22.38 o                         
  -2   2   8         16.77         34.25        15.80 o                         
  -1   2   8        172.14        157.86        18.00 o                         
   0   2   8         58.36         95.45        13.56 o                         
   1   2   8        301.58        278.82        22.53 o                         
   2   2   8         40.95         39.57        10.73 o                         
  -3   3   8          4.68          2.32        16.32 o                         
  -2   3   8          6.41         -2.86        12.64 o                         
  -1   3   8        634.28        686.72        32.26 o                         
   0   3   8        898.56        876.46        37.89 o                         
   1   3   8        382.01        361.18        26.25 o                         
   2   3   8        146.25        111.74        12.95 o                         
  -3   4   8          2.33         -6.49        16.35 o                         
  -2   4   8        230.17        270.97        30.48 o                         
  -1   4   8        360.20        441.54        26.32 o                         
   0   4   8       1778.88       2061.24        61.18 o                         
   1   4   8        388.45        387.76        24.77 o                         
   2   4   8          4.55         18.06        10.43 o                         
  -3   5   8        178.88        129.90        20.67 o                         
  -2   5   8         68.90         65.65        15.68 o                         
  -1   5   8        460.32        484.33        30.07 o                         
   0   5   8          5.39         18.28        11.10 o                         
   1   5   8          4.53          3.73        11.79 o                         
   2   5   8        149.86        166.43        21.47 o                         
  -3   6   8        373.86        330.99        27.02 o                         
  -2   6   8          3.41         -6.84         9.64 o                         
  -1   6   8         12.43          4.62        12.78 o                         
   0   6   8        109.92        138.67        16.59 o                         
   1   6   8        107.94         96.16        12.33 o                         
   2   6   8         70.26         48.04        13.65 o                         
  -3   7   8        470.32        501.23        51.83 o                         
  -2   7   8         62.11         71.63        15.18 o                         
  -1   7   8         43.03         49.50        14.11 o                         
   0   7   8        356.57        322.03        24.78 o                         
   1   7   8         60.55         71.37        11.63 o                         
   2   7   8        107.98        125.60        15.14 o                         
  -3   8   8          0.35         -4.88        15.41 o                         
  -2   8   8        212.66        236.27        29.01 o                         
  -1   8   8          2.16         -6.18        11.70 o                         
   0   8   8        133.63        112.77        15.55 o                         
   1   8   8        570.24        595.14        38.45 o                         
   2   8   8        696.93        733.60        42.30 o                         
  -3   9   8         54.40         30.06        16.91 o                         
  -2   9   8       1091.60       1060.83        63.08 o                         
  -1   9   8         20.08         26.58        11.70 o                         
   0   9   8        143.22        149.15        16.79 o                         
   1   9   8        311.35        338.92        26.18 o                         
   2   9   8         97.71        112.84        15.66 o                         
  -3  10   8          0.41         16.39        16.80 o                         
  -2  10   8         75.86         73.22        15.35 o                         
  -1  10   8        570.18        643.90        35.20 o                         
   0  10   8         51.41         44.97        11.75 o                         
   1  10   8          3.80          7.81        14.42 o                         
   2  10   8          1.22          5.73        12.74 o                         
  -3  11   8          8.44          2.57        20.26 o                         
  -2  11   8         91.35         82.66        15.94 o                         
  -1  11   8         90.03         74.58        11.84 o                         
   0  11   8         43.22         38.55        11.83 o                         
   1  11   8        174.24        209.23        20.62 o                         
   2  11   8          3.19         -8.11        12.81 o                         
  -3  12   8          2.58        -16.01        16.01 o                         
  -2  12   8         52.36         45.30        13.69 o                         
  -1  12   8        189.07        211.87        22.32 o                         
   0  12   8         38.73         41.34        11.19 o                         
   1  12   8       1456.40       1452.12        92.66 o                         
   2  12   8        158.27        165.04        18.94 o                         
  -2  13   8         15.95         -6.53        13.37 o                         
  -1  13   8         70.39         61.52        12.70 o                         
   0  13   8         57.40         32.12        12.69 o                         
   1  13   8          0.05         21.64        17.11 o                         
  -2  14   8        231.52        251.67        26.43 o                         
  -1  14   8        272.76        249.60        17.46 o                         
   0  14   8         21.52         41.85        12.77 o                         
   1  14   8       1057.66        991.66        53.10 o                         
  -2  15   8        435.82        452.14        27.90 o                         
  -1  15   8          7.41          4.43        12.57 o                         
   0  15   8         51.02         35.91        13.38 o                         
   1  15   8        192.82        200.61        23.83 o                         
  -2  16   8         42.26         28.15        16.15 o                         
  -1  16   8        185.92        171.01        17.97 o                         
   0  16   8        143.90        142.56        16.80 o                         
   1  16   8        150.45        126.52        25.51 o                         
  -2  17   8          0.17          3.65        15.80 o                         
  -1  17   8        272.41        278.45        21.53 o                         
   0  17   8         63.79         27.65        14.13 o                         
   1  17   8        208.75        247.94        26.57 o                         
  -1  18   8        226.06        197.89        19.16 o                         
   0  18   8         53.26         38.04        15.31 o                         
  -1  19   8        107.57         83.61        19.64 o                         
   0  19   8         88.94         91.36        17.14 o                         
  -3   0   9          4.05         -9.67        23.42 o                         
  -1   0   9        127.85         77.60        27.00 o                         
   1   0   9         59.97         51.18        18.82 o                         
  -3   1   9        129.14         87.59        21.06 o                         
  -2   1   9        109.02         92.84        24.43 o                         
  -1   1   9        117.35        110.17        19.72 o                         
   0   1   9         84.86         63.25        14.76 o                         
   1   1   9        109.12         89.26        14.75 o                         
   2   1   9        300.92        283.56        23.65 o                         
  -3   2   9         21.53         16.93        18.33 o                         
  -2   2   9        104.97         97.40        20.95 o                         
  -1   2   9        244.02        271.72        23.42 o                         
   0   2   9        371.48        388.70        26.14 o                         
   1   2   9         14.06         11.97        12.19 o                         
   2   2   9         12.75         26.73        34.47 o                         
  -3   3   9        106.24        104.61        20.60 o                         
  -2   3   9          0.03          5.40        16.17 o                         
  -1   3   9        411.38        440.02        29.50 o                         
   0   3   9          6.28          3.93        12.41 o                         
   1   3   9        117.39        121.41        17.75 o                         
  -3   4   9        297.79        294.50        27.16 o                         
  -2   4   9        103.02        120.46        20.00 o                         
  -1   4   9         17.94         -3.19        15.20 o                         
   0   4   9         50.14         51.18        13.67 o                         
   1   4   9          8.77         -7.85        13.26 o                         
  -3   5   9        298.17        306.81        28.15 o                         
  -2   5   9         99.51        105.95        18.93 o                         
  -1   5   9          0.12          9.75        16.40 o                         
   0   5   9          0.31         10.89        14.03 o                         
   1   5   9         27.79         46.00        14.55 o                         
  -3   6   9          7.77          0.19        42.21 o                         
  -2   6   9        208.56        196.17        21.82 o                         
  -1   6   9         17.28         24.41        14.79 o                         
   0   6   9          1.13         15.96        13.72 o                         
   1   6   9        295.97        305.77        22.15 o                         
  -2   7   9         36.84         18.80        16.38 o                         
  -1   7   9       1751.33       1781.54        59.95 o                         
   0   7   9        151.39        126.79        20.29 o                         
   1   7   9         12.39         35.47        14.53 o                         
  -2   8   9         75.12         64.63        23.13 o                         
  -1   8   9         11.42         29.18        14.88 o                         
   0   8   9         27.81         12.95        14.45 o                         
   1   8   9        817.73        734.89        63.74 o                         
  -2   9   9         14.34         16.25        15.36 o                         
  -1   9   9         55.60         46.15        16.08 o                         
   0   9   9         30.70         30.51        14.70 o                         
   1   9   9       2237.64       2407.50        94.43 o                         
  -2  10   9          0.48         -0.05        14.49 o                         
  -1  10   9         16.89          2.83        14.14 o                         
   0  10   9         29.03         11.39        15.29 o                         
   1  10   9         22.29         35.00        18.94 o                         
  -2  11   9         14.56         29.80        18.96 o                         
  -1  11   9        166.88        147.82        20.19 o                         
   0  11   9          2.55         -2.49        13.75 o                         
   1  11   9         38.33         30.44        18.00 o                         
  -2  12   9          0.00         -3.39        17.12 o                         
  -1  12   9          2.38          5.16        17.67 o                         
   0  12   9        672.91        609.48        40.98 o                         
   1  12   9        118.57         99.35        22.46 o                         
  -2  13   9         12.90          7.68        21.01 o                         
  -1  13   9        132.53        154.58        23.67 o                         
   0  13   9        224.41        228.74        26.68 o                         
  -1  14   9         54.45         47.03        14.09 o                         
   0  14   9         46.38         41.27        16.93 o                         
  -1  15   9          7.93         17.56        13.49 o                         
   0  15   9         16.11        -22.01        27.60 o                         
  -2   0  10        109.24        125.16        30.41 o                         
   0   0  10        117.84        131.38        24.84 o                         
  -2   1  10          3.41         15.66        20.88 o                         
  -1   1  10         37.64         66.13        18.37 o                         
   0   1  10         12.34          5.89        13.75 o                         
  -2   2  10         11.36         12.60        17.92 o                         
  -1   2  10        483.96        507.65        35.41 o                         
   0   2  10          9.24        -11.48        13.34 o                         
  -2   3  10          6.61         31.33        16.70 o                         
  -1   3  10          0.34         43.85        16.31 o                         
   0   3  10         85.32         81.71        18.40 o                         
  -2   4  10          2.80          4.25        16.38 o                         
  -1   4  10          8.42         30.03        17.95 o                         
   0   4  10         51.30         62.17        22.84 o                         
  -1   5  10         16.87         32.49        16.24 o                         
   0   5  10         88.21         58.47        18.08 o                         
  -1   6  10        351.56        369.79        27.81 o                         
   0   6  10        516.54        529.97        36.14 o                         
  -1   7  10        234.82        255.28        24.83 o                         
   0   7  10         80.25         78.58        19.74 o                         
  -1   8  10        128.68        129.67        21.43 o                         
   0   8  10        256.18        278.03        25.39 o                         
  -1   9  10          2.47         17.77        40.69 o                         
                                                                                
