# Supplementary material for: Crystal structures of the polymer precursors 3-(2,5-dimeth­oxy-3,4,6-tri­methyl­phen­yl)propyl methacrylate and 3-(2,4,5-trimethyl-3,6-dioxo­cyclo­hexa-1,4-dien­yl)propyl methacrylate
Source: Acta Crystallogr E Crystallogr Commun. 2017 Apr 4;73(Pt 5):658–63. doi: 10.1107/S2056989017004959 (PMC5418778; doi:10.1107/S2056989017004959)
Supplement: Supplementary file 3 [file e-73-00658-IIsup3.hkl]

data_II                                                                         
_shelx_title ' SKG122 in P2(1)/n'                                               
_shelx_refln_list_code          4                                               
_shelx_F_calc_maximum      214.86                                               
_exptl_crystal_F_000       592.00                                               
_reflns_d_resolution_high  0.8464                                               
                                                                                
loop_                                                                           
 _space_group_symop_operation_xyz                                               
 'x, y, z'                                                                      
 '-x+1/2, y+1/2, -z+1/2'                                                        
 '-x, -y, -z'                                                                   
 'x-1/2, -y-1/2, z-1/2'                                                         
                                                                                
_cell_length_a     4.4096                                                       
_cell_length_b    11.8425                                                       
_cell_length_c    28.2511                                                       
_cell_angle_alpha  90.000                                                       
_cell_angle_beta   93.495                                                       
_cell_angle_gamma  90.000                                                       
                                                                                
_shelx_F_squared_multiplier     1.000                                           
                                                                                
loop_                                                                           
 _refln_index_h                                                                 
 _refln_index_k                                                                 
 _refln_index_l                                                                 
 _refln_F_squared_calc                                                          
 _refln_F_squared_meas                                                          
 _refln_F_squared_sigma                                                         
 _refln_observed_status                                                         
   2   0   0       2516.91       2290.73        38.98 o                         
   4   0   0         23.75         22.56         9.90 o                         
   1   1   0        227.50        185.14         4.24 o                         
   2   1   0        243.53        244.67         8.49 o                         
   3   1   0        423.84        472.76        15.48 o                         
   4   1   0         12.48          9.10         4.62 o                         
   5   1   0          1.32         11.38        11.21 o                         
   1   2   0       2105.70       2016.32        17.69 o                         
   2   2   0        344.64        316.22        10.27 o                         
   3   2   0         29.26         20.60         4.59 o                         
   4   2   0         13.31          4.34         6.92 o                         
   5   2   0        347.51        390.34        40.17 o                         
   1   3   0        686.01        603.39         8.44 o                         
   2   3   0        631.44        656.03        13.81 o                         
   3   3   0        149.59        169.65        15.16 o                         
   4   3   0          1.99         -5.23         5.23 o                         
   5   3   0         38.06         33.05        14.95 o                         
   0   4   0        788.06        899.40        16.73 o                         
   1   4   0         53.86         34.57         3.06 o                         
   2   4   0         40.32         23.92         4.70 o                         
   3   4   0        122.33        111.57         9.29 o                         
   4   4   0          0.97          5.14         5.87 o                         
   1   5   0       3345.15       3526.07        35.58 o                         
   2   5   0        726.76        839.97        16.68 o                         
   3   5   0        781.22        810.44        19.89 o                         
   4   5   0         51.14         79.38        10.46 o                         
   0   6   0         22.57         49.67         5.39 o                         
   1   6   0         93.95         71.55         5.06 o                         
   2   6   0        155.74        154.23         7.72 o                         
   3   6   0         20.73         27.62         6.58 o                         
   4   6   0         12.00         16.51         7.47 o                         
   1   7   0        971.69        963.83        18.47 o                         
   2   7   0          0.67         -1.68         3.01 o                         
   3   7   0          2.62         -1.28         3.59 o                         
   4   7   0          1.57          8.99         7.24 o                         
   0   8   0         62.83         55.32         6.21 o                         
   1   8   0        330.93        322.88        12.50 o                         
   2   8   0         11.34         11.10         4.70 o                         
   3   8   0        101.04        111.78        10.40 o                         
   4   8   0         15.83         18.80         9.01 o                         
   1   9   0          4.88         -1.51         3.89 o                         
   2   9   0          2.50         10.40         4.35 o                         
   3   9   0         75.65         92.89        15.83 o                         
   0  10   0       2361.77       2549.36        90.22 o                         
   1  10   0          0.54         -0.81         5.59 o                         
   2  10   0        229.36        262.40        13.69 o                         
   3  10   0          0.69         13.42         8.17 o                         
   1  11   0        153.11        126.50        10.40 o                         
   2  11   0          0.84          0.34         5.30 o                         
   3  11   0         87.03        116.94        13.19 o                         
   0  12   0         45.77         36.08        11.17 o                         
   1  12   0          1.95          0.47         5.60 o                         
   2  12   0         89.86         78.03        10.66 o                         
   1  13   0         14.11         11.71         9.27 o                         
  -5   0   1         55.44         59.70        29.56 o                         
  -3   0   1         89.77         92.05         8.24 o                         
  -1   0   1        250.07        220.62         5.49 o                         
   1   0   1        248.58        262.14         9.31 o                         
   3   0   1       1404.95       1281.62        44.37 o                         
   5   0   1         51.76         32.19        18.96 o                         
  -5   1   1        108.05        124.71        17.12 o                         
  -4   1   1         82.26         97.15         8.76 o                         
  -3   1   1       1330.53       1326.00        28.73 o                         
  -2   1   1        267.98        319.56         9.77 o                         
  -1   1   1       1349.31       1295.07        13.83 o                         
   1   1   1        367.15        360.07         5.85 o                         
   2   1   1          0.64         -1.39         3.88 o                         
   3   1   1         12.95         14.41         4.17 o                         
   4   1   1          9.22          0.97         5.53 o                         
   5   1   1        302.74        346.90        29.52 o                         
  -5   2   1         18.38         31.97        11.30 o                         
  -4   2   1         10.03         13.53         6.17 o                         
  -3   2   1         45.23         35.00         5.25 o                         
  -2   2   1        158.46        159.66         7.20 o                         
  -1   2   1        677.89        646.46         9.45 o                         
   0   2   1        131.89        113.69         5.75 o                         
   1   2   1       1343.99       1272.14        12.06 o                         
   2   2   1         46.88         38.79         5.12 o                         
   3   2   1         20.13         26.25         4.63 o                         
   4   2   1         41.91         37.25         8.13 o                         
   5   2   1         19.20         28.44        11.09 o                         
  -5   3   1         18.51         17.54        11.29 o                         
  -4   3   1        113.44        123.44         9.97 o                         
  -3   3   1        372.70        360.58        13.49 o                         
  -2   3   1         82.12         83.87         5.27 o                         
  -1   3   1        555.36        586.36         8.50 o                         
   0   3   1       2787.10       2805.89        22.66 o                         
   1   3   1        621.24        640.89         9.14 o                         
   2   3   1       1114.93       1195.16        18.43 o                         
   3   3   1         16.25          5.54         4.05 o                         
   4   3   1          3.28         -5.17         5.47 o                         
   5   3   1          0.45         -0.55         9.60 o                         
  -4   4   1        312.87        304.20        22.94 o                         
  -3   4   1        155.85        130.25         9.76 o                         
  -2   4   1          0.06         -1.47         2.00 o                         
  -1   4   1        656.90        654.02        10.49 o                         
   0   4   1          2.72          5.10         1.39 o                         
   1   4   1        367.40        328.63         6.97 o                         
   2   4   1         38.40         45.42         3.70 o                         
   3   4   1         99.78         96.62         7.65 o                         
   4   4   1        124.82        114.78        10.90 o                         
  -4   5   1          4.61          0.87         6.25 o                         
  -3   5   1          5.80          7.89         3.97 o                         
  -2   5   1         75.87         52.66         5.21 o                         
  -1   5   1        100.25        132.28         5.05 o                         
   0   5   1        438.32        475.25         8.27 o                         
   1   5   1        203.77        231.47        10.37 o                         
   2   5   1        141.33        205.51         8.60 o                         
   3   5   1          5.26          6.10         5.22 o                         
   4   5   1        407.64        431.50        20.44 o                         
  -4   6   1        202.68        193.15        16.53 o                         
  -3   6   1         13.45          8.68         5.84 o                         
  -2   6   1         84.47         66.68         6.03 o                         
  -1   6   1        911.86       1005.96        16.40 o                         
   0   6   1          0.70         -1.37         2.17 o                         
   1   6   1          1.35          3.67         2.57 o                         
   2   6   1        267.01        288.28        12.19 o                         
   3   6   1        305.96        328.24        17.21 o                         
   4   6   1        407.74        428.28        25.79 o                         
  -4   7   1         27.30         25.31         8.15 o                         
  -3   7   1         23.67         27.14         5.13 o                         
  -2   7   1         63.07         65.39         5.82 o                         
  -1   7   1         30.55         28.60         4.04 o                         
   0   7   1         20.84         18.32         3.23 o                         
   1   7   1          7.09          9.04         3.31 o                         
   2   7   1        263.08        296.23        14.35 o                         
   3   7   1         48.18         34.86         7.45 o                         
   4   7   1          3.40         -0.10         7.42 o                         
  -4   8   1        107.98         85.19        12.94 o                         
  -3   8   1         23.77         27.30         7.56 o                         
  -2   8   1          7.21          8.60         5.08 o                         
  -1   8   1        168.05        162.23         9.01 o                         
   0   8   1          6.85         10.37         3.19 o                         
   1   8   1        432.20        423.10        16.55 o                         
   2   8   1          0.67          6.10         4.68 o                         
   3   8   1         44.38         44.38        10.49 o                         
   4   8   1        277.16        295.68        23.94 o                         
  -3   9   1         10.40          9.63         7.97 o                         
  -2   9   1        136.21        125.27        10.09 o                         
  -1   9   1         34.23         29.77         6.23 o                         
   0   9   1        276.08        296.25        12.39 o                         
   1   9   1        143.88        137.79         9.06 o                         
   2   9   1        477.00        470.55        17.60 o                         
   3   9   1          3.32          4.75         8.43 o                         
  -3  10   1         17.13         18.18         7.81 o                         
  -2  10   1        553.42        542.47        18.37 o                         
  -1  10   1        569.76        562.46        28.36 o                         
   0  10   1         62.74         77.08         6.88 o                         
   1  10   1         43.86         57.51         7.42 o                         
   2  10   1         64.90         55.28         8.15 o                         
   3  10   1         56.02         45.68        10.03 o                         
  -3  11   1         26.47         29.46         8.84 o                         
  -2  11   1          9.71          0.99         6.21 o                         
  -1  11   1          9.02          3.54         4.86 o                         
   0  11   1        259.61        264.61        13.63 o                         
   1  11   1          9.87         14.44         5.45 o                         
   2  11   1        458.88        472.72        19.96 o                         
   3  11   1          2.69         -0.10         8.08 o                         
  -2  12   1         61.40         52.59         9.61 o                         
  -1  12   1        204.23        184.94        16.12 o                         
   0  12   1          1.23          4.75         6.00 o                         
   1  12   1          7.51          9.23         6.00 o                         
   2  12   1         59.87         54.83         9.59 o                         
  -1  13   1         35.24         23.15         9.81 o                         
   0  13   1         13.47         16.83         7.80 o                         
   1  13   1         80.53         74.01        12.85 o                         
  -4   0   2         71.56        113.64        23.16 o                         
  -2   0   2        276.75        204.14        12.63 o                         
   2   0   2       2882.71       2859.80        46.29 o                         
   4   0   2        199.06        157.21        40.15 o                         
  -5   1   2          3.08          4.41         9.36 o                         
  -4   1   2        174.01        169.42        11.01 o                         
  -3   1   2        143.79        167.05         9.67 o                         
  -2   1   2          9.42         17.13         1.94 o                         
  -1   1   2         57.00         49.28         2.84 o                         
   1   1   2         57.43         49.00         2.90 o                         
   2   1   2         28.58         26.85         4.15 o                         
   3   1   2         38.24         38.73         5.23 o                         
   4   1   2          0.93          3.49         4.33 o                         
   5   1   2         35.51         29.18        15.85 o                         
  -5   2   2        109.06         97.96        15.08 o                         
  -4   2   2         19.58         20.96         6.60 o                         
  -3   2   2          6.18          2.73         3.49 o                         
  -2   2   2         70.95         86.51         5.34 o                         
  -1   2   2       7073.68       6744.18        56.93 o                         
   1   2   2        759.32        733.56         8.72 o                         
   2   2   2        710.79        701.93        28.10 o                         
   3   2   2        314.89        336.80        11.74 o                         
   4   2   2         13.02          6.10         5.79 o                         
   5   2   2        132.01        147.84        18.93 o                         
  -5   3   2         20.50         10.42        15.95 o                         
  -4   3   2        101.63         97.07        12.73 o                         
  -3   3   2         37.97         34.46         4.88 o                         
  -2   3   2        240.78        245.17         6.99 o                         
  -1   3   2        142.74        122.06         4.38 o                         
   0   3   2        952.69        761.20         9.09 o                         
   1   3   2        406.55        415.88         6.51 o                         
   2   3   2        691.67        687.73        12.36 o                         
   3   3   2          4.29         -2.24         3.83 o                         
   4   3   2          1.50          5.08         5.54 o                         
   5   3   2         69.04         78.44        13.73 o                         
  -4   4   2          1.42         -4.80         4.80 o                         
  -3   4   2         26.51         34.89         5.26 o                         
  -2   4   2        652.22        625.00        12.72 o                         
  -1   4   2       5108.13       5284.16        50.26 o                         
   0   4   2        401.45        428.48         6.59 o                         
   1   4   2        181.57        219.24         6.94 o                         
   2   4   2          0.03         -0.36         2.58 o                         
   3   4   2         68.65         71.17         8.49 o                         
   4   4   2        161.83        142.77        12.09 o                         
  -4   5   2        463.57        495.28        21.79 o                         
  -3   5   2        366.30        383.81        13.39 o                         
  -2   5   2        101.62         95.93         6.53 o                         
  -1   5   2        283.20        318.98         7.68 o                         
   0   5   2        860.21        907.12        12.23 o                         
   1   5   2       3970.43       4046.89        46.81 o                         
   2   5   2        390.76        426.21        11.56 o                         
   3   5   2        729.60        660.86        22.09 o                         
   4   5   2         84.54         71.16        12.09 o                         
  -4   6   2          5.42          8.82         7.08 o                         
  -3   6   2         71.04         87.80         7.09 o                         
  -2   6   2          7.98         10.27         3.83 o                         
  -1   6   2       1446.52       1434.99        18.52 o                         
   0   6   2        660.63        761.89        12.31 o                         
   1   6   2          3.28          9.37         3.15 o                         
   2   6   2        489.27        546.18        12.84 o                         
   3   6   2          0.83         -4.98         4.98 o                         
   4   6   2        624.31        707.83        28.12 o                         
  -4   7   2        115.53        134.12        17.19 o                         
  -3   7   2         27.84         22.37         4.65 o                         
  -2   7   2          1.35          0.09         2.80 o                         
  -1   7   2          0.20          1.44         2.41 o                         
   0   7   2        102.60         87.55         5.39 o                         
   1   7   2        110.74        118.91         8.30 o                         
   2   7   2         90.81        128.35         8.64 o                         
   3   7   2          0.00          2.29         3.35 o                         
   4   7   2         37.00         14.47         9.18 o                         
  -4   8   2          0.01         -6.39         7.88 o                         
  -3   8   2          4.63          6.39         4.60 o                         
  -2   8   2          4.05          0.53         3.41 o                         
  -1   8   2        340.15        361.69        13.79 o                         
   0   8   2         15.48         13.57         3.38 o                         
   1   8   2        182.77        183.66         9.97 o                         
   2   8   2        160.25        158.11        11.64 o                         
   3   8   2          0.21          3.85         6.94 o                         
   4   8   2         12.19         16.08         9.45 o                         
  -3   9   2         85.09         74.40        11.28 o                         
  -2   9   2        182.04        200.27        12.55 o                         
  -1   9   2        261.23        279.62        12.18 o                         
   0   9   2        176.24        173.26         8.14 o                         
   1   9   2       1469.95       1516.15        26.95 o                         
   2   9   2         13.74         10.77         5.16 o                         
   3   9   2          4.42         -1.02         7.96 o                         
  -3  10   2         90.33         84.20        14.83 o                         
  -2  10   2         23.25         17.39         5.52 o                         
  -1  10   2       1298.05       1285.02        29.17 o                         
   0  10   2         40.33         36.21         5.62 o                         
   1  10   2        356.06        296.70        14.73 o                         
   2  10   2        131.66        154.17        18.66 o                         
   3  10   2          2.25          1.76         6.75 o                         
  -3  11   2         31.25         44.88        10.95 o                         
  -2  11   2        150.25        199.90        17.40 o                         
  -1  11   2         53.80         43.51         7.13 o                         
   0  11   2        113.02        137.85        10.30 o                         
   1  11   2        457.39        424.48        18.36 o                         
   2  11   2        111.45        102.30         9.78 o                         
   3  11   2          0.45         -4.66         8.14 o                         
  -2  12   2         28.06         26.47         8.84 o                         
  -1  12   2          0.97          4.32         6.37 o                         
   0  12   2         99.50        114.45        11.63 o                         
   1  12   2          3.75         -3.32         5.64 o                         
   2  12   2        119.52        123.61        12.49 o                         
  -1  13   2         20.95         22.24         9.42 o                         
   0  13   2         45.15         32.74         8.20 o                         
   1  13   2          1.57          3.27         6.77 o                         
  -5   0   3         59.25         76.05        17.24 o                         
  -3   0   3        710.55        738.52        18.71 o                         
  -1   0   3       1004.25        894.98        21.80 o                         
   1   0   3          4.42         13.22         3.11 o                         
   3   0   3       1635.84       1704.10        47.68 o                         
   5   0   3         57.70        111.71        25.75 o                         
  -5   1   3          0.67         -3.85         9.17 o                         
  -4   1   3         94.64        111.34         9.41 o                         
  -3   1   3        289.99        301.20         8.84 o                         
  -2   1   3          5.32         22.79         2.30 o                         
  -1   1   3      34667.04      32154.64       286.68 o                         
   1   1   3       1640.19       1727.64        16.36 o                         
   2   1   3        582.82        624.73        13.56 o                         
   3   1   3         74.71         76.35         6.55 o                         
   4   1   3          3.83          0.77         5.43 o                         
   5   1   3        387.06        427.35        32.50 o                         
  -5   2   3          1.83         -7.91         8.93 o                         
  -4   2   3         67.11         65.08         8.99 o                         
  -3   2   3          5.83         -0.87         3.73 o                         
  -2   2   3       2004.01       1901.04        20.30 o                         
  -1   2   3        616.65        592.67        10.27 o                         
   0   2   3         13.97          1.78         1.80 o                         
   1   2   3        210.80        191.79         4.58 o                         
   2   2   3       1453.58       1502.46        29.27 o                         
   3   2   3        220.50        249.12        11.04 o                         
   4   2   3         21.50         24.38         6.61 o                         
   5   2   3        157.40        120.04        21.78 o                         
  -5   3   3         20.64         15.22         9.81 o                         
  -4   3   3        130.98        117.00        10.54 o                         
  -3   3   3        106.23        104.97         9.31 o                         
  -2   3   3         12.66          6.04         2.06 o                         
  -1   3   3       1532.71       1478.81        17.14 o                         
   0   3   3       2290.08       2138.32        19.78 o                         
   1   3   3       1922.01       1945.13        18.79 o                         
   2   3   3          0.42          6.74         3.07 o                         
   3   3   3        124.16        114.90         9.98 o                         
   4   3   3        569.47        571.27        21.97 o                         
   5   3   3         32.51         14.44        10.47 o                         
  -4   4   3         61.03         53.09         7.65 o                         
  -3   4   3        231.85        214.05        10.29 o                         
  -2   4   3         11.01          4.96         2.73 o                         
  -1   4   3        327.23        314.29         9.28 o                         
   0   4   3       5968.25       6180.59        51.82 o                         
   1   4   3        522.87        572.19         9.92 o                         
   2   4   3        540.86        599.72        18.12 o                         
   3   4   3         91.46         87.00         9.39 o                         
   4   4   3          2.52         -2.29         5.87 o                         
  -4   5   3        606.86        642.62        23.94 o                         
  -3   5   3         49.78         70.29         8.15 o                         
  -2   5   3        223.32        235.12         8.98 o                         
  -1   5   3        526.41        561.60        10.58 o                         
   0   5   3        188.38        188.66         6.35 o                         
   1   5   3        121.41        155.73         7.85 o                         
   2   5   3         65.82         68.53         5.36 o                         
   3   5   3          5.52         -0.72         4.55 o                         
   4   5   3          0.55         -6.44         6.44 o                         
  -4   6   3        185.73        216.66        15.51 o                         
  -3   6   3         14.10         23.22         4.17 o                         
  -2   6   3        251.74        246.24        13.90 o                         
  -1   6   3        210.25        222.21        12.26 o                         
   0   6   3       2521.40       2726.17        30.46 o                         
   1   6   3        602.67        632.01        20.31 o                         
   2   6   3        753.60        738.92        15.76 o                         
   3   6   3        191.41        182.57        13.97 o                         
   4   6   3        197.83        220.35        16.43 o                         
  -4   7   3          1.03         -2.00         6.64 o                         
  -3   7   3         61.28         53.27         6.64 o                         
  -2   7   3        152.95        131.74         7.03 o                         
  -1   7   3        216.79        211.48        11.62 o                         
   0   7   3         46.68         36.29         4.01 o                         
   1   7   3         45.04         58.47         7.18 o                         
   2   7   3          5.72          0.75         3.66 o                         
   3   7   3        159.50        179.04        10.68 o                         
   4   7   3         30.56         19.85        10.51 o                         
  -4   8   3          4.19          3.49         8.88 o                         
  -3   8   3          2.01          7.17         4.97 o                         
  -2   8   3       1193.37       1248.48        19.14 o                         
  -1   8   3        124.48        131.99         6.80 o                         
   0   8   3         59.79         48.79         4.75 o                         
   1   8   3         16.64         17.28         4.53 o                         
   2   8   3        111.31         94.59        11.40 o                         
   3   8   3         14.33         17.82         6.81 o                         
   4   8   3        253.61        242.04        21.03 o                         
  -3   9   3         10.98         10.55         5.96 o                         
  -2   9   3         51.73         56.50         6.56 o                         
  -1   9   3         62.62         51.67         6.26 o                         
   0   9   3        177.42        165.92         8.07 o                         
   1   9   3       1566.18       1652.54        29.73 o                         
   2   9   3         11.88         19.34         6.78 o                         
   3   9   3          5.58         10.03         7.24 o                         
  -3  10   3          0.12          5.48         7.72 o                         
  -2  10   3        569.73        574.10        18.32 o                         
  -1  10   3        370.37        389.72        16.39 o                         
   0  10   3         95.47         66.20         6.52 o                         
   1  10   3         76.19         91.94         9.05 o                         
   2  10   3        173.02        189.79        12.18 o                         
   3  10   3         37.97         34.60         8.38 o                         
  -3  11   3         42.16         36.40        10.27 o                         
  -2  11   3         71.08         73.53         9.95 o                         
  -1  11   3        182.58        181.19        12.96 o                         
   0  11   3        139.24        169.94        11.62 o                         
   1  11   3         71.92         76.02         8.68 o                         
   2  11   3        132.55        128.76        13.87 o                         
   3  11   3          6.60         -2.87         8.14 o                         
  -2  12   3        240.23        224.44        15.77 o                         
  -1  12   3         87.41        105.21        11.71 o                         
   0  12   3          8.31          8.61         5.91 o                         
   1  12   3          0.45          5.15         5.95 o                         
   2  12   3        289.11        307.79        19.15 o                         
  -1  13   3          0.25         -3.91         8.24 o                         
   0  13   3          3.57         -1.42         6.66 o                         
   1  13   3        323.91        310.30        18.94 o                         
  -4   0   4       1394.11       1422.80        35.45 o                         
  -2   0   4        358.99        340.60        16.34 o                         
   0   0   4         44.99         12.04         4.25 o                         
   2   0   4        681.85        717.10        92.67 o                         
   4   0   4          6.22          8.61         8.63 o                         
  -5   1   4          1.79          4.01         9.58 o                         
  -4   1   4          8.13          9.11         7.71 o                         
  -3   1   4        158.31        160.81        10.29 o                         
  -2   1   4         28.43         14.62         2.12 o                         
  -1   1   4          1.59          6.01         1.79 o                         
   1   1   4          1.17          1.03         1.08 o                         
   2   1   4       1591.70       1558.14        23.07 o                         
   3   1   4          3.64          4.53         3.67 o                         
   4   1   4         67.53         66.59         8.37 o                         
   5   1   4          0.56         -0.65        10.41 o                         
  -5   2   4          2.31         -6.30         9.33 o                         
  -4   2   4         38.88         30.19         9.55 o                         
  -3   2   4        255.84        292.89        10.24 o                         
  -2   2   4         30.31         35.93         3.64 o                         
  -1   2   4        402.19        434.51         8.35 o                         
   0   2   4        313.25        341.05         8.92 o                         
   1   2   4       2117.29       1764.44        16.20 o                         
   2   2   4          0.43          0.95         4.52 o                         
   3   2   4        693.08        651.11        16.66 o                         
   4   2   4          5.01          7.00         5.97 o                         
   5   2   4         34.07         39.78        13.11 o                         
  -5   3   4          0.06          4.75         9.91 o                         
  -4   3   4        110.32         99.92        10.29 o                         
  -3   3   4         13.54         11.98         4.47 o                         
  -2   3   4        357.56        352.32        12.33 o                         
  -1   3   4        548.65        548.48         9.01 o                         
   0   3   4        783.60        856.93        10.53 o                         
   1   3   4         29.41         24.21         3.39 o                         
   2   3   4       1095.42       1070.41        18.96 o                         
   3   3   4          1.66          7.46         4.68 o                         
   4   3   4        273.09        287.80        20.00 o                         
  -4   4   4        134.52        131.57        12.01 o                         
  -3   4   4          0.03          0.95         4.08 o                         
  -2   4   4       1649.03       1666.67        27.74 o                         
  -1   4   4          0.00          1.51         1.47 o                         
   0   4   4         53.36         50.29         3.38 o                         
   1   4   4       2174.33       2202.18        25.52 o                         
   2   4   4        271.68        307.11         9.75 o                         
   3   4   4         93.67         80.43         8.99 o                         
   4   4   4        278.07        304.55        17.02 o                         
  -4   5   4         47.57         52.72         7.74 o                         
  -3   5   4         14.07         12.78         3.23 o                         
  -2   5   4        548.27        597.71        15.39 o                         
  -1   5   4        336.81        367.02         8.67 o                         
   0   5   4         63.10         67.48         4.17 o                         
   1   5   4        883.71        919.16        20.05 o                         
   2   5   4         10.69         18.37         4.72 o                         
   3   5   4        374.45        388.52        19.61 o                         
   4   5   4        554.16        534.58        30.71 o                         
  -4   6   4         96.09         93.19        10.56 o                         
  -3   6   4         45.04         38.15         6.91 o                         
  -2   6   4          0.04         -0.27         3.08 o                         
  -1   6   4        296.41        289.55         7.85 o                         
   0   6   4        591.01        675.44        16.12 o                         
   1   6   4        138.36        154.46        10.07 o                         
   2   6   4         88.56         91.29         5.66 o                         
   3   6   4        502.06        531.80        21.41 o                         
   4   6   4         38.22         44.92         9.06 o                         
  -4   7   4         12.56         10.71         7.16 o                         
  -3   7   4         21.12         27.40         7.73 o                         
  -2   7   4         23.07         25.32         3.93 o                         
  -1   7   4         81.22         73.90         5.51 o                         
   0   7   4        138.15        132.92         6.63 o                         
   1   7   4        318.92        381.36        14.36 o                         
   2   7   4        196.27        223.19        13.03 o                         
   3   7   4         89.00         76.17         8.67 o                         
   4   7   4          0.39         17.93         9.09 o                         
  -4   8   4          4.52          9.40         8.46 o                         
  -3   8   4          8.66          2.85         5.68 o                         
  -2   8   4         29.01         28.13         4.01 o                         
  -1   8   4         70.92         85.07         7.95 o                         
   0   8   4          3.83         -3.33         3.33 o                         
   1   8   4          0.47          3.80         3.79 o                         
   2   8   4         23.50         23.27         5.41 o                         
   3   8   4          0.05         -5.55         5.55 o                         
   4   8   4        234.84        291.49        25.14 o                         
  -3   9   4          2.26          3.07         5.86 o                         
  -2   9   4         60.83         70.76         8.45 o                         
  -1   9   4         27.93         25.05         4.21 o                         
   0   9   4          7.11          9.50         3.69 o                         
   1   9   4         34.93         35.07         6.53 o                         
   2   9   4          7.76          2.99         5.05 o                         
   3   9   4         46.20         36.45         9.37 o                         
  -3  10   4          1.10          0.51         7.74 o                         
  -2  10   4         57.52         70.49         9.05 o                         
  -1  10   4         25.51         30.59         5.57 o                         
   0  10   4          5.13          4.19         4.08 o                         
   1  10   4       1211.05       1178.27        26.93 o                         
   2  10   4         49.00         38.39         8.97 o                         
   3  10   4         92.63         81.86        11.94 o                         
  -3  11   4        189.83        201.72        17.65 o                         
  -2  11   4        170.42        186.54        15.78 o                         
  -1  11   4          9.18          6.20         5.00 o                         
   0  11   4        459.39        480.35        21.21 o                         
   1  11   4          0.74         -6.30         6.30 o                         
   2  11   4        203.27        228.56        17.27 o                         
   3  11   4          0.05         -2.01         7.37 o                         
  -2  12   4        196.43        207.92        15.26 o                         
  -1  12   4         20.10          6.49        13.09 o                         
   0  12   4          8.63          6.39         5.97 o                         
   1  12   4        183.40        187.40        13.61 o                         
   2  12   4         11.12          4.55         6.54 o                         
  -1  13   4          3.18          6.67         8.81 o                         
   0  13   4          8.50         -3.33         7.62 o                         
   1  13   4         13.72         -2.68         6.95 o                         
  -5   0   5         41.69         11.20        13.84 o                         
  -3   0   5        264.15        249.27        18.13 o                         
  -1   0   5      46166.58      43403.37       481.18 o                         
   1   0   5          6.95          7.30         2.13 o                         
   3   0   5        131.03        131.04        10.74 o                         
   5   0   5        167.60        173.61        30.14 o                         
  -5   1   5          1.72         -8.76         8.76 o                         
  -4   1   5          2.93         -3.41         4.99 o                         
  -3   1   5         86.40         90.76         5.68 o                         
  -2   1   5        483.02        482.89         9.31 o                         
  -1   1   5       3336.07       3108.10        28.02 o                         
   0   1   5        838.90        753.75         9.08 o                         
   1   1   5          0.06          1.69         1.57 o                         
   2   1   5         36.08         42.02         4.60 o                         
   3   1   5          6.84         11.55         4.02 o                         
   4   1   5        203.04        227.02        13.46 o                         
   5   1   5          0.45          7.05        13.87 o                         
  -5   2   5          4.14          7.75        10.13 o                         
  -4   2   5        127.61        125.73        10.66 o                         
  -3   2   5        509.32        526.31        14.41 o                         
  -2   2   5        453.71        453.51         9.86 o                         
  -1   2   5       1151.47       1151.38        13.72 o                         
   0   2   5        823.52        853.09        10.67 o                         
   1   2   5        550.01        458.19         7.09 o                         
   2   2   5        917.18        885.70        16.79 o                         
   3   2   5          8.66          6.59         4.50 o                         
   4   2   5          0.06         -0.09         5.60 o                         
   5   2   5         70.38         77.66        26.13 o                         
  -5   3   5          7.86         10.80         9.87 o                         
  -4   3   5         68.29         58.72        10.07 o                         
  -3   3   5         30.01         19.76         3.36 o                         
  -2   3   5        210.14        204.53         7.29 o                         
  -1   3   5        122.85        140.57         5.69 o                         
   0   3   5       1835.30       1612.66        17.70 o                         
   1   3   5          3.65          0.91         1.44 o                         
   2   3   5         41.43         30.66         2.93 o                         
   3   3   5          1.60         -2.60         4.21 o                         
   4   3   5        195.74        213.12        16.52 o                         
  -4   4   5         30.32         25.07         6.48 o                         
  -3   4   5         11.97          9.99         3.61 o                         
  -2   4   5        150.63        140.23         6.95 o                         
  -1   4   5          3.69         -0.12         2.00 o                         
   0   4   5       1292.50       1320.59        17.55 o                         
   1   4   5       1398.09       1439.06        17.95 o                         
   2   4   5         43.24         64.25         5.38 o                         
   3   4   5         21.89         14.17         5.44 o                         
   4   4   5        359.06        366.38        19.88 o                         
  -4   5   5        221.27        221.16        13.54 o                         
  -3   5   5         20.42         15.98         3.85 o                         
  -2   5   5       1789.74       1886.47        30.95 o                         
  -1   5   5          3.95          6.06         2.12 o                         
   0   5   5        270.11        293.96         8.23 o                         
   1   5   5       1256.03       1311.41        26.07 o                         
   2   5   5          0.01          3.33         2.70 o                         
   3   5   5        853.65        815.96        24.60 o                         
   4   5   5          7.00          1.04         6.34 o                         
  -4   6   5        127.06        135.31        12.34 o                         
  -3   6   5        102.62         93.28         7.00 o                         
  -2   6   5        412.80        396.78        12.51 o                         
  -1   6   5         68.96         84.72         8.81 o                         
   0   6   5        648.58        569.30        11.13 o                         
   1   6   5        414.08        423.02        15.42 o                         
   2   6   5          0.83         -1.16         2.99 o                         
   3   6   5        126.14        133.41        14.33 o                         
   4   6   5        134.48        115.68        14.22 o                         
  -4   7   5          0.03         -6.09         6.09 o                         
  -3   7   5          3.44          2.92         4.46 o                         
  -2   7   5         15.21         13.26         4.02 o                         
  -1   7   5        112.88         85.15         5.62 o                         
   0   7   5        294.74        274.75        11.21 o                         
   1   7   5        247.43        222.74        12.21 o                         
   2   7   5         32.10         19.86         4.05 o                         
   3   7   5        779.63        856.47        25.07 o                         
   4   7   5         34.24         34.95        10.80 o                         
  -4   8   5         46.37         43.34        10.75 o                         
  -3   8   5        280.63        312.00        16.83 o                         
  -2   8   5        663.83        695.45        15.67 o                         
  -1   8   5         97.36        103.71         6.28 o                         
   0   8   5        296.36        281.65        11.86 o                         
   1   8   5         67.11         91.24         8.73 o                         
   2   8   5        142.17        157.73        11.53 o                         
   3   8   5          1.59          2.50         5.97 o                         
   4   8   5         13.92          9.56         9.30 o                         
  -3   9   5          0.96         -3.03         5.61 o                         
  -2   9   5       1074.76       1071.48        25.69 o                         
  -1   9   5         46.67         47.00         5.96 o                         
   0   9   5          6.35          2.56         3.68 o                         
   1   9   5         61.06         82.25         8.46 o                         
   2   9   5          0.03         -3.87         4.59 o                         
   3   9   5        390.86        410.92        23.73 o                         
  -3  10   5        112.75        116.37        14.34 o                         
  -2  10   5        127.52        121.08        12.98 o                         
  -1  10   5        585.96        582.09        18.84 o                         
   0  10   5       1119.74       1118.38        24.69 o                         
   1  10   5          1.41         -2.78         6.31 o                         
   2  10   5          0.43         10.40         9.32 o                         
   3  10   5         49.74         31.01         8.81 o                         
  -3  11   5         16.89         28.18        10.53 o                         
  -2  11   5        354.86        364.22        22.22 o                         
  -1  11   5        167.05        189.56        11.68 o                         
   0  11   5          5.16         -2.47         4.85 o                         
   1  11   5          9.22          9.68         5.60 o                         
   2  11   5         38.06         34.99         7.47 o                         
   3  11   5         93.61         91.45        11.48 o                         
  -2  12   5         37.11         27.01         7.84 o                         
  -1  12   5          5.78          5.42         7.72 o                         
   0  12   5         17.85         16.72         6.86 o                         
   1  12   5         55.87         45.72         8.36 o                         
   2  12   5          5.89          6.38         5.99 o                         
  -1  13   5         31.43         16.83        10.64 o                         
   0  13   5         54.60         57.24        11.67 o                         
   1  13   5          5.64         10.37         7.76 o                         
  -4   0   6        292.27        297.05        17.53 o                         
  -2   0   6       1243.73       1392.28        25.12 o                         
   0   0   6          4.20          1.20         1.04 o                         
   2   0   6         22.23         12.22         7.23 o                         
   4   0   6        285.98        282.99        22.97 o                         
  -5   1   6          4.07          7.88         9.94 o                         
  -4   1   6        267.19        261.30        14.51 o                         
  -3   1   6        197.51        167.46         7.70 o                         
  -2   1   6          0.15          3.25         2.02 o                         
  -1   1   6       8939.54       8221.75        63.52 o                         
   0   1   6        325.14        356.20         7.53 o                         
   1   1   6       2919.07       2775.33        20.96 o                         
   2   1   6       1641.54       1758.22        25.66 o                         
   3   1   6         67.10         63.48         6.71 o                         
   4   1   6         31.84         26.30         8.99 o                         
   5   1   6          5.71          6.40        10.98 o                         
  -5   2   6         87.13         84.29        15.06 o                         
  -4   2   6          0.38          1.17         4.81 o                         
  -3   2   6        112.39        140.01         8.27 o                         
  -2   2   6          7.41          1.31         2.38 o                         
  -1   2   6        658.29        643.91         9.77 o                         
   0   2   6       2280.64       1972.35        16.70 o                         
   1   2   6         30.90         33.31         2.17 o                         
   2   2   6         15.03         15.64         3.03 o                         
   3   2   6         41.61         39.46         7.02 o                         
   4   2   6         45.45         33.15         6.73 o                         
  -5   3   6          8.97          9.17        10.77 o                         
  -4   3   6          0.02          5.08         5.06 o                         
  -3   3   6        104.28        105.68         9.83 o                         
  -2   3   6        375.88        399.54         9.86 o                         
  -1   3   6        101.58        136.27         5.70 o                         
   0   3   6        144.93        160.52         4.82 o                         
   1   3   6        832.79        848.69        12.40 o                         
   2   3   6        518.19        540.98        17.63 o                         
   3   3   6         62.44         59.35         7.94 o                         
   4   3   6         36.26         32.97         8.08 o                         
  -4   4   6          5.82         11.38         6.03 o                         
  -3   4   6         56.18         39.15         5.45 o                         
  -2   4   6       1303.26       1312.40        20.65 o                         
  -1   4   6        242.73        219.28         7.47 o                         
   0   4   6        451.24        433.53         9.32 o                         
   1   4   6         51.87         72.68         4.22 o                         
   2   4   6        769.23        854.70        14.56 o                         
   3   4   6        261.36        264.43        15.40 o                         
   4   4   6         81.59         88.70        11.60 o                         
  -4   5   6          8.29          9.36         7.42 o                         
  -3   5   6         45.84         40.90         5.07 o                         
  -2   5   6        367.42        378.93        12.23 o                         
  -1   5   6       1439.14       1343.01        19.47 o                         
   0   5   6        258.51        371.70        11.26 o                         
   1   5   6        881.58        932.06        26.18 o                         
   2   5   6          1.33          4.43         2.56 o                         
   3   5   6        700.29        703.84        35.59 o                         
   4   5   6        106.42        111.00        13.96 o                         
  -4   6   6         10.99         17.91         6.76 o                         
  -3   6   6         14.61         12.82         5.85 o                         
  -2   6   6        153.88        126.87         7.19 o                         
  -1   6   6         54.88         66.97         6.08 o                         
   0   6   6       1200.62       1234.71        18.67 o                         
   1   6   6          0.34          4.20         3.74 o                         
   2   6   6        790.85        837.38        18.09 o                         
   3   6   6        709.17        780.90        22.38 o                         
   4   6   6          5.21         11.24         7.07 o                         
  -4   7   6         12.71          3.42         7.25 o                         
  -3   7   6        377.92        397.78        14.13 o                         
  -2   7   6          9.40          6.99         4.18 o                         
  -1   7   6        189.10        159.85         6.83 o                         
   0   7   6        167.99        219.07         9.10 o                         
   1   7   6        435.00        471.49        18.98 o                         
   2   7   6        378.09        428.19        15.17 o                         
   3   7   6        665.41        633.75        21.49 o                         
   4   7   6         61.29         50.87        13.68 o                         
  -4   8   6         35.21         29.13         9.53 o                         
  -3   8   6          1.28          5.87         4.61 o                         
  -2   8   6        262.39        267.08        11.96 o                         
  -1   8   6          9.93          9.46         3.22 o                         
   0   8   6       1661.66       1690.23        27.34 o                         
   1   8   6         32.56         28.28         5.91 o                         
   2   8   6         12.02          6.39         4.72 o                         
   3   8   6         96.71         67.21        12.04 o                         
   4   8   6         39.67         41.87        11.88 o                         
  -3   9   6         68.64         62.24         8.10 o                         
  -2   9   6        100.25        117.30        10.06 o                         
  -1   9   6        241.84        251.88        11.07 o                         
   0   9   6        410.47        412.41        15.45 o                         
   1   9   6       1067.34       1126.60        29.78 o                         
   2   9   6          2.59         -0.45         4.68 o                         
   3   9   6        319.73        272.24        23.45 o                         
  -3  10   6         89.46         91.67        11.61 o                         
  -2  10   6        137.03        144.07        12.00 o                         
  -1  10   6        205.85        198.62        10.87 o                         
   0  10   6        878.94        916.51        34.21 o                         
   1  10   6          0.23         -2.90         5.21 o                         
   2  10   6         29.01         27.55         6.42 o                         
   3  10   6          4.08          2.78         6.74 o                         
  -3  11   6        386.90        348.53        21.29 o                         
  -2  11   6        184.67        213.62        26.15 o                         
  -1  11   6        227.87        236.50        17.32 o                         
   0  11   6        173.90        155.56        11.30 o                         
   1  11   6         41.64         18.31         6.40 o                         
   2  11   6          6.24          6.14         5.19 o                         
  -2  12   6         21.81         17.08         7.24 o                         
  -1  12   6         43.20         29.27        10.09 o                         
   0  12   6          0.00         -1.33         6.23 o                         
   1  12   6         60.76         51.54         9.25 o                         
   2  12   6         17.97         16.67         7.12 o                         
  -1  13   6         10.71          6.03         9.19 o                         
   0  13   6          3.06         -1.78         8.49 o                         
   1  13   6         28.80         11.17         8.33 o                         
  -5   0   7         37.09         45.45        15.96 o                         
  -3   0   7        262.52        284.72        16.40 o                         
  -1   0   7      31039.11      31207.18       352.18 o                         
   1   0   7       2584.79       2707.22        27.38 o                         
   3   0   7         22.33         23.40         4.80 o                         
   5   0   7        112.76         77.37        38.91 o                         
  -5   1   7        152.71        144.46        17.85 o                         
  -4   1   7          4.69         -4.75         4.75 o                         
  -3   1   7          2.20         -1.20         2.74 o                         
  -2   1   7        108.19         79.12         5.04 o                         
  -1   1   7       1398.42       1255.65        12.83 o                         
   0   1   7         32.97         34.66         1.88 o                         
   1   1   7          7.05          1.90         1.30 o                         
   2   1   7       2821.15       2688.76        37.93 o                         
   3   1   7         30.96         30.15         3.18 o                         
   4   1   7        257.16        248.73        20.09 o                         
  -5   2   7          1.16         -4.98         9.77 o                         
  -4   2   7        107.61        100.29        13.73 o                         
  -3   2   7         73.10         75.21         8.53 o                         
  -2   2   7        384.56        423.00        12.62 o                         
  -1   2   7       1607.44       1606.81        16.06 o                         
   0   2   7        528.33        541.75         7.52 o                         
   1   2   7       1483.06       1450.99        15.48 o                         
   2   2   7        256.54        235.96         9.30 o                         
   3   2   7         74.74         72.91         9.60 o                         
   4   2   7        199.76        188.70        17.16 o                         
  -5   3   7         79.71         44.96        15.71 o                         
  -4   3   7          5.80          3.94         5.43 o                         
  -3   3   7        145.50        151.19         8.19 o                         
  -2   3   7        350.67        366.09        10.99 o                         
  -1   3   7        119.00        127.35         5.57 o                         
   0   3   7       1072.42        942.40        12.72 o                         
   1   3   7        176.51        122.51         5.53 o                         
   2   3   7        288.69        313.33         9.31 o                         
   3   3   7         28.59         31.94         6.81 o                         
   4   3   7         12.74          9.22         6.95 o                         
  -4   4   7         24.35         18.32         7.15 o                         
  -3   4   7        324.26        314.41        13.13 o                         
  -2   4   7        190.52        221.39         8.45 o                         
  -1   4   7         86.26         81.49         4.97 o                         
   0   4   7        736.69        730.86        13.20 o                         
   1   4   7       1402.70       1304.16        16.64 o                         
   2   4   7         57.81         60.96         4.59 o                         
   3   4   7        129.35        118.20        11.78 o                         
   4   4   7        676.33        714.62        29.29 o                         
  -4   5   7         10.52         17.29         7.03 o                         
  -3   5   7        496.06        544.24        17.04 o                         
  -2   5   7        303.46        287.43         9.64 o                         
  -1   5   7         47.05         71.40         4.85 o                         
   0   5   7       1974.68       2246.51        30.33 o                         
   1   5   7          0.65          2.63         2.39 o                         
   2   5   7        797.29        773.96        15.03 o                         
   3   5   7         24.54         24.60         6.36 o                         
   4   5   7        114.04        140.34        17.33 o                         
  -4   6   7          2.40          8.34         6.77 o                         
  -3   6   7         29.25         32.90         6.86 o                         
  -2   6   7        525.86        527.51        13.56 o                         
  -1   6   7        188.90        203.06         8.82 o                         
   0   6   7        825.20        852.09        21.52 o                         
   1   6   7        958.97        944.04        23.50 o                         
   2   6   7         74.86         74.73         7.03 o                         
   3   6   7       1525.63       1566.46        31.97 o                         
   4   6   7         35.26         21.45        13.04 o                         
  -4   7   7          3.07         -5.09         6.78 o                         
  -3   7   7         19.56         16.33         5.23 o                         
  -2   7   7        289.37        257.41        13.81 o                         
  -1   7   7         60.58         54.99         6.13 o                         
   0   7   7         31.34         68.39         5.13 o                         
   1   7   7         85.97        102.96        10.56 o                         
   2   7   7        277.51        235.65        11.58 o                         
   3   7   7         68.18         83.58         9.58 o                         
   4   7   7          7.25          1.00         7.53 o                         
  -4   8   7          2.50         -6.94         6.94 o                         
  -3   8   7          3.09          6.53         4.83 o                         
  -2   8   7        209.83        215.07        14.39 o                         
  -1   8   7        113.34        100.11         9.48 o                         
   0   8   7        157.48        170.57         8.99 o                         
   1   8   7         15.39         33.00         6.73 o                         
   2   8   7          2.50         -1.85         3.83 o                         
   3   8   7        119.03        114.05        12.02 o                         
   4   8   7          0.08          1.35         9.65 o                         
  -3   9   7          2.09          2.28         5.39 o                         
  -2   9   7         42.88         25.66         7.79 o                         
  -1   9   7        142.91        143.29         8.67 o                         
   0   9   7        795.91        813.38        22.82 o                         
   1   9   7         18.66         27.33         6.83 o                         
   2   9   7          6.34          6.64         5.17 o                         
   3   9   7        160.54        165.69        14.97 o                         
  -3  10   7         49.66         44.03         9.88 o                         
  -2  10   7        457.07        454.11        28.85 o                         
  -1  10   7        392.17        398.94        15.75 o                         
   0  10   7        346.78        353.82        15.04 o                         
   1  10   7        395.02        418.96        22.60 o                         
   2  10   7          2.63          5.54         5.35 o                         
   3  10   7        386.13        380.82        22.14 o                         
  -3  11   7        220.33        236.86        17.92 o                         
  -2  11   7          1.35         -4.00         5.90 o                         
  -1  11   7         45.81         52.71         9.16 o                         
   0  11   7        660.49        669.84        22.05 o                         
   1  11   7         33.71         31.36         7.50 o                         
   2  11   7        122.63        134.99        12.86 o                         
  -2  12   7          3.71         -2.06         6.38 o                         
  -1  12   7        130.88        155.31        16.40 o                         
   0  12   7         18.72          5.07         7.94 o                         
   1  12   7         77.36        103.93        11.08 o                         
   2  12   7         62.64         57.44         9.34 o                         
  -1  13   7         27.62         35.23        10.87 o                         
   0  13   7          9.66          4.24         8.65 o                         
   1  13   7          2.19          1.08         6.94 o                         
  -4   0   8        227.99        231.78        17.26 o                         
  -2   0   8         71.96         61.28         8.52 o                         
   0   0   8         34.15         48.79         3.09 o                         
   2   0   8       3795.45       4032.89        71.53 o                         
   4   0   8         70.77         78.71        15.41 o                         
  -5   1   8          0.20          2.53         9.98 o                         
  -4   1   8         49.35         29.73         6.63 o                         
  -3   1   8        164.03        156.98         9.15 o                         
  -2   1   8       4952.23       5187.05        52.18 o                         
  -1   1   8         48.90         57.19         3.38 o                         
   0   1   8        265.52        278.83         4.57 o                         
   1   1   8       3825.94       3957.14        31.72 o                         
   2   1   8       1419.41       1411.67        20.22 o                         
   3   1   8         50.97         46.73         4.73 o                         
   4   1   8         10.47          7.57         7.26 o                         
  -5   2   8          7.19         10.82        11.84 o                         
  -4   2   8          1.50         10.94         5.66 o                         
  -3   2   8        397.74        420.32        14.62 o                         
  -2   2   8         34.83         25.36         3.97 o                         
  -1   2   8       2648.24       2615.98        26.38 o                         
   0   2   8       1152.40       1154.60        11.69 o                         
   1   2   8         53.07         54.83         3.11 o                         
   2   2   8        414.94        427.59        14.12 o                         
   3   2   8        118.47         89.31         9.89 o                         
   4   2   8        142.00        175.53        17.40 o                         
  -4   3   8        177.23        201.29        13.97 o                         
  -3   3   8        144.28        148.95         8.99 o                         
  -2   3   8         30.49         12.72         3.30 o                         
  -1   3   8         37.39         39.33         3.56 o                         
   0   3   8         18.62         23.32         3.31 o                         
   1   3   8         18.46          6.96         2.16 o                         
   2   3   8        243.65        260.01         8.66 o                         
   3   3   8        428.90        414.61        18.61 o                         
   4   3   8        244.91        264.58        20.13 o                         
  -4   4   8          8.69          3.53         5.55 o                         
  -3   4   8         31.22         25.71         5.43 o                         
  -2   4   8          8.55         12.74         3.44 o                         
  -1   4   8         95.95        124.14         6.16 o                         
   0   4   8        208.08        202.42        10.95 o                         
   1   4   8          0.33          0.76         2.18 o                         
   2   4   8         11.33          5.14         2.70 o                         
   3   4   8         40.38         31.45         6.62 o                         
   4   4   8        420.96        470.86        25.27 o                         
  -4   5   8         11.57          6.11         6.73 o                         
  -3   5   8         42.48         37.93         6.98 o                         
  -2   5   8         20.95         16.35         3.66 o                         
  -1   5   8         47.50         48.92         4.49 o                         
   0   5   8       1128.49       1218.77        20.16 o                         
   1   5   8          0.01          2.06         2.40 o                         
   2   5   8         24.76         19.24         4.21 o                         
   3   5   8        126.05        147.45        11.22 o                         
   4   5   8         62.75         49.08         9.57 o                         
  -4   6   8         11.53          6.01         6.87 o                         
  -3   6   8         56.33         43.02         7.60 o                         
  -2   6   8         10.31         13.91         4.52 o                         
  -1   6   8        297.05        372.21        10.95 o                         
   0   6   8       1424.96       1427.00        23.77 o                         
   1   6   8         47.36         55.70         4.76 o                         
   2   6   8       1704.28       1655.26        25.56 o                         
   3   6   8          0.76          4.40         3.24 o                         
   4   6   8          9.86         -0.78         7.50 o                         
  -4   7   8        211.11        209.98        15.97 o                         
  -3   7   8        329.68        359.07        16.87 o                         
  -2   7   8          7.74          2.07         4.36 o                         
  -1   7   8         33.24         32.63         5.41 o                         
   0   7   8        249.06        247.70         8.62 o                         
   1   7   8         40.89         31.04         7.00 o                         
   2   7   8          8.76          2.00         2.98 o                         
   3   7   8         95.53         93.02         9.81 o                         
   4   7   8         88.94        110.77        16.31 o                         
  -4   8   8         27.67         33.81         8.73 o                         
  -3   8   8         37.29         33.85         6.13 o                         
  -2   8   8        138.24        137.33        10.84 o                         
  -1   8   8         14.19         13.25         5.66 o                         
   0   8   8         54.92         45.35         5.16 o                         
   1   8   8         12.57         19.80         5.99 o                         
   2   8   8          9.50          4.69         3.90 o                         
   3   8   8         75.84         48.99         9.27 o                         
  -3   9   8         83.20        111.84        10.28 o                         
  -2   9   8        531.09        548.95        25.67 o                         
  -1   9   8        191.64        196.17        14.89 o                         
   0   9   8        928.57        884.97        19.54 o                         
   1   9   8        276.74        252.12        15.69 o                         
   2   9   8         43.77         49.40         7.59 o                         
   3   9   8          0.06          3.35         6.53 o                         
  -3  10   8        667.84        709.56        28.01 o                         
  -2  10   8          0.09          9.09         5.75 o                         
  -1  10   8         14.40          6.51         6.21 o                         
   0  10   8          0.82         10.83         5.44 o                         
   1  10   8         46.69         33.18         7.07 o                         
   2  10   8         12.76         18.63         7.20 o                         
   3  10   8        108.69        116.28        12.64 o                         
  -3  11   8         43.11         78.20        15.80 o                         
  -2  11   8         58.00         58.50         8.79 o                         
  -1  11   8         28.46         11.94         7.62 o                         
   0  11   8          0.29         -3.72         5.18 o                         
   1  11   8         46.90         72.77         9.47 o                         
   2  11   8         45.01         37.32         7.43 o                         
  -2  12   8         47.96         46.60         8.67 o                         
  -1  12   8         58.82         38.18        10.41 o                         
   0  12   8         15.33         19.46         8.38 o                         
   1  12   8         57.97         52.13        11.88 o                         
   2  12   8          2.57          5.91         6.68 o                         
  -1  13   8        122.74        161.70        31.03 o                         
   0  13   8         36.21         21.19        11.65 o                         
   1  13   8        170.69        172.91        16.94 o                         
  -5   0   9        207.69        220.60        27.31 o                         
  -3   0   9          5.82         -2.51         5.88 o                         
  -1   0   9       2685.09       2758.90        49.05 o                         
   1   0   9         11.62          2.49         2.33 o                         
   3   0   9        194.67        198.49        22.38 o                         
  -5   1   9         31.40         47.49        13.06 o                         
  -4   1   9          0.45          6.82         6.38 o                         
  -3   1   9          8.63         13.91         4.53 o                         
  -2   1   9        207.30        166.60         7.48 o                         
  -1   1   9       6956.31       6351.97        63.23 o                         
   0   1   9          4.47          2.15         1.20 o                         
   1   1   9         14.45         15.13         2.04 o                         
   2   1   9          0.85          4.34         2.54 o                         
   3   1   9         13.53          4.26         3.45 o                         
   4   1   9          0.03          9.21         7.87 o                         
  -5   2   9         67.97         84.64        14.44 o                         
  -4   2   9          1.30         -3.72         4.99 o                         
  -3   2   9         16.69         14.04         5.70 o                         
  -2   2   9       5296.67       4996.87        61.38 o                         
  -1   2   9        698.95        671.56        11.70 o                         
   0   2   9         68.43         84.24         3.10 o                         
   1   2   9        414.76        465.59         8.26 o                         
   2   2   9         55.92         51.57         6.41 o                         
   3   2   9        136.07        139.63        10.36 o                         
   4   2   9        112.24        102.12        12.98 o                         
  -4   3   9         71.25         73.14         9.32 o                         
  -3   3   9        158.44        165.04        11.29 o                         
  -2   3   9        524.86        572.48        24.89 o                         
  -1   3   9         63.95         83.18         6.81 o                         
   0   3   9          1.61         -0.58         1.98 o                         
   1   3   9       1149.86       1147.28        14.74 o                         
   2   3   9        843.88        750.69        14.93 o                         
   3   3   9        311.08        316.11        21.17 o                         
   4   3   9        807.35        860.64        30.69 o                         
  -4   4   9         22.93         26.84         7.19 o                         
  -3   4   9        387.08        432.39        17.91 o                         
  -2   4   9        315.44        327.71        10.37 o                         
  -1   4   9          0.22          6.46         3.26 o                         
   0   4   9       2605.31       2745.91        38.53 o                         
   1   4   9        725.31        873.23        14.24 o                         
   2   4   9        244.46        265.27        10.37 o                         
   3   4   9         17.89         16.90         6.00 o                         
   4   4   9         23.92         28.70         8.69 o                         
  -4   5   9         26.57         26.98         7.33 o                         
  -3   5   9         16.14         18.58         6.50 o                         
  -2   5   9          9.68          4.90         2.34 o                         
  -1   5   9        133.01        156.10         7.72 o                         
   0   5   9         20.68         21.87         3.83 o                         
   1   5   9        202.76        226.45         9.31 o                         
   2   5   9       1017.28       1076.90        21.46 o                         
   3   5   9         78.87         80.77        10.56 o                         
   4   5   9        169.43        187.49        16.53 o                         
  -4   6   9        112.49        103.90        10.73 o                         
  -3   6   9         11.63         13.12         5.59 o                         
  -2   6   9         14.06         11.77         4.33 o                         
  -1   6   9         25.52         24.31         3.97 o                         
   0   6   9        851.85       1003.53        18.91 o                         
   1   6   9        172.58        178.97         8.58 o                         
   2   6   9        611.69        647.46        15.52 o                         
   3   6   9        141.62        137.34         8.54 o                         
   4   6   9          6.68         -0.59         6.87 o                         
  -4   7   9          7.64         10.52         6.26 o                         
  -3   7   9        239.53        233.18        14.68 o                         
  -2   7   9         50.59         53.84         7.02 o                         
  -1   7   9         60.33         63.82         6.54 o                         
   0   7   9         19.90         17.48         5.00 o                         
   1   7   9        400.29        397.53        13.89 o                         
   2   7   9        279.56        246.43        10.82 o                         
   3   7   9        163.43        205.80        14.20 o                         
   4   7   9         24.15         23.60         9.60 o                         
  -4   8   9          6.09          1.09         8.19 o                         
  -3   8   9         17.42         10.08         7.85 o                         
  -2   8   9         15.74         17.21         7.95 o                         
  -1   8   9          9.52         14.31         4.85 o                         
   0   8   9         75.50         53.95         5.17 o                         
   1   8   9         35.19         25.89         8.41 o                         
   2   8   9        167.88        153.57         9.38 o                         
   3   8   9        180.88        165.54        14.81 o                         
  -3   9   9          9.04         10.35         6.80 o                         
  -2   9   9        117.17        111.56        11.29 o                         
  -1   9   9        472.09        453.73        20.36 o                         
   0   9   9          8.42         18.42         4.02 o                         
   1   9   9          1.76          4.89         5.78 o                         
   2   9   9          3.11         -2.38         3.80 o                         
   3   9   9        178.31        184.73        15.56 o                         
  -3  10   9         91.28        107.48        10.87 o                         
  -2  10   9         67.38         57.67         8.64 o                         
  -1  10   9        377.75        410.04        22.04 o                         
   0  10   9        484.56        421.33        15.00 o                         
   1  10   9        179.61        182.27        11.85 o                         
   2  10   9         39.25         26.71         6.35 o                         
   3  10   9        171.32        173.22        15.41 o                         
  -2  11   9         15.16          7.16         6.11 o                         
  -1  11   9         21.43          7.19         6.80 o                         
   0  11   9          3.42          5.81         5.83 o                         
   1  11   9        146.07        127.55        10.79 o                         
   2  11   9         18.28         30.14        10.20 o                         
  -2  12   9         93.89        111.63        13.92 o                         
  -1  12   9        159.04        164.87        17.64 o                         
   0  12   9          0.87         13.33         8.26 o                         
   1  12   9        127.70        123.99        12.02 o                         
   2  12   9          0.00         -5.11         8.40 o                         
  -1  13   9         56.64         91.25        14.86 o                         
   0  13   9          0.70          5.52         9.18 o                         
   1  13   9          8.11          8.63         7.83 o                         
  -4   0  10          1.17          7.35         9.39 o                         
  -2   0  10         49.48         31.49         6.39 o                         
   0   0  10         89.44        115.21         5.80 o                         
   2   0  10         58.06         41.96         7.75 o                         
   4   0  10       1128.77       1196.72       110.07 o                         
  -5   1  10        118.18         96.61        15.49 o                         
  -4   1  10         97.35         85.10         9.80 o                         
  -3   1  10        242.30        275.95        12.53 o                         
  -2   1  10       1396.13       1432.16        20.10 o                         
  -1   1  10        370.63        432.64        13.58 o                         
   0   1  10        387.78        365.26         6.39 o                         
   1   1  10          7.99         11.34         2.04 o                         
   2   1  10        354.80        340.53        11.92 o                         
   3   1  10          0.22          3.07         3.88 o                         
   4   1  10        299.43        265.34        27.10 o                         
  -5   2  10          1.47        -16.87        16.87 o                         
  -4   2  10         60.70         80.01         9.81 o                         
  -3   2  10          0.07         -0.51         4.49 o                         
  -2   2  10         63.77         72.66         5.46 o                         
  -1   2  10        417.66        350.47        10.80 o                         
   0   2  10        137.00        138.08         6.02 o                         
   1   2  10       6594.69       6914.74        55.88 o                         
   2   2  10         61.35         72.89         7.01 o                         
   3   2  10        246.09        253.99        19.31 o                         
   4   2  10        523.45        515.09        52.79 o                         
  -4   3  10         33.82         37.58         7.75 o                         
  -3   3  10        331.35        310.81        17.68 o                         
  -2   3  10        261.46        318.10         9.57 o                         
  -1   3  10          7.57          7.31         2.51 o                         
   0   3  10       1252.45       1153.97        17.27 o                         
   1   3  10         47.22         41.75         3.96 o                         
   2   3  10        102.03         68.79         5.51 o                         
   3   3  10        420.59        355.55        23.63 o                         
   4   3  10         48.10         49.83        12.84 o                         
  -4   4  10        101.05        144.13        12.26 o                         
  -3   4  10         65.41         59.68         7.44 o                         
  -2   4  10         91.89         96.30         5.15 o                         
  -1   4  10       3542.84       3461.40        40.79 o                         
   0   4  10         80.22         86.21         5.80 o                         
   1   4  10        578.43        659.31        16.24 o                         
   2   4  10        176.52        179.21         8.57 o                         
   3   4  10         58.88         65.47        11.05 o                         
   4   4  10         27.20         16.62         7.14 o                         
  -4   5  10         21.89         18.89         7.10 o                         
  -3   5  10        357.13        352.02        16.92 o                         
  -2   5  10        465.34        461.46        16.15 o                         
  -1   5  10         92.36         87.92         5.92 o                         
   0   5  10          1.27          2.89         2.87 o                         
   1   5  10         39.90         37.20         4.01 o                         
   2   5  10       1121.88       1076.11        22.15 o                         
   3   5  10          0.81         -0.77         5.14 o                         
   4   5  10         12.28          2.50         6.78 o                         
  -4   6  10         46.78         39.88         7.66 o                         
  -3   6  10          5.29         -0.58         5.31 o                         
  -2   6  10          4.77          7.52         3.99 o                         
  -1   6  10       1609.53       1696.96        26.11 o                         
   0   6  10        176.04        166.20         8.87 o                         
   1   6  10        663.18        591.70        21.56 o                         
   2   6  10         29.04         36.73         5.17 o                         
   3   6  10         82.46         75.49         8.95 o                         
   4   6  10          3.52         -0.29         7.49 o                         
  -4   7  10          0.33          0.95         6.33 o                         
  -3   7  10        328.19        344.05        16.48 o                         
  -2   7  10          5.57          9.41         4.74 o                         
  -1   7  10        163.73        135.27         7.88 o                         
   0   7  10        183.96        204.18        10.22 o                         
   1   7  10         79.52        102.76         6.43 o                         
   2   7  10       1614.34       1770.22        26.84 o                         
   3   7  10        287.00        304.45        20.38 o                         
   4   7  10         82.64         62.98        14.46 o                         
  -4   8  10        121.09        115.88        12.00 o                         
  -3   8  10         63.92         59.17        10.08 o                         
  -2   8  10         22.28         11.98         5.77 o                         
  -1   8  10        195.82        209.62        11.32 o                         
   0   8  10         53.61         60.40         7.36 o                         
   1   8  10        244.01        275.69        11.65 o                         
   2   8  10         18.19         21.60         4.84 o                         
   3   8  10        348.97        343.67        20.57 o                         
  -3   9  10        660.69        682.81        26.24 o                         
  -2   9  10         33.50         51.21         9.54 o                         
  -1   9  10        261.19        268.81        16.45 o                         
   0   9  10        718.29        735.14        20.41 o                         
   1   9  10          7.60          2.77         4.41 o                         
   2   9  10        671.73        712.94        22.58 o                         
   3   9  10        148.41        138.63        14.08 o                         
  -3  10  10          9.97          9.95         6.86 o                         
  -2  10  10          2.75         -1.10         5.53 o                         
  -1  10  10        647.44        662.90        25.39 o                         
   0  10  10         19.16         13.01         4.74 o                         
   1  10  10        134.71        134.35        12.58 o                         
   2  10  10         10.32          6.23         5.20 o                         
   3  10  10         79.96         73.73        13.89 o                         
  -2  11  10          0.10          3.34         5.64 o                         
  -1  11  10        128.87        123.17        11.60 o                         
   0  11  10          0.02          6.98         6.16 o                         
   1  11  10         13.07          5.50         5.76 o                         
   2  11  10         66.58         57.12         9.86 o                         
  -2  12  10         58.03         53.51        10.47 o                         
  -1  12  10        233.73        217.02        21.41 o                         
   0  12  10         54.13         52.33         9.38 o                         
   1  12  10        203.71        234.74        15.85 o                         
   2  12  10         30.91         19.06         8.30 o                         
  -1  13  10         59.19         48.38        11.51 o                         
   0  13  10        103.56        127.48        14.84 o                         
   1  13  10        175.71        213.72        40.51 o                         
  -5   0  11        229.32        175.40        39.04 o                         
  -3   0  11        161.05        186.86        13.78 o                         
  -1   0  11        295.13        228.87        17.09 o                         
   1   0  11        891.01        999.29        21.31 o                         
   3   0  11         47.34         48.48        11.88 o                         
  -5   1  11         66.05         83.34        27.02 o                         
  -4   1  11        313.63        346.61        18.41 o                         
  -3   1  11          8.27          3.25         4.53 o                         
  -2   1  11       3746.75       3714.05        41.97 o                         
  -1   1  11         46.62         33.13         3.30 o                         
   0   1  11        255.48        237.93         5.97 o                         
   1   1  11       6063.35       6216.34        49.86 o                         
   2   1  11         25.17         19.83         4.54 o                         
   3   1  11        172.22        172.87        10.33 o                         
   4   1  11         11.77          1.94         7.59 o                         
  -4   2  11         20.80         15.30         6.97 o                         
  -3   2  11         36.55         28.23         6.43 o                         
  -2   2  11        333.33        304.36         8.55 o                         
  -1   2  11        502.29        416.64        15.09 o                         
   0   2  11         36.49         26.13         2.47 o                         
   1   2  11       1036.16       1137.80        15.31 o                         
   2   2  11         20.37         18.03         3.85 o                         
   3   2  11        232.57        241.61        16.00 o                         
   4   2  11          4.26         -1.39         6.36 o                         
  -4   3  11        149.20        157.66        13.11 o                         
  -3   3  11         15.62          7.94         4.87 o                         
  -2   3  11        667.28        723.26        13.99 o                         
  -1   3  11          9.49         17.02         2.76 o                         
   0   3  11        166.50        152.07         6.35 o                         
   1   3  11        276.13        300.91         7.60 o                         
   2   3  11        225.90        221.49        11.74 o                         
   3   3  11        278.74        310.54        19.71 o                         
   4   3  11          0.08          2.61         7.14 o                         
  -4   4  11          5.41         16.53         7.51 o                         
  -3   4  11        228.06        262.18        14.25 o                         
  -2   4  11         11.96         17.12         3.45 o                         
  -1   4  11         12.70          2.17         2.87 o                         
   0   4  11        192.26        210.66         8.64 o                         
   1   4  11        382.85        434.24        15.57 o                         
   2   4  11         45.01         25.12         4.91 o                         
   3   4  11        671.17        691.56        25.16 o                         
   4   4  11        149.24        187.69        16.27 o                         
  -4   5  11         78.37         63.84         8.78 o                         
  -3   5  11          7.87         12.82         5.71 o                         
  -2   5  11         66.18         66.25         6.95 o                         
  -1   5  11        197.16        199.24        11.79 o                         
   0   5  11         86.75        101.26         6.56 o                         
   1   5  11         73.84         60.04         5.07 o                         
   2   5  11        416.15        426.02        14.95 o                         
   3   5  11        191.68        163.94        19.36 o                         
   4   5  11         13.48          6.99         7.14 o                         
  -4   6  11         23.82         19.25         6.56 o                         
  -3   6  11        299.19        310.24        15.22 o                         
  -2   6  11         37.56         25.25         5.21 o                         
  -1   6  11       1341.27       1347.45        22.40 o                         
   0   6  11        126.61        133.91         7.59 o                         
   1   6  11        258.70        284.29         9.90 o                         
   2   6  11        134.21        136.79         8.53 o                         
   3   6  11          0.00          1.37         6.62 o                         
   4   6  11         25.25         31.24         9.18 o                         
  -4   7  11         73.23         74.78         9.07 o                         
  -3   7  11        137.67        149.44        12.46 o                         
  -2   7  11        161.65        153.91        10.95 o                         
  -1   7  11         90.11         80.97         6.18 o                         
   0   7  11          0.05          0.76         3.17 o                         
   1   7  11        155.04        174.33         9.48 o                         
   2   7  11        102.25        106.21         9.74 o                         
   3   7  11          6.37          8.98         6.16 o                         
   4   7  11          0.99          8.32         8.82 o                         
  -4   8  11          3.70         -1.42        14.14 o                         
  -3   8  11          5.64         17.12         6.43 o                         
  -2   8  11         63.27         76.81         9.33 o                         
  -1   8  11        768.95        743.95        17.35 o                         
   0   8  11         85.56         79.85         5.05 o                         
   1   8  11          7.46          4.87         3.86 o                         
   2   8  11        162.08        159.58        11.73 o                         
   3   8  11        127.22        127.38        13.22 o                         
  -3   9  11         27.71         27.79         8.55 o                         
  -2   9  11        172.73        143.44        11.60 o                         
  -1   9  11        105.36        100.32        14.26 o                         
   0   9  11         16.38         26.36         5.30 o                         
   1   9  11         15.37          8.99         5.19 o                         
   2   9  11         14.65         13.05         7.01 o                         
   3   9  11        112.59        100.85        15.12 o                         
  -3  10  11         21.43          4.54         6.26 o                         
  -2  10  11          0.16         -0.56         5.89 o                         
  -1  10  11        610.67        612.73        24.45 o                         
   0  10  11         68.49         63.57         6.77 o                         
   1  10  11         17.83         22.40         6.34 o                         
   2  10  11         32.36         34.53         8.23 o                         
   3  10  11          6.52         13.21        10.45 o                         
  -2  11  11         22.58          6.49         6.25 o                         
  -1  11  11         41.22         36.98         8.88 o                         
   0  11  11         22.06         22.40         8.19 o                         
   1  11  11        125.56        126.20        10.96 o                         
   2  11  11         22.04         31.28         8.72 o                         
  -2  12  11         58.49         33.25        10.84 o                         
  -1  12  11          8.71          8.74         8.15 o                         
   0  12  11         13.11         27.10         9.63 o                         
   1  12  11         13.28         15.21         6.92 o                         
   0  13  11         13.53         -4.30         8.29 o                         
  -4   0  12         85.17        109.20        13.85 o                         
  -2   0  12      11211.53      11772.97       166.08 o                         
   0   0  12         10.99          9.61         3.23 o                         
   2   0  12        200.39        168.50        17.44 o                         
   4   0  12         49.11         21.52        13.51 o                         
  -4   1  12         85.17         88.27        11.33 o                         
  -3   1  12        333.33        393.05        14.09 o                         
  -2   1  12        336.38        440.04        10.56 o                         
  -1   1  12         16.12         10.80         2.57 o                         
   0   1  12          0.73          2.41         1.67 o                         
   1   1  12        961.44        902.81        13.20 o                         
   2   1  12        185.52        167.78        10.60 o                         
   3   1  12         54.16         46.77         8.24 o                         
   4   1  12         50.44         29.35        10.34 o                         
  -4   2  12          0.77         -5.66         5.66 o                         
  -3   2  12         31.58         41.03         6.14 o                         
  -2   2  12       3816.04       3904.69        41.43 o                         
  -1   2  12         12.68          3.51         2.33 o                         
   0   2  12        119.09        147.46         5.96 o                         
   1   2  12          2.03          1.63         1.92 o                         
   2   2  12         60.79         44.79         5.28 o                         
   3   2  12        663.35        713.36        37.51 o                         
   4   2  12        115.89        106.95        13.84 o                         
  -4   3  12        100.67         68.57         9.88 o                         
  -3   3  12        354.10        312.99        16.25 o                         
  -2   3  12          1.94          1.84         2.56 o                         
  -1   3  12         73.63         71.09         4.45 o                         
   0   3  12        756.33        754.97        13.57 o                         
   1   3  12         40.77         44.55         3.66 o                         
   2   3  12          2.08         -2.19         2.87 o                         
   3   3  12        668.91        722.99        25.89 o                         
   4   3  12        198.74        199.09        16.89 o                         
  -4   4  12         30.09         17.90         7.24 o                         
  -3   4  12         11.65          8.28         5.06 o                         
  -2   4  12         21.50         26.23         3.64 o                         
  -1   4  12        475.64        459.89        12.12 o                         
   0   4  12         32.43         32.93         5.62 o                         
   1   4  12        187.53        201.68         7.58 o                         
   2   4  12          0.46         -2.60         3.30 o                         
   3   4  12       2697.55       2819.65        51.34 o                         
   4   4  12         11.92         17.04         8.34 o                         
  -4   5  12         95.84         89.07         9.77 o                         
  -3   5  12         37.66         41.67         5.75 o                         
  -2   5  12        103.56        102.28         8.37 o                         
  -1   5  12        134.29        136.24         8.53 o                         
   0   5  12        263.12        270.07        10.86 o                         
   1   5  12         30.69         26.92         5.36 o                         
   2   5  12          0.51          0.46         3.70 o                         
   3   5  12         34.18         31.12         7.75 o                         
   4   5  12         15.48          7.69         7.76 o                         
  -4   6  12         19.67         14.78         6.98 o                         
  -3   6  12         12.01          2.52         5.78 o                         
  -2   6  12        415.62        413.57        15.56 o                         
  -1   6  12        235.54        286.52        11.53 o                         
   0   6  12        103.34        115.96         7.57 o                         
   1   6  12          0.19          1.31         2.61 o                         
   2   6  12         73.48         77.34         7.61 o                         
   3   6  12        290.45        278.61        17.55 o                         
   4   6  12         20.13         27.80         9.55 o                         
  -4   7  12         12.67          9.09         6.48 o                         
  -3   7  12        197.56        213.70        13.41 o                         
  -2   7  12          8.46          8.29         4.98 o                         
  -1   7  12         30.11         28.64         5.26 o                         
   0   7  12          2.06          4.70         3.37 o                         
   1   7  12        441.13        484.08        14.65 o                         
   2   7  12          2.50          3.90         4.87 o                         
   3   7  12         11.14         -0.09         5.68 o                         
  -3   8  12        143.56        142.57        12.34 o                         
  -2   8  12         71.62         67.73         8.09 o                         
  -1   8  12          6.30          2.70         4.74 o                         
   0   8  12        562.82        570.53        15.87 o                         
   1   8  12          0.07          2.55         2.37 o                         
   2   8  12        189.85        199.93        13.59 o                         
   3   8  12          4.08          5.06         6.49 o                         
  -3   9  12          5.57          1.10         6.78 o                         
  -2   9  12          7.11          4.19         5.11 o                         
  -1   9  12         84.47         78.74         9.77 o                         
   0   9  12          2.23          4.91         4.15 o                         
   1   9  12         15.86          9.80         4.67 o                         
   2   9  12        173.33        149.19        12.25 o                         
   3   9  12          0.14         -0.34         7.38 o                         
  -3  10  12          0.89         -6.53         6.94 o                         
  -2  10  12        126.60        124.48        13.67 o                         
  -1  10  12         25.75         13.30         6.92 o                         
   0  10  12         10.28          9.07         4.61 o                         
   1  10  12          4.43          2.40         6.18 o                         
   2  10  12          2.52         -6.33         6.33 o                         
  -2  11  12         73.21         73.02        11.78 o                         
  -1  11  12          9.65          6.28         7.42 o                         
   0  11  12        155.04        154.57        13.90 o                         
   1  11  12        110.71        139.56        17.62 o                         
   2  11  12          6.46         -5.99         6.91 o                         
  -2  12  12        218.75        184.91        64.85 o                         
  -1  12  12         52.29         34.15        10.04 o                         
   0  12  12        322.40        318.89        21.31 o                         
   1  12  12          2.15          0.54         8.57 o                         
   0  13  12          3.48          4.16         9.73 o                         
  -3   0  13        217.80        213.40        17.11 o                         
  -1   0  13        601.54        644.14        26.45 o                         
   1   0  13        427.29        361.42        15.14 o                         
   3   0  13        714.06        696.25        44.81 o                         
  -4   1  13         26.38         27.09         8.17 o                         
  -3   1  13        138.16        149.22         8.62 o                         
  -2   1  13        676.86        662.65        19.92 o                         
  -1   1  13         56.75         68.46         9.66 o                         
   0   1  13       6000.79       5734.23        52.39 o                         
   1   1  13        794.69        733.90        12.04 o                         
   2   1  13         76.92        104.49         8.38 o                         
   3   1  13        853.19        875.45        33.00 o                         
   4   1  13          0.46          1.43         8.29 o                         
  -4   2  13         12.35          5.52         6.10 o                         
  -3   2  13          0.77          5.99         4.10 o                         
  -2   2  13         24.83         42.03         4.39 o                         
  -1   2  13        355.95        384.58         8.09 o                         
   0   2  13         51.05         60.23         4.59 o                         
   1   2  13         55.24         57.87         3.96 o                         
   2   2  13          1.51          2.62         3.43 o                         
   3   2  13        395.21        434.15        43.68 o                         
   4   2  13         18.13         12.19         7.80 o                         
  -4   3  13        134.83        116.71        13.28 o                         
  -3   3  13          7.57          2.83         4.58 o                         
  -2   3  13        109.11        117.34         8.79 o                         
  -1   3  13         27.39         50.62         5.14 o                         
   0   3  13          0.18          1.58         3.25 o                         
   1   3  13        212.59        214.37         9.44 o                         
   2   3  13         12.27         15.30         3.68 o                         
   3   3  13          0.02         -5.98         5.98 o                         
   4   3  13          0.00         -0.84         7.97 o                         
  -4   4  13         26.38         17.95         7.29 o                         
  -3   4  13        654.50        668.91        17.23 o                         
  -2   4  13         15.75         15.13         2.99 o                         
  -1   4  13        557.27        495.83        12.50 o                         
   0   4  13          7.08          2.89         2.97 o                         
   1   4  13        236.63        220.74        10.10 o                         
   2   4  13        172.78        171.51        10.42 o                         
   3   4  13       1112.38       1138.02        34.16 o                         
   4   4  13         19.81         15.38         8.25 o                         
  -4   5  13         31.40          6.82         6.87 o                         
  -3   5  13         32.13         30.38         6.55 o                         
  -2   5  13        423.93        484.30        16.69 o                         
  -1   5  13        201.17        227.11        14.65 o                         
   0   5  13       1553.94       1687.12        28.19 o                         
   1   5  13          7.45          6.55         2.85 o                         
   2   5  13         48.41         46.13         7.21 o                         
   3   5  13         35.46         16.01         6.81 o                         
   4   5  13         95.41         89.68        12.26 o                         
  -4   6  13          0.00         -3.54         6.67 o                         
  -3   6  13          9.73          9.45         5.87 o                         
  -2   6  13          0.06          2.59         4.17 o                         
  -1   6  13        423.35        411.27        13.85 o                         
   0   6  13         74.70         71.60         7.94 o                         
   1   6  13       2205.48       2188.43        34.81 o                         
   2   6  13       1195.89       1252.99        25.90 o                         
   3   6  13         35.32         36.37         9.49 o                         
   4   6  13          8.33          8.86         9.25 o                         
  -4   7  13          1.73          6.31         6.77 o                         
  -3   7  13         21.82         18.75         5.88 o                         
  -2   7  13        223.82        226.62        19.63 o                         
  -1   7  13        234.44        219.06         9.24 o                         
   0   7  13         29.51         23.75         4.92 o                         
   1   7  13         78.31         75.73         8.80 o                         
   2   7  13        770.44        735.00        23.11 o                         
   3   7  13          0.33         -5.96         5.96 o                         
  -3   8  13          7.57          9.58         6.43 o                         
  -2   8  13        199.65        183.51        12.24 o                         
  -1   8  13        509.44        492.59        22.96 o                         
   0   8  13         15.38          6.27         4.34 o                         
   1   8  13         70.58         77.24        13.91 o                         
   2   8  13        757.52        721.63        27.14 o                         
   3   8  13        239.14        240.60        17.39 o                         
  -3   9  13         83.92        107.26        11.48 o                         
  -2   9  13          3.75         -4.18         5.19 o                         
  -1   9  13          4.08          5.86         6.21 o                         
   0   9  13       1634.85       1555.01        30.08 o                         
   1   9  13         36.06         33.61         8.22 o                         
   2   9  13        431.10        420.55        24.32 o                         
   3   9  13          6.15         14.64        10.20 o                         
  -3  10  13         56.43         59.75        10.78 o                         
  -2  10  13         18.53         14.91         6.62 o                         
  -1  10  13         78.25         95.92        13.11 o                         
   0  10  13          0.21         -3.25         6.44 o                         
   1  10  13         89.25         93.75        11.47 o                         
   2  10  13         39.78         31.81         8.18 o                         
  -2  11  13        213.60        260.42        21.45 o                         
  -1  11  13         27.11         12.27         8.28 o                         
   0  11  13         10.90          4.93         7.53 o                         
   1  11  13         20.84         15.54         6.78 o                         
   2  11  13         71.76         87.84        12.29 o                         
  -1  12  13         27.53         18.48        10.08 o                         
   0  12  13         23.07         24.19         9.69 o                         
   1  12  13          0.19          2.69         7.42 o                         
  -4   0  14         11.69          5.36         6.68 o                         
  -2   0  14        282.03        230.48        15.65 o                         
   0   0  14        206.58        219.50        10.41 o                         
   2   0  14        297.33        345.58        27.35 o                         
   4   0  14          3.58         14.40        13.58 o                         
  -4   1  14          1.67          1.61         5.75 o                         
  -3   1  14         48.58         50.12         6.59 o                         
  -2   1  14          5.73         -0.14         3.44 o                         
  -1   1  14        241.41        254.76         8.08 o                         
   0   1  14         10.48         10.80         2.63 o                         
   1   1  14        347.65        355.66         9.14 o                         
   2   1  14        105.40         91.40         9.29 o                         
   3   1  14         81.30         91.75        16.27 o                         
   4   1  14         10.22          6.65         8.60 o                         
  -4   2  14          0.25         -4.59         5.29 o                         
  -3   2  14       3156.54       3289.70        45.73 o                         
  -2   2  14        253.29        252.97        10.29 o                         
  -1   2  14          7.95          0.73         2.19 o                         
   0   2  14        348.79        399.10        12.00 o                         
   1   2  14        111.00        112.75         5.52 o                         
   2   2  14        763.84        843.62        19.79 o                         
   3   2  14         15.28         19.57         9.05 o                         
   4   2  14          2.66          4.88         8.28 o                         
  -4   3  14         51.06         36.68         7.78 o                         
  -3   3  14        105.61         87.08         7.95 o                         
  -2   3  14         36.87         31.06         4.13 o                         
  -1   3  14        172.88        176.42         6.49 o                         
   0   3  14        864.19        891.05        17.83 o                         
   1   3  14         71.01         54.78         4.32 o                         
   2   3  14         87.56        100.03        10.42 o                         
   3   3  14        392.26        399.65        20.83 o                         
   4   3  14         46.06         49.07        10.31 o                         
  -4   4  14          0.10         -1.73         5.29 o                         
  -3   4  14        511.17        509.16        22.15 o                         
  -2   4  14         25.37         27.03         4.93 o                         
  -1   4  14        367.23        372.67         9.87 o                         
   0   4  14          1.78          2.29         3.01 o                         
   1   4  14        537.25        550.89        14.34 o                         
   2   4  14          3.06          0.24         4.81 o                         
   3   4  14         23.40         27.18         8.69 o                         
   4   4  14         73.90         70.43        13.15 o                         
  -4   5  14          3.11         -2.98         6.80 o                         
  -3   5  14         22.01         24.69         4.94 o                         
  -2   5  14         55.96         40.29         7.94 o                         
  -1   5  14        228.77        258.37        10.59 o                         
   0   5  14          3.18          1.42         3.04 o                         
   1   5  14        152.93        169.47        15.03 o                         
   2   5  14        213.59        221.15        18.42 o                         
   3   5  14         73.93         75.30        10.22 o                         
   4   5  14         19.35         17.20         9.77 o                         
  -4   6  14         60.56         54.11        10.52 o                         
  -3   6  14        128.29        111.86        10.84 o                         
  -2   6  14          0.61          0.94         4.39 o                         
  -1   6  14          8.14          4.08         4.35 o                         
   0   6  14          0.04         -3.16         3.16 o                         
   1   6  14        239.46        225.45        16.10 o                         
   2   6  14        785.34        766.09        20.95 o                         
   3   6  14         11.84         10.36         6.19 o                         
   4   6  14        156.80        168.56        23.27 o                         
  -4   7  14         29.48         38.98         8.21 o                         
  -3   7  14         31.35         36.63         7.01 o                         
  -2   7  14         67.00         49.27         6.58 o                         
  -1   7  14        255.95        260.72        11.23 o                         
   0   7  14         47.74         49.36         8.02 o                         
   1   7  14        795.00        719.58        23.95 o                         
   2   7  14          1.30         -3.71         4.85 o                         
   3   7  14         66.22         55.61        12.05 o                         
  -3   8  14        264.33        275.94        15.74 o                         
  -2   8  14         88.37         85.77         8.53 o                         
  -1   8  14        239.73        226.25        17.23 o                         
   0   8  14          0.03         -4.21         5.43 o                         
   1   8  14          8.23          0.52         5.57 o                         
   2   8  14        181.68        144.72        11.73 o                         
   3   8  14          2.48          5.02         6.76 o                         
  -3   9  14          4.18          8.15         6.52 o                         
  -2   9  14        333.70        331.34        25.04 o                         
  -1   9  14        217.31        241.26        17.39 o                         
   0   9  14         43.83         30.25         6.81 o                         
   1   9  14          1.04         -1.28         6.00 o                         
   2   9  14          8.01          6.31         7.26 o                         
   3   9  14         91.02         90.97        17.64 o                         
  -3  10  14        117.38        102.08        18.06 o                         
  -2  10  14          7.25         12.61         8.87 o                         
  -1  10  14          2.95          3.98         7.75 o                         
   0  10  14          1.52          7.13         6.57 o                         
   1  10  14          1.95          5.85         6.73 o                         
   2  10  14        261.29        212.64        18.70 o                         
  -2  11  14         74.79         81.74        12.69 o                         
  -1  11  14        172.00        181.26        19.85 o                         
   0  11  14        176.44        156.22        18.84 o                         
   1  11  14          3.30          6.25         7.62 o                         
   2  11  14          6.64          8.68         8.44 o                         
  -1  12  14          0.00         -5.97        12.28 o                         
   0  12  14         26.09         13.48        20.01 o                         
   1  12  14          0.04         -0.56         7.49 o                         
  -3   0  15         93.98         88.22        12.02 o                         
  -1   0  15        131.46        144.30        13.63 o                         
   1   0  15       1355.62       1305.94        44.47 o                         
   3   0  15        422.00        394.98        46.02 o                         
  -4   1  15         14.27          7.57         6.16 o                         
  -3   1  15       1813.89       1951.41        29.63 o                         
  -2   1  15         28.26         23.74         6.49 o                         
  -1   1  15         89.63        115.57         6.52 o                         
   0   1  15          3.06          4.98         3.04 o                         
   1   1  15          0.24         -2.34         2.34 o                         
   2   1  15         29.00         38.21         6.26 o                         
   3   1  15        588.45        615.87        32.77 o                         
   4   1  15         35.46         14.16         9.67 o                         
  -4   2  15         17.98         14.68         6.54 o                         
  -3   2  15          6.30          9.41         4.90 o                         
  -2   2  15        271.07        257.24        10.21 o                         
  -1   2  15          5.86         14.34         2.69 o                         
   0   2  15        326.18        313.72        10.02 o                         
   1   2  15        695.00        728.20        13.13 o                         
   2   2  15        269.43        271.05        12.71 o                         
   3   2  15          2.05          1.45         6.61 o                         
   4   2  15          2.90          2.88         9.06 o                         
  -4   3  15         81.47         70.52         9.64 o                         
  -3   3  15        222.69        236.50        12.75 o                         
  -2   3  15         87.46         99.84         6.24 o                         
  -1   3  15         15.86         14.22         2.97 o                         
   0   3  15         45.09         55.84         5.84 o                         
   1   3  15        440.85        435.65        10.37 o                         
   2   3  15       1555.48       1553.80        33.32 o                         
   3   3  15        265.04        263.85        17.33 o                         
   4   3  15         50.29         28.37         9.69 o                         
  -4   4  15          1.22          1.11         7.37 o                         
  -3   4  15        432.80        410.73        13.99 o                         
  -2   4  15        473.40        446.62        13.46 o                         
  -1   4  15        164.54        190.29         7.90 o                         
   0   4  15        163.05        181.75         9.81 o                         
   1   4  15        318.61        354.00        12.01 o                         
   2   4  15         27.07         23.25         4.12 o                         
   3   4  15         18.81         23.40         7.58 o                         
   4   4  15          0.24         -6.89         6.89 o                         
  -4   5  15          8.66          1.94         7.59 o                         
  -3   5  15         72.15         74.36         7.44 o                         
  -2   5  15        310.30        315.86        14.08 o                         
  -1   5  15          0.65          0.93         3.08 o                         
   0   5  15        301.32        244.51        11.45 o                         
   1   5  15         51.29         53.48         8.54 o                         
   2   5  15       1169.96       1243.38        26.11 o                         
   3   5  15          0.18          8.87         8.14 o                         
   4   5  15         55.17         58.22        15.37 o                         
  -4   6  15        190.99        204.43        18.49 o                         
  -3   6  15          8.14          7.18         6.17 o                         
  -2   6  15        498.01        498.84        17.34 o                         
  -1   6  15        100.62         84.18         6.59 o                         
   0   6  15         23.13         18.30         4.55 o                         
   1   6  15        169.20        176.75        12.47 o                         
   2   6  15        735.29        738.42        24.33 o                         
   3   6  15          1.71          2.08         6.10 o                         
  -3   7  15         28.15         25.10         6.74 o                         
  -2   7  15         33.30         36.69         6.71 o                         
  -1   7  15         94.89        104.86        11.00 o                         
   0   7  15          4.26         10.89         5.32 o                         
   1   7  15        378.60        448.91        26.03 o                         
   2   7  15         10.09         13.99         6.07 o                         
   3   7  15         77.94         70.59        13.27 o                         
  -3   8  15         50.42         36.06         8.48 o                         
  -2   8  15        243.39        239.53        17.57 o                         
  -1   8  15          8.61          4.15         7.33 o                         
   0   8  15         30.94         27.59        12.30 o                         
   1   8  15          8.40         14.36         9.15 o                         
   2   8  15        353.40        330.27        21.32 o                         
   3   8  15         15.38          1.53        10.07 o                         
  -3   9  15         57.10         53.28         8.91 o                         
  -2   9  15          3.83         10.49         5.91 o                         
  -1   9  15        954.38        898.38        28.04 o                         
   0   9  15        113.21        111.14         9.56 o                         
   1   9  15         59.42         48.29        12.45 o                         
   2   9  15          0.01          7.58         6.96 o                         
   3   9  15         23.95         42.50        12.09 o                         
  -2  10  15          0.32          6.87         7.54 o                         
  -1  10  15          6.84         -4.60         6.55 o                         
   0  10  15          0.56          9.25         7.49 o                         
   1  10  15         75.27         59.77        11.27 o                         
   2  10  15          0.21          2.50         8.73 o                         
  -2  11  15        120.92         95.50        15.21 o                         
  -1  11  15        189.89        182.52        20.71 o                         
   0  11  15         72.96         84.15        12.20 o                         
   1  11  15         33.16         23.28         8.71 o                         
   2  11  15        177.70        203.43        18.03 o                         
  -1  12  15          3.24         12.49        11.64 o                         
   0  12  15        216.31        245.59        34.93 o                         
   1  12  15          5.50          0.49         8.67 o                         
  -4   0  16         11.35          9.73         8.54 o                         
  -2   0  16         94.18         85.62        11.88 o                         
   0   0  16       1084.87       1165.57        28.13 o                         
   2   0  16        341.24        319.43        23.38 o                         
   4   0  16         13.57         -1.20        12.15 o                         
  -4   1  16          9.18          0.57         5.89 o                         
  -3   1  16        106.12        105.44         9.05 o                         
  -2   1  16         62.65         40.96         6.12 o                         
  -1   1  16         47.83         40.45         5.27 o                         
   0   1  16          0.04          0.48         2.39 o                         
   1   1  16          4.55          2.05         3.13 o                         
   2   1  16          6.16          5.92         4.59 o                         
   3   1  16          8.30         10.01         7.86 o                         
   4   1  16          3.59          7.99         9.86 o                         
  -4   2  16          6.95          7.41         6.10 o                         
  -3   2  16         50.59         41.97         6.76 o                         
  -2   2  16         23.21         12.99         4.89 o                         
  -1   2  16        224.59        250.47         7.60 o                         
   0   2  16        137.91        166.56         8.22 o                         
   1   2  16          5.16          0.09         2.28 o                         
   2   2  16        158.95        120.37         9.87 o                         
   3   2  16         47.62         43.42         9.29 o                         
   4   2  16         11.14         -1.27         9.17 o                         
  -4   3  16         74.76         78.85        12.29 o                         
  -3   3  16         11.30         15.86         6.18 o                         
  -2   3  16        327.85        291.26        17.98 o                         
  -1   3  16         49.51         53.30         4.12 o                         
   0   3  16       1399.53       1342.34        21.79 o                         
   1   3  16         67.76         61.71         5.47 o                         
   2   3  16       2345.14       2312.37        36.07 o                         
   3   3  16        244.69        209.34        17.00 o                         
   4   3  16         72.96         71.67        15.10 o                         
  -4   4  16        126.21        136.04        13.72 o                         
  -3   4  16         21.58         20.56         4.79 o                         
  -2   4  16          2.18         10.64         4.13 o                         
  -1   4  16       1077.52       1220.05        18.17 o                         
   0   4  16         54.87         52.51         7.85 o                         
   1   4  16        608.30        577.10        15.30 o                         
   2   4  16        138.62        143.21         8.76 o                         
   3   4  16          0.47         -3.90         5.87 o                         
   4   4  16         12.81         12.32         8.13 o                         
  -4   5  16         84.60         72.23        14.32 o                         
  -3   5  16          2.13          3.47         5.33 o                         
  -2   5  16          4.03         -1.31         4.10 o                         
  -1   5  16         80.43         65.09         6.30 o                         
   0   5  16          4.20         -0.24         3.46 o                         
   1   5  16        199.98        190.47        12.69 o                         
   2   5  16        443.48        407.65        13.18 o                         
   3   5  16         45.85         64.85         9.67 o                         
   4   5  16          7.39         -6.86        16.49 o                         
  -4   6  16          1.66         11.69         8.34 o                         
  -3   6  16         23.93         12.70         6.78 o                         
  -2   6  16        124.15        110.35         9.16 o                         
  -1   6  16        207.71        214.32        13.94 o                         
   0   6  16          0.02          1.10         3.45 o                         
   1   6  16         53.49         35.14         7.20 o                         
   2   6  16         24.04         23.47         4.26 o                         
   3   6  16         35.07         37.32        10.17 o                         
  -3   7  16         32.52         16.33         6.62 o                         
  -2   7  16         16.22         16.81         6.34 o                         
  -1   7  16         29.67         37.02         7.64 o                         
   0   7  16        571.95        547.01        19.02 o                         
   1   7  16        426.71        349.53        19.45 o                         
   2   7  16        174.46        211.07        20.87 o                         
   3   7  16          6.15         21.01         8.47 o                         
  -3   8  16         25.72         18.79         7.25 o                         
  -2   8  16         43.90         36.47         6.55 o                         
  -1   8  16        772.32        786.89        30.63 o                         
   0   8  16         11.67         11.84         6.51 o                         
   1   8  16       1769.47       1813.83        42.45 o                         
   2   8  16        144.10        165.05        16.32 o                         
   3   8  16         23.69         36.26        13.26 o                         
  -3   9  16          0.45          6.74         7.56 o                         
  -2   9  16        172.00        176.05        15.50 o                         
  -1   9  16          3.27          7.35         6.18 o                         
   0   9  16         46.84         42.36         8.89 o                         
   1   9  16        100.09         84.07        11.08 o                         
   2   9  16        246.35        245.62        19.89 o                         
  -2  10  16          0.96         -7.28         7.28 o                         
  -1  10  16        328.94        342.51        20.48 o                         
   0  10  16         52.12         27.45         8.78 o                         
   1  10  16          4.76          2.67         7.12 o                         
   2  10  16          0.06          9.55         8.87 o                         
  -2  11  16        103.29        102.93        13.66 o                         
  -1  11  16         26.97         26.41        10.78 o                         
   0  11  16          0.31          5.82         8.40 o                         
   1  11  16          0.28         -1.16         7.27 o                         
  -1  12  16          5.74         -5.03         8.83 o                         
   0  12  16         79.80         51.25        18.82 o                         
  -3   0  17        224.00        237.33        24.11 o                         
  -1   0  17        147.83        162.82        15.18 o                         
   1   0  17         33.46         39.09         6.86 o                         
   3   0  17        171.58        118.66        33.84 o                         
  -4   1  17        324.95        332.63        19.07 o                         
  -3   1  17        206.28        240.27        13.24 o                         
  -2   1  17         39.62         34.38         5.79 o                         
  -1   1  17         33.99         13.32         4.00 o                         
   0   1  17         45.66         46.32         4.78 o                         
   1   1  17        470.65        453.97        14.33 o                         
   2   1  17          1.39          1.47         4.23 o                         
   3   1  17          3.10          5.79         8.94 o                         
   4   1  17          0.04         -3.93         8.73 o                         
  -4   2  17          7.96         11.32         6.30 o                         
  -3   2  17        839.22        823.93        23.65 o                         
  -2   2  17        115.01        117.93         9.94 o                         
  -1   2  17        279.97        319.07         8.33 o                         
   0   2  17       1588.17       1604.09        24.82 o                         
   1   2  17          1.36          6.13         2.73 o                         
   2   2  17         13.15          2.77         4.47 o                         
   3   2  17         21.30         15.58         7.18 o                         
   4   2  17         16.66         10.73        12.63 o                         
  -4   3  17        674.02        641.81        24.58 o                         
  -3   3  17        136.31        122.43         9.89 o                         
  -2   3  17         60.43         57.84        10.27 o                         
  -1   3  17         87.19        107.23         5.68 o                         
   0   3  17         57.49         51.21         4.59 o                         
   1   3  17        113.13        132.25         8.72 o                         
   2   3  17        258.79        272.16        11.62 o                         
   3   3  17        538.09        599.44        27.91 o                         
   4   3  17          4.78          0.46         9.27 o                         
  -4   4  17         37.96         36.83        11.25 o                         
  -3   4  17        130.20        132.23         9.61 o                         
  -2   4  17          0.74          3.38         4.02 o                         
  -1   4  17         89.06        102.89         6.06 o                         
   0   4  17         11.33         12.02         4.35 o                         
   1   4  17        126.18        115.96         7.49 o                         
   2   4  17       1165.44       1197.13        24.82 o                         
   3   4  17          3.32         -5.87         5.87 o                         
   4   4  17          8.09         17.77        13.45 o                         
  -4   5  17         87.75         46.19        10.56 o                         
  -3   5  17          0.23         -0.85         6.00 o                         
  -2   5  17        285.29        289.27        13.51 o                         
  -1   5  17         27.65         17.72         3.74 o                         
   0   5  17         64.85         53.55        10.28 o                         
   1   5  17        313.34        294.59        18.09 o                         
   2   5  17        602.25        641.99        21.55 o                         
   3   5  17          1.09          4.71         7.04 o                         
  -4   6  17        195.04        205.36        17.22 o                         
  -3   6  17         58.38         39.92         7.43 o                         
  -2   6  17         95.87        110.82         9.31 o                         
  -1   6  17        104.97        100.00        13.13 o                         
   0   6  17        105.06         66.96         6.72 o                         
   1   6  17         17.15         15.17         6.43 o                         
   2   6  17        200.49        210.83        15.93 o                         
   3   6  17         37.70         21.44         9.46 o                         
  -3   7  17         44.17         51.70        11.03 o                         
  -2   7  17        372.74        402.85        20.91 o                         
  -1   7  17        226.12        216.84        15.23 o                         
   0   7  17         52.50         45.35         8.45 o                         
   1   7  17        279.12        369.93        20.55 o                         
   2   7  17         96.05        103.63        16.51 o                         
   3   7  17        356.13        443.09        32.85 o                         
  -3   8  17        192.31        200.31        18.00 o                         
  -2   8  17        315.04        322.55        14.99 o                         
  -1   8  17         37.51         35.01        11.07 o                         
   0   8  17          5.37          0.96         6.14 o                         
   1   8  17          3.65          1.53         6.59 o                         
   2   8  17         12.09          9.77         8.03 o                         
   3   8  17          0.19          3.96        10.91 o                         
  -3   9  17          9.51          9.11         9.19 o                         
  -2   9  17         28.55         35.02         9.24 o                         
  -1   9  17          1.37          1.55         6.93 o                         
   0   9  17         14.17         12.26         7.63 o                         
   1   9  17        312.35        294.22        18.61 o                         
   2   9  17          4.90         -7.03         7.03 o                         
  -2  10  17        132.58         95.91        12.53 o                         
  -1  10  17        131.98        138.42        13.98 o                         
   0  10  17         22.25         12.67         9.57 o                         
   1  10  17         25.73         20.10         8.14 o                         
   2  10  17          0.40         -8.33         8.33 o                         
  -1  11  17          0.50         -6.26         8.59 o                         
   0  11  17         34.61         23.43        11.61 o                         
   1  11  17        192.84        183.27        19.20 o                         
   0  12  17          9.95          5.49        14.23 o                         
  -4   0  18         46.00         28.14        10.82 o                         
  -2   0  18         39.54         53.58        10.32 o                         
   0   0  18        510.44        586.25        25.95 o                         
   2   0  18        870.85        800.65        33.49 o                         
   4   0  18         38.56         37.75        18.20 o                         
  -4   1  18         38.99         33.92         8.37 o                         
  -3   1  18        814.32        806.94        22.23 o                         
  -2   1  18         18.17          7.57         4.29 o                         
  -1   1  18        680.40        588.85        16.36 o                         
   0   1  18       1085.67       1119.70        23.55 o                         
   1   1  18         55.56         48.88         6.03 o                         
   2   1  18        130.04        110.99        10.23 o                         
   3   1  18          5.77          3.03         7.55 o                         
   4   1  18          7.63          8.09         9.45 o                         
  -4   2  18         55.97         62.30         9.73 o                         
  -3   2  18          6.46          7.95         5.37 o                         
  -2   2  18        209.04        173.60        14.36 o                         
  -1   2  18        130.63        150.84         6.26 o                         
   0   2  18        195.05        232.54         9.92 o                         
   1   2  18          1.17         -0.46         2.70 o                         
   2   2  18         13.89         11.36         5.06 o                         
   3   2  18        288.02        251.37        19.14 o                         
   4   2  18          5.01          0.91         9.25 o                         
  -4   3  18         85.49         97.19        15.17 o                         
  -3   3  18         94.27        105.14        10.62 o                         
  -2   3  18         94.82         94.03         7.20 o                         
  -1   3  18         34.09         30.68         3.72 o                         
   0   3  18        772.17        788.05        16.24 o                         
   1   3  18         24.30         14.88         3.14 o                         
   2   3  18          1.35          1.37         4.20 o                         
   3   3  18          0.13          5.09         6.70 o                         
   4   3  18         15.96          7.73         9.35 o                         
  -4   4  18         68.75         62.60        15.99 o                         
  -3   4  18         23.59         21.05         5.23 o                         
  -2   4  18          7.96          2.13         2.97 o                         
  -1   4  18         47.78         51.88         7.08 o                         
   0   4  18        405.41        425.40        15.75 o                         
   1   4  18          9.71         10.42         5.31 o                         
   2   4  18          4.88          6.55         4.07 o                         
   3   4  18          0.65          1.39         5.61 o                         
  -4   5  18        102.63         89.75        12.52 o                         
  -3   5  18        118.31        115.09        12.84 o                         
  -2   5  18         31.39         30.42         5.93 o                         
  -1   5  18        235.71        273.75        10.66 o                         
   0   5  18         36.99         32.48         7.11 o                         
   1   5  18        596.27        625.97        28.09 o                         
   2   5  18         69.18         70.57         6.74 o                         
   3   5  18         13.99         18.39         7.09 o                         
  -3   6  18         18.83         18.38         6.96 o                         
  -2   6  18          5.57         -0.25         4.36 o                         
  -1   6  18         91.71        115.44        11.06 o                         
   0   6  18        416.88        478.13        24.07 o                         
   1   6  18        343.46        363.89        20.29 o                         
   2   6  18          4.49         -2.95         4.34 o                         
   3   6  18         24.37         17.72         7.53 o                         
  -3   7  18        376.37        335.60        18.61 o                         
  -2   7  18         11.28          4.45         5.62 o                         
  -1   7  18         57.69         65.67        16.35 o                         
   0   7  18        153.55        150.71        14.76 o                         
   1   7  18       2097.90       2089.24        46.32 o                         
   2   7  18         15.66         17.76         8.17 o                         
   3   7  18          7.09          3.54        10.02 o                         
  -3   8  18          4.78          0.01         8.05 o                         
  -2   8  18        949.93        914.55        42.90 o                         
  -1   8  18        133.02        118.71        13.63 o                         
   0   8  18        103.32        101.13        13.04 o                         
   1   8  18        293.35        322.67        28.39 o                         
   2   8  18          1.89         -6.68         6.68 o                         
   3   8  18        235.68        332.70        30.43 o                         
  -2   9  18          2.07          5.70         6.92 o                         
  -1   9  18        174.30        225.14        33.95 o                         
   0   9  18         10.39          0.07         7.45 o                         
   1   9  18        180.87        180.59        15.28 o                         
   2   9  18         42.33         49.54        12.08 o                         
  -2  10  18        156.45        148.46        15.59 o                         
  -1  10  18        179.78        189.47        18.11 o                         
   0  10  18         56.14         39.98        11.16 o                         
   1  10  18         49.04         48.12        11.16 o                         
   2  10  18         11.20         12.91        11.10 o                         
  -1  11  18         49.79         68.46        16.98 o                         
   0  11  18          9.35         -0.63        12.76 o                         
   1  11  18         17.46         17.05        10.64 o                         
  -3   0  19        231.51        270.87        23.34 o                         
  -1   0  19        714.67        544.13        26.52 o                         
   1   0  19         99.97         96.39        10.73 o                         
   3   0  19          3.70          0.13        11.36 o                         
  -4   1  19          8.07         15.07         7.38 o                         
  -3   1  19         59.23         60.42         8.64 o                         
  -2   1  19          5.49          6.93         4.45 o                         
  -1   1  19         22.10         13.11         4.86 o                         
   0   1  19        120.25        123.91        10.83 o                         
   1   1  19          0.03          1.16         3.27 o                         
   2   1  19        139.82        109.96        10.74 o                         
   3   1  19         14.96          3.63         7.12 o                         
   4   1  19          6.54          5.63         9.34 o                         
  -4   2  19        196.33        187.70        14.74 o                         
  -3   2  19        307.95        292.35        16.45 o                         
  -2   2  19         81.66        101.75         9.81 o                         
  -1   2  19        368.50        419.74         9.75 o                         
   0   2  19        107.20        101.76         8.34 o                         
   1   2  19        931.70        923.91        17.77 o                         
   2   2  19        645.48        629.38        21.04 o                         
   3   2  19         37.25         20.09         7.44 o                         
   4   2  19          3.39         -3.14         9.54 o                         
  -4   3  19          0.37          8.09         8.03 o                         
  -3   3  19          4.30          9.41         5.72 o                         
  -2   3  19          0.02          0.51         3.20 o                         
  -1   3  19          7.64          8.62         3.16 o                         
   0   3  19         34.30         28.88         4.58 o                         
   1   3  19         68.48         74.27         6.94 o                         
   2   3  19        316.98        319.77        18.62 o                         
   3   3  19         24.50          3.08         6.88 o                         
  -4   4  19        103.66         83.29        12.17 o                         
  -3   4  19          3.73          5.18        10.43 o                         
  -2   4  19          1.10          4.95         3.01 o                         
  -1   4  19        176.67        171.91         9.14 o                         
   0   4  19          5.87          5.41         4.16 o                         
   1   4  19        591.99        576.69        17.79 o                         
   2   4  19        426.93        417.83        14.84 o                         
   3   4  19         29.00         14.49         7.24 o                         
  -4   5  19         17.10         18.56         9.86 o                         
  -3   5  19          6.38          7.05         7.63 o                         
  -2   5  19        140.92        115.19        17.33 o                         
  -1   5  19         19.89         12.96         4.21 o                         
   0   5  19        237.54        233.26        15.05 o                         
   1   5  19         10.89          8.69         6.16 o                         
   2   5  19        229.87        228.74        13.38 o                         
   3   5  19          4.22         -5.67         8.47 o                         
  -3   6  19         14.94         11.25         8.40 o                         
  -2   6  19         82.29         74.27        10.06 o                         
  -1   6  19         40.82         23.08         6.71 o                         
   0   6  19          8.78          2.05         5.97 o                         
   1   6  19        240.77        215.24        16.50 o                         
   2   6  19          0.07          1.67         6.42 o                         
   3   6  19         22.09         43.56        11.76 o                         
  -3   7  19         15.72         22.84         8.20 o                         
  -2   7  19        268.49        302.12        16.48 o                         
  -1   7  19         49.65         47.61         8.58 o                         
   0   7  19       1486.21       1531.90        44.64 o                         
   1   7  19         63.49         61.93        10.13 o                         
   2   7  19          0.38          0.97         7.61 o                         
   3   7  19         71.96         74.16        16.54 o                         
  -3   8  19          2.55          3.19         9.71 o                         
  -2   8  19        203.93        198.75        20.43 o                         
  -1   8  19        377.74        350.65        20.58 o                         
   0   8  19         58.24         44.72        10.75 o                         
   1   8  19        290.78        290.05        20.08 o                         
   2   8  19          8.13         19.92         8.24 o                         
  -2   9  19        282.21        331.80        21.32 o                         
  -1   9  19         16.70         12.38         8.68 o                         
   0   9  19        192.11        187.26        18.08 o                         
   1   9  19          0.88         -4.22         6.57 o                         
   2   9  19         10.92         17.16         9.18 o                         
  -2  10  19         43.96         61.39        16.76 o                         
  -1  10  19         42.62         37.96        10.60 o                         
   0  10  19          2.86          0.66         7.92 o                         
   1  10  19         30.12         11.31         8.46 o                         
  -1  11  19         29.84         28.63        12.41 o                         
   0  11  19          6.65         -8.06         8.06 o                         
   1  11  19         10.81          1.35        28.69 o                         
  -4   0  20          8.87          4.25         8.96 o                         
  -2   0  20         43.78         50.41        10.90 o                         
   0   0  20        267.10        260.32        52.45 o                         
   2   0  20        176.09        179.28        45.18 o                         
  -4   1  20        195.83        145.32        13.47 o                         
  -3   1  20          7.46          1.24         5.11 o                         
  -2   1  20          0.39          3.40         4.32 o                         
  -1   1  20        530.92        545.46        15.97 o                         
   0   1  20        770.57        836.34        26.40 o                         
   1   1  20         20.14         13.22         5.52 o                         
   2   1  20          7.25          1.34         5.05 o                         
   3   1  20         17.82         13.92         8.59 o                         
  -4   2  20         13.89         22.53         7.98 o                         
  -3   2  20         98.48         85.30         9.44 o                         
  -2   2  20         37.91         39.98         6.81 o                         
  -1   2  20          7.28          8.41         3.00 o                         
   0   2  20        293.14        286.73        11.82 o                         
   1   2  20         36.15         40.57         5.57 o                         
   2   2  20        925.15        944.35        26.14 o                         
   3   2  20          7.62          3.76         7.15 o                         
  -4   3  20        475.35        484.63        37.71 o                         
  -3   3  20          0.38         -1.11         4.94 o                         
  -2   3  20        209.39        201.69        22.01 o                         
  -1   3  20        175.30        160.30        11.71 o                         
   0   3  20        615.35        665.47        16.38 o                         
   1   3  20        359.77        397.20        18.98 o                         
   2   3  20        191.02        209.17        15.24 o                         
   3   3  20        111.09        109.25        18.06 o                         
  -4   4  20          4.81          4.14         8.06 o                         
  -3   4  20          2.18          3.06         7.75 o                         
  -2   4  20          4.57          4.07         3.30 o                         
  -1   4  20         49.54         41.21         4.38 o                         
   0   4  20         29.37         13.17         6.18 o                         
   1   4  20        165.90        158.30        10.19 o                         
   2   4  20        342.04        370.88        15.01 o                         
   3   4  20          1.03          2.35         6.28 o                         
  -3   5  20          9.27          5.27         8.24 o                         
  -2   5  20         58.43         59.47         9.36 o                         
  -1   5  20         15.98         11.14         5.73 o                         
   0   5  20          2.22          2.24         5.35 o                         
   1   5  20       2043.01       2264.08        48.09 o                         
   2   5  20          7.68          9.30         5.17 o                         
   3   5  20        226.53        277.63        19.08 o                         
  -3   6  20        124.41        108.91        14.01 o                         
  -2   6  20        270.55        266.43        18.12 o                         
  -1   6  20         64.32         63.60        10.48 o                         
   0   6  20        518.55        498.42        23.16 o                         
   1   6  20         97.82        116.04        15.01 o                         
   2   6  20         45.84         44.38        10.03 o                         
   3   6  20          4.74          4.08         9.58 o                         
  -3   7  20         37.98         24.56        11.35 o                         
  -2   7  20          5.21         10.28         8.24 o                         
  -1   7  20          1.08         -5.29         5.29 o                         
   0   7  20        122.05        123.57        15.25 o                         
   1   7  20         14.28          9.84         6.87 o                         
   2   7  20         66.70         42.87        10.81 o                         
   3   7  20         37.98         50.49        14.82 o                         
  -3   8  20        363.33        412.43        28.93 o                         
  -2   8  20         21.99         16.48         8.88 o                         
  -1   8  20        129.73        149.88        16.80 o                         
   0   8  20        113.52        132.73        14.38 o                         
   1   8  20         28.51         39.17         9.02 o                         
   2   8  20        161.03        141.28        17.62 o                         
  -2   9  20         65.95         82.86        11.54 o                         
  -1   9  20         30.37         11.85        10.72 o                         
   0   9  20         54.32         34.58         9.83 o                         
   1   9  20          8.05          6.42         7.43 o                         
   2   9  20          2.54          6.83         9.91 o                         
  -2  10  20          0.19          3.69         8.25 o                         
  -1  10  20        102.47         65.54        13.94 o                         
   0  10  20          3.43          0.58         9.57 o                         
   1  10  20         25.74         20.85        10.85 o                         
   0  11  20         29.42         29.12        19.10 o                         
  -3   0  21          8.52          4.34         8.85 o                         
  -1   0  21         68.26         35.83         9.67 o                         
   1   0  21         19.27         11.76         8.15 o                         
   3   0  21         43.19         32.75        19.23 o                         
  -4   1  21         20.40         33.10         8.84 o                         
  -3   1  21         24.02         28.16         6.90 o                         
  -2   1  21         14.48         17.93         6.20 o                         
  -1   1  21         84.01        100.60         8.01 o                         
   0   1  21          3.32         -0.35         4.51 o                         
   1   1  21         15.77          3.88         5.28 o                         
   2   1  21         60.26         49.23         7.31 o                         
   3   1  21          2.34          6.60         7.93 o                         
  -4   2  21        786.42        787.08        32.99 o                         
  -3   2  21         78.04         83.43        13.58 o                         
  -2   2  21         46.21         45.91         7.35 o                         
  -1   2  21        145.20        129.77         7.09 o                         
   0   2  21         24.00         20.61         4.42 o                         
   1   2  21        455.41        452.88        18.86 o                         
   2   2  21         76.09         68.70         8.80 o                         
   3   2  21          0.16         -4.80         7.11 o                         
  -4   3  21          1.60          2.73         9.09 o                         
  -3   3  21         82.01         83.52         9.64 o                         
  -2   3  21          1.94          9.77         4.68 o                         
  -1   3  21        737.29        734.78        13.94 o                         
   0   3  21        414.41        429.26        13.87 o                         
   1   3  21        359.78        355.53        13.76 o                         
   2   3  21        582.54        510.71        18.60 o                         
   3   3  21          0.61         -2.70         6.50 o                         
  -3   4  21         33.26         26.10         9.07 o                         
  -2   4  21        312.76        359.31        13.12 o                         
  -1   4  21          2.07          3.14         3.35 o                         
   0   4  21          5.28          5.59         4.70 o                         
   1   4  21         64.68         67.95         9.40 o                         
   2   4  21         73.62         55.73         6.96 o                         
   3   4  21          6.22         -0.42         6.75 o                         
  -3   5  21         10.66         21.55         9.19 o                         
  -2   5  21         57.07         50.08         7.94 o                         
  -1   5  21          0.00         -2.73         3.89 o                         
   0   5  21        424.34        468.92        23.88 o                         
   1   5  21         29.94         27.77         9.75 o                         
   2   5  21          0.55          4.27         6.46 o                         
   3   5  21          2.44          0.60         9.40 o                         
  -3   6  21          9.19         -1.30         8.01 o                         
  -2   6  21         41.73         61.18        10.90 o                         
  -1   6  21          3.90          3.75         5.86 o                         
   0   6  21        488.63        494.49        30.48 o                         
   1   6  21        108.24         98.58        12.25 o                         
   2   6  21          0.03         -6.52         6.52 o                         
   3   6  21         90.23        139.02        17.56 o                         
  -3   7  21          2.79         -1.55         9.83 o                         
  -2   7  21          5.01         -4.93        11.93 o                         
  -1   7  21        209.64        179.35        14.42 o                         
   0   7  21        548.63        574.89        26.99 o                         
   1   7  21         77.39         58.43        10.58 o                         
   2   7  21         46.05         42.17        10.80 o                         
  -2   8  21        328.72        309.87        27.18 o                         
  -1   8  21          0.01         -1.91         6.33 o                         
   0   8  21       1389.70       1470.08        40.33 o                         
   1   8  21         34.53         25.48        10.78 o                         
   2   8  21          0.16         15.13         8.94 o                         
  -2   9  21         63.52         63.04        13.52 o                         
  -1   9  21         21.58         22.95         9.45 o                         
   0   9  21          0.51          1.18         7.62 o                         
   1   9  21         11.77         17.73         8.42 o                         
   2   9  21          0.01          0.49         9.58 o                         
  -1  10  21         24.61         27.23        10.25 o                         
   0  10  21          9.90         20.45         9.86 o                         
   1  10  21          7.80          3.13         9.22 o                         
  -4   0  22         13.51          3.53         8.44 o                         
  -2   0  22          4.59         -1.51         6.71 o                         
   0   0  22          4.55          0.91        10.13 o                         
   2   0  22        536.05        426.64        29.43 o                         
  -4   1  22         85.12        112.46        12.44 o                         
  -3   1  22         47.99         34.82         7.91 o                         
  -2   1  22          3.24         -4.41         4.41 o                         
  -1   1  22        147.76        140.28        11.52 o                         
   0   1  22        214.93        220.15        15.43 o                         
   1   1  22        393.34        433.94        20.90 o                         
   2   1  22        108.03         72.36         8.35 o                         
   3   1  22          1.99          5.22         6.95 o                         
  -4   2  22         31.77         37.91        10.10 o                         
  -3   2  22          1.08         -5.11         5.11 o                         
  -2   2  22         35.30         39.56         7.33 o                         
  -1   2  22        291.68        286.05         9.81 o                         
   0   2  22         11.26         15.94         6.01 o                         
   1   2  22        534.33        596.48        23.35 o                         
   2   2  22        164.27        123.19        11.41 o                         
   3   2  22         13.76         -2.52         6.26 o                         
  -3   3  22          6.38          6.89         7.36 o                         
  -2   3  22        187.26        206.58        13.31 o                         
  -1   3  22        119.20        117.37         7.05 o                         
   0   3  22        565.33        576.66        16.47 o                         
   1   3  22        380.15        373.52        19.83 o                         
   2   3  22         19.73         22.79         5.51 o                         
   3   3  22         47.97         39.51         9.69 o                         
  -3   4  22         17.56         16.95         8.56 o                         
  -2   4  22          4.54          4.59         4.12 o                         
  -1   4  22         66.43         66.98         6.13 o                         
   0   4  22         32.83         37.88         8.27 o                         
   1   4  22          0.23          3.43         5.93 o                         
   2   4  22        120.04        107.48         9.58 o                         
   3   4  22         22.47         22.01        11.77 o                         
  -3   5  22         10.44         -4.69         7.89 o                         
  -2   5  22          2.78          4.57         5.53 o                         
  -1   5  22          0.10         -3.94         3.94 o                         
   0   5  22        252.85        235.88        17.99 o                         
   1   5  22         85.99         77.29        11.12 o                         
   2   5  22         21.73         12.01         9.49 o                         
   3   5  22         40.02         40.90        11.62 o                         
  -3   6  22        102.27        106.51        21.27 o                         
  -2   6  22        107.15         87.23        12.58 o                         
  -1   6  22         28.16         15.01         6.75 o                         
   0   6  22         24.93         22.55         8.05 o                         
   1   6  22        430.08        475.82        25.13 o                         
   2   6  22         18.50         21.44         9.27 o                         
  -3   7  22        293.56        313.92        29.23 o                         
  -2   7  22         97.20         93.48        13.29 o                         
  -1   7  22          0.72          1.30         6.41 o                         
   0   7  22          0.36         -4.62         6.63 o                         
   1   7  22        152.08        128.41        16.93 o                         
   2   7  22         28.45         30.66        10.47 o                         
  -2   8  22         55.79         36.11        11.42 o                         
  -1   8  22        124.25        120.90        13.09 o                         
   0   8  22          0.29         -2.16         7.70 o                         
   1   8  22         99.64        101.62        18.30 o                         
   2   8  22          7.71         -1.25        10.13 o                         
  -2   9  22         54.91         43.22        14.13 o                         
  -1   9  22         24.15         22.64         9.51 o                         
   0   9  22         31.32          8.20         8.89 o                         
   1   9  22          0.53          1.63         7.65 o                         
  -1  10  22          2.67         -4.13         9.32 o                         
   0  10  22         49.19         36.13         9.86 o                         
  -3   0  23         26.02         35.06         9.55 o                         
  -1   0  23        208.17        226.93        35.24 o                         
   1   0  23          7.60         -4.10         8.67 o                         
   3   0  23          2.51        -10.12        10.12 o                         
  -3   1  23         11.36         22.46         8.27 o                         
  -2   1  23         13.40          9.69         6.08 o                         
  -1   1  23        539.88        546.79        17.62 o                         
   0   1  23          5.64          0.30         5.36 o                         
   1   1  23         13.07          6.90         6.37 o                         
   2   1  23          0.09         -4.62         4.62 o                         
   3   1  23         15.46         17.62         9.20 o                         
  -3   2  23         63.60         80.40        11.28 o                         
  -2   2  23          8.71          8.36         6.86 o                         
  -1   2  23        609.72        673.64        21.06 o                         
   0   2  23         22.61         14.07         6.79 o                         
   1   2  23         43.35         30.18         7.24 o                         
   2   2  23        482.28        458.99        22.87 o                         
   3   2  23         47.98         54.02        15.76 o                         
  -3   3  23          1.23         -7.65         7.65 o                         
  -2   3  23          0.04          6.99         5.04 o                         
  -1   3  23        913.73        942.19        19.17 o                         
   0   3  23        146.69        165.88        12.65 o                         
   1   3  23        850.28        988.98        35.06 o                         
   2   3  23          2.50          0.19         4.92 o                         
   3   3  23        153.00        152.68        25.18 o                         
  -3   4  23         44.76         49.77        11.53 o                         
  -2   4  23          0.72         -4.18         4.18 o                         
  -1   4  23         23.71         30.75         7.03 o                         
   0   4  23        327.82        356.85        18.11 o                         
   1   4  23        242.64        259.24        17.37 o                         
   2   4  23         61.30         61.03        12.19 o                         
   3   4  23          8.76          1.24         9.05 o                         
  -3   5  23          2.48          6.56         9.17 o                         
  -2   5  23          9.91         -1.94         7.18 o                         
  -1   5  23         35.55         26.13         8.17 o                         
   0   5  23        184.48        200.75        16.85 o                         
   1   5  23          2.30         10.46         6.56 o                         
   2   5  23         28.08         33.75        13.10 o                         
   3   5  23         11.96         12.40        10.75 o                         
  -3   6  23         15.51          2.33        11.12 o                         
  -2   6  23          0.55          1.61         9.62 o                         
  -1   6  23         58.53         71.78        10.24 o                         
   0   6  23         35.56         33.63         8.67 o                         
   1   6  23         38.13         43.73        11.92 o                         
   2   6  23        117.95        121.15        14.99 o                         
  -2   7  23         27.76         27.80        12.11 o                         
  -1   7  23        326.26        349.13        20.87 o                         
   0   7  23        127.47        136.81        14.67 o                         
   1   7  23         77.55         40.04         9.72 o                         
   2   7  23          1.75          9.24        13.79 o                         
  -2   8  23          8.88          9.50        11.46 o                         
  -1   8  23         93.41         75.68        12.60 o                         
   0   8  23        432.50        435.59        25.93 o                         
   1   8  23         23.69         35.23        12.21 o                         
   2   8  23        227.83        222.49        23.22 o                         
  -1   9  23        120.90         77.23        20.46 o                         
   0   9  23          4.76         -6.92         8.04 o                         
   1   9  23          1.80          1.62         9.22 o                         
   0  10  23         55.08         47.86        11.20 o                         
  -2   0  24        459.03        438.84        30.30 o                         
   0   0  24          6.62          5.43         8.43 o                         
   2   0  24         43.58         32.14        20.66 o                         
  -3   1  24         26.22         13.10         6.54 o                         
  -2   1  24         23.34         29.13         9.02 o                         
  -1   1  24          5.73         10.48         5.63 o                         
   0   1  24        219.84        250.47        17.26 o                         
   1   1  24        360.26        378.40        22.33 o                         
   2   1  24         31.85         39.92        10.64 o                         
   3   1  24         28.84         31.05        10.17 o                         
  -3   2  24         14.79         17.72         7.43 o                         
  -2   2  24        289.30        274.24        17.52 o                         
  -1   2  24          8.20         15.24         5.83 o                         
   0   2  24        206.61        219.14        20.12 o                         
   1   2  24        641.93        676.95        29.33 o                         
   2   2  24         39.84         25.27         6.89 o                         
   3   2  24          0.54          7.43         7.96 o                         
  -3   3  24          0.83         14.22         8.60 o                         
  -2   3  24          7.76         19.49         6.15 o                         
  -1   3  24         22.39         20.36         4.64 o                         
   0   3  24          1.83          3.98         5.54 o                         
   1   3  24        609.60        595.57        27.02 o                         
   2   3  24          0.85         -2.29         5.22 o                         
   3   3  24          8.81         -3.53         7.11 o                         
  -3   4  24          0.14          6.67         8.95 o                         
  -2   4  24        109.79        104.15        12.72 o                         
  -1   4  24         18.93         18.30         4.30 o                         
   0   4  24          0.57          0.53         5.38 o                         
   1   4  24       1070.86       1132.80        39.80 o                         
   2   4  24         20.44         17.54         9.08 o                         
   3   4  24          2.63          0.74        10.71 o                         
  -3   5  24        101.10         96.82        17.08 o                         
  -2   5  24          0.97          1.61         9.23 o                         
  -1   5  24        109.89        108.12         9.60 o                         
   0   5  24        143.45        144.13        16.79 o                         
   1   5  24         10.56         24.30         8.75 o                         
   2   5  24          1.19          7.80         7.84 o                         
  -3   6  24          1.69         -3.27        10.61 o                         
  -2   6  24         44.54         39.86        13.24 o                         
  -1   6  24         21.90         21.99         7.43 o                         
   0   6  24         33.60         28.75         9.10 o                         
   1   6  24        339.77        450.24        31.43 o                         
   2   6  24          7.88          4.48         8.71 o                         
  -2   7  24         55.92         51.52        17.23 o                         
  -1   7  24        674.65        761.03        28.71 o                         
   0   7  24         22.16         15.13         8.66 o                         
   1   7  24          0.00         -1.67         7.69 o                         
   2   7  24         37.87         22.98        11.88 o                         
  -2   8  24        272.94        287.80        30.97 o                         
  -1   8  24         36.14         56.29        10.30 o                         
   0   8  24          0.91         -2.46         7.79 o                         
   1   8  24          2.41          7.68        10.68 o                         
  -1   9  24        179.26        199.88        18.53 o                         
   0   9  24          0.00          2.91         9.04 o                         
   1   9  24          6.93          4.78         9.65 o                         
  -3   0  25         17.06         23.43         9.61 o                         
  -1   0  25        145.10        149.93        22.36 o                         
   1   0  25        159.55        173.55        20.81 o                         
   3   0  25         32.48         43.93        15.43 o                         
  -3   1  25         18.24         24.96         7.39 o                         
  -2   1  25         43.90         32.39         8.70 o                         
  -1   1  25        101.95         81.27        11.46 o                         
   0   1  25        221.17        228.82        17.05 o                         
   1   1  25        247.91        262.15        19.09 o                         
   2   1  25         33.95         24.97         6.87 o                         
   3   1  25         36.95         53.66        11.79 o                         
  -3   2  25         36.38         26.60         9.96 o                         
  -2   2  25         73.98         53.25        10.23 o                         
  -1   2  25          0.61          9.58         6.87 o                         
   0   2  25        115.24        134.34        13.43 o                         
   1   2  25        296.24        289.04        20.19 o                         
   2   2  25          0.82          6.80         7.17 o                         
   3   2  25        103.74        112.56        14.28 o                         
  -3   3  25          0.68         -7.80         7.80 o                         
  -2   3  25        119.18        112.55        10.48 o                         
  -1   3  25         51.14         46.11         6.55 o                         
   0   3  25        118.00        119.99        11.58 o                         
   1   3  25         43.50         32.11         7.96 o                         
   2   3  25          5.50          2.28         6.73 o                         
  -3   4  25          1.55         10.28         8.81 o                         
  -2   4  25         37.95         30.19         8.33 o                         
  -1   4  25         28.73         28.51         6.17 o                         
   0   4  25        216.09        226.10        15.38 o                         
   1   4  25         19.10         19.13         7.54 o                         
   2   4  25          5.34         -2.77         9.14 o                         
  -3   5  25          3.85         -4.65        10.56 o                         
  -2   5  25          5.47          2.24         9.37 o                         
  -1   5  25         12.26          5.50         6.33 o                         
   0   5  25         24.45         20.91         8.83 o                         
   1   5  25         35.52         30.66         9.41 o                         
   2   5  25         44.80         26.61         9.94 o                         
  -2   6  25          1.93         -9.44         9.44 o                         
  -1   6  25          0.46          6.01         6.65 o                         
   0   6  25        713.03        782.50        36.82 o                         
   1   6  25          4.02          4.55         7.66 o                         
   2   6  25          7.99          4.63         8.28 o                         
  -2   7  25         37.21         13.07        11.52 o                         
  -1   7  25         53.96         54.40        10.59 o                         
   0   7  25        925.21        910.03        38.15 o                         
   1   7  25         21.99         15.52         9.75 o                         
  -1   8  25         95.81        109.89        18.16 o                         
   0   8  25        180.38        145.37        16.21 o                         
   1   8  25         72.45         88.91        16.00 o                         
   0   9  25         28.48          4.63         8.77 o                         
  -2   0  26          4.41          7.18         8.35 o                         
   0   0  26          0.79         -7.44         8.57 o                         
   2   0  26        111.55        109.14        18.94 o                         
  -3   1  26          8.61         16.56         6.75 o                         
  -2   1  26         41.55         47.26         8.34 o                         
  -1   1  26          6.47          8.26         6.63 o                         
   0   1  26         91.71         87.93        12.64 o                         
   1   1  26        314.20        345.34        22.54 o                         
   2   1  26          0.42          3.03         5.28 o                         
  -3   2  26         37.17         47.38        16.54 o                         
  -2   2  26        353.17        356.16        24.12 o                         
  -1   2  26         49.49         35.53         8.53 o                         
   0   2  26        779.35        884.24        31.11 o                         
   1   2  26          3.37          7.23         7.31 o                         
   2   2  26          3.13          3.24         5.83 o                         
  -3   3  26          0.54         -4.15         8.06 o                         
  -2   3  26         54.13         40.69         7.42 o                         
  -1   3  26         23.50         22.86         6.40 o                         
   0   3  26          0.81         -2.86         5.60 o                         
   1   3  26        158.91        110.74        12.13 o                         
   2   3  26          6.47          2.48         9.58 o                         
  -3   4  26          7.01         13.60        11.61 o                         
  -2   4  26         36.01         28.62        11.79 o                         
  -1   4  26        139.74        132.56        13.07 o                         
   0   4  26        252.47        252.63        25.50 o                         
   1   4  26        116.66        113.40        13.10 o                         
   2   4  26         65.98         44.71        13.79 o                         
  -2   5  26          9.06          7.09         9.60 o                         
  -1   5  26          0.96         -2.59         7.50 o                         
   0   5  26        172.29        190.31        17.18 o                         
   1   5  26        207.81        220.68        19.01 o                         
   2   5  26          3.83        -12.20        12.20 o                         
  -2   6  26          1.19         -2.61        10.38 o                         
  -1   6  26        167.27        169.23        16.78 o                         
   0   6  26         69.58         92.57        33.99 o                         
   1   6  26         60.55         49.95        11.30 o                         
   2   6  26          7.07          8.35        11.03 o                         
  -2   7  26          0.11         -8.18        10.74 o                         
  -1   7  26        543.95        515.05        29.59 o                         
   0   7  26         26.10          7.96         8.78 o                         
   1   7  26         16.02         34.24         9.78 o                         
  -1   8  26        152.62        117.18        16.05 o                         
   0   8  26        128.78        138.56        18.18 o                         
   1   8  26         23.01         46.79        16.62 o                         
  -3   0  27          1.54         -4.15         9.09 o                         
  -1   0  27         19.07         20.90        15.28 o                         
   1   0  27         75.67         66.29        17.45 o                         
  -3   1  27          2.05         10.94         6.44 o                         
  -2   1  27          2.32         -2.60         6.16 o                         
  -1   1  27         14.76         20.05         7.56 o                         
   0   1  27        237.03        216.75        19.45 o                         
   1   1  27        272.32        292.67        21.31 o                         
   2   1  27          2.84         -1.15         5.35 o                         
  -3   2  27          2.62         -5.93         9.60 o                         
  -2   2  27         29.20         21.12         7.16 o                         
  -1   2  27        188.50        208.79        17.56 o                         
   0   2  27        762.00        844.30        31.84 o                         
   1   2  27         23.59         38.08        10.13 o                         
   2   2  27          0.26          9.70         6.72 o                         
  -3   3  27        209.81        238.81        20.95 o                         
  -2   3  27          0.06         -1.60         8.34 o                         
  -1   3  27          1.41         -5.40         5.40 o                         
   0   3  27        414.61        418.50        24.01 o                         
   1   3  27         89.91         88.55        11.37 o                         
   2   3  27         86.41         81.95        19.25 o                         
  -2   4  27         54.51         48.42        14.69 o                         
  -1   4  27        130.95        137.63        13.85 o                         
   0   4  27          0.82          0.59         5.61 o                         
   1   4  27         61.34         41.84         9.64 o                         
   2   4  27          1.38          9.64        16.19 o                         
  -2   5  27          4.54         -2.33        10.26 o                         
  -1   5  27         30.88         33.94        13.88 o                         
   0   5  27        587.37        669.78        31.46 o                         
   1   5  27         17.64         27.65         9.72 o                         
   2   5  27        182.14        216.79        28.45 o                         
  -2   6  27          4.41         -0.43        14.20 o                         
  -1   6  27          0.02         11.50        11.89 o                         
   0   6  27        236.72        195.91        18.26 o                         
   1   6  27         17.11         20.39         9.74 o                         
  -1   7  27          5.29         12.90        13.37 o                         
   0   7  27         33.66         49.47        10.11 o                         
   1   7  27         22.65         19.06        11.55 o                         
   0   8  27         61.48         44.67        10.48 o                         
  -2   0  28         74.07         38.31        14.35 o                         
   0   0  28         34.05         28.70        14.59 o                         
   2   0  28          0.82          7.69        15.45 o                         
  -3   1  28          1.81         -0.46         7.54 o                         
  -2   1  28          1.22         -5.61         5.61 o                         
  -1   1  28          4.59          5.12         7.39 o                         
   0   1  28         92.39         96.55        14.04 o                         
   1   1  28          1.27          6.92         8.03 o                         
   2   1  28          5.96          6.27        10.89 o                         
  -2   2  28        194.71        211.06        15.58 o                         
  -1   2  28        137.55        151.72        14.53 o                         
   0   2  28         11.77         27.22         8.73 o                         
   1   2  28        109.07        100.11        13.36 o                         
   2   2  28         14.80         12.39        11.19 o                         
  -2   3  28        302.20        258.96        24.83 o                         
  -1   3  28          3.35          3.57         6.73 o                         
   0   3  28        359.56        448.87        24.95 o                         
   1   3  28         17.92          1.81         8.10 o                         
   2   3  28         17.89         11.13        18.80 o                         
  -2   4  28         22.19         31.12        12.93 o                         
  -1   4  28        135.92        117.04        13.17 o                         
   0   4  28         37.86         44.51        14.83 o                         
   1   4  28         63.70         75.44        13.31 o                         
   2   4  28         34.19         24.96        20.01 o                         
  -2   5  28         12.58         -4.57         9.28 o                         
  -1   5  28        126.25         95.72        18.82 o                         
   0   5  28         17.27         10.90         8.79 o                         
   1   5  28          0.13          4.34         8.79 o                         
  -1   6  28        113.89        101.28        33.80 o                         
   0   6  28          0.29          7.34         7.73 o                         
   1   6  28         52.11         55.06        12.66 o                         
  -1   7  28        108.22        118.40        22.16 o                         
   0   7  28          2.39          0.67         8.29 o                         
  -1   0  29         78.15         79.13        19.08 o                         
   1   0  29         19.06         29.81        14.82 o                         
  -2   1  29          4.87          8.03         7.52 o                         
  -1   1  29        173.95        168.41        22.79 o                         
   0   1  29         13.03         27.41        11.32 o                         
   1   1  29        213.08        240.53        21.66 o                         
   2   1  29         46.74         37.31        12.20 o                         
  -2   2  29         28.44         24.01         8.45 o                         
  -1   2  29          0.01          2.47         6.59 o                         
   0   2  29        415.75        463.92        26.19 o                         
   1   2  29          4.27         -0.19         8.32 o                         
   2   2  29        126.21        137.50        25.15 o                         
  -2   3  29          0.43         10.59        11.80 o                         
  -1   3  29        421.69        477.62        46.53 o                         
   0   3  29        117.37        117.90        27.27 o                         
   1   3  29          8.93          6.68         8.58 o                         
   2   3  29          6.71          7.23        32.08 o                         
  -2   4  29         36.36         32.63        14.76 o                         
  -1   4  29         63.22         87.20        16.30 o                         
   0   4  29         57.39         55.78        10.82 o                         
   1   4  29          7.84         -0.45        10.12 o                         
  -2   5  29          3.38        -20.35        20.35 o                         
  -1   5  29         10.12         13.14        10.24 o                         
   0   5  29        367.37        378.24        24.88 o                         
   1   5  29         17.25         16.91         9.81 o                         
  -1   6  29         26.41         21.99        12.14 o                         
   0   6  29         13.20          4.16         8.15 o                         
  -2   0  30         67.40         47.83        16.55 o                         
   0   0  30         46.28         50.86        20.75 o                         
  -2   1  30        153.07        175.81        14.67 o                         
  -1   1  30        200.33        238.81        24.23 o                         
   0   1  30         10.66         21.63        13.18 o                         
   1   1  30         12.98         27.15        10.91 o                         
  -2   2  30          5.78         -2.91        11.82 o                         
  -1   2  30          0.10         -5.34         6.58 o                         
   0   2  30          2.68          3.87         7.63 o                         
   1   2  30         75.31         69.32        12.96 o                         
  -2   3  30        107.65        118.56        18.98 o                         
  -1   3  30          0.09          5.85         7.49 o                         
   0   3  30          0.11          3.47         7.42 o                         
   1   3  30          0.05         10.86         9.03 o                         
  -1   4  30          6.18         12.84        10.47 o                         
   0   4  30        124.18        133.90        14.83 o                         
   1   4  30         13.29         11.03        15.30 o                         
  -1   5  30        218.69        233.63        26.02 o                         
   0   5  30         79.96         79.25        12.84 o                         
  -1   0  31        124.96         93.09        20.71 o                         
   1   0  31          4.88        -12.77        12.77 o                         
  -2   1  31         10.56          9.98         7.59 o                         
  -1   1  31         30.10         43.34        10.28 o                         
   0   1  31        322.93        348.18        34.31 o                         
   1   1  31          1.60         14.57        10.83 o                         
  -2   2  31          0.29         29.40        27.57 o                         
  -1   2  31        294.91        307.36        21.99 o                         
   0   2  31        141.74        172.18        18.97 o                         
   1   2  31          8.12         -1.35        13.10 o                         
  -1   3  31         56.22         81.95        12.00 o                         
   0   3  31         17.44         13.67        12.10 o                         
   1   3  31          6.44          5.84         8.85 o                         
  -1   4  31        180.17        210.34        23.76 o                         
   0   4  31         58.10         47.86        10.02 o                         
   0   0  32        151.83        109.96        22.77 o                         
  -1   1  32        235.18        238.11        22.08 o                         
   0   1  32          8.21          5.80         8.83 o                         
   1   1  32         20.46          8.74        11.14 o                         
  -1   2  32         38.14         28.04        13.70 o                         
   0   2  32        132.91        130.45        18.68 o                         
  -1   3  32        165.75        170.34        36.91 o                         
   0   3  32          0.12          7.69         8.48 o                         
   0   1  33         72.12         68.35        20.79 o                         
                                                                                
